# Supplementary material for: Gene Profiling in Patients with Systemic Sclerosis Reveals the Presence of Oncogenic Gene Signatures
Source: Front Immunol. 2018 Mar 6;9:449. doi: 10.3389/fimmu.2018.00449 (PMC5845728; doi:10.3389/fimmu.2018.00449)
Supplement: Supplementary file 1 [file table_1.xlsx]

## Sheet: Foglio1
Supplementary table 1. Genes differentially expressed in lSSc
ID	Fold Change	P-val	Gene Symbol	Description	Public Gene IDs
TC0600011491.hg.1	44.23	0.0013	HLA-DRB5	major histocompatibility complex, class II, DR beta 5	NM_002125; ENST00000374975; BC009234; OTTHUMT00000076022
TC1400010553.hg.1	15.63	0.0002	IGHV2-70	immunoglobulin heavy variable 2-70 [Source:HGNC Symbol;Acc:HGNC:5577]	uc059ghg.1
TC1400010551.hg.1	15.11	0.0008	IGHV1-69-2	immunoglobulin heavy variable 1-69-2	OTTHUMT00000479392
TC1400010547.hg.1	14.17	0.0005	IGHV1-69	immunoglobulin heavy variable 1-69	OTTHUMT00000324207
TC1400010492.hg.1	14.02	0.0099	IGHV4-28	immunoglobulin heavy variable 4-28	OTTHUMT00000325156
TSUnmapped00000553.hg.1	12.64	0.0012	IGKV1-27	immunoglobulin kappa variable 1-27 [Source:HGNC Symbol;Acc:HGNC:5735]	ENST00000631531
TSUnmapped00000632.hg.1	10.9	0.006	IGKV2-28	immunoglobulin kappa variable 2-28 [Source:HGNC Symbol;Acc:HGNC:5783]	ENST00000633682
TSUnmapped00000708.hg.1	9.2	0.0021	IGKV3-15	immunoglobulin kappa variable 3-15 [Source:HGNC Symbol;Acc:HGNC:5816]	ENST00000632887
TC1400010806.hg.1	9.05	0.0003	IGHV5-51	immunoglobulin heavy variable 5-51	OTTHUMT00000324606
TC0500012567.hg.1	8.16	0.0005	FAXDC2	fatty acid hydroxylase domain containing 2	NM_032385; ENST00000326080; ENST00000423554; ENST00000517448; ENST00000517874; ENST00000517938; ENST00000518651; ENST00000519258; ENST00000519501; ENST00000520461; ENST00000520581; ENST00000520968; ENST00000521518; ENST00000522825; ENST00000523997; ENST00000524250; ENST00000524363; BC007216; OTTHUMT00000377429; OTTHUMT00000377430; OTTHUMT00000377431; OTTHUMT00000377432; OTTHUMT00000377433; OTTHUM…
TC1400010804.hg.1	8.14	0.0046	IGHV4-39	immunoglobulin heavy variable 4-39	OTTHUMT00000325161
TSUnmapped00000621.hg.1	8.1	0.0053	IGKV1-6	immunoglobulin kappa variable 1-6 [Source:HGNC Symbol;Acc:HGNC:5742]	ENST00000632891
TC1900009491.hg.1	8.08	9.76e-06	FCER2	Fc fragment of IgE, low affinity II, receptor for (CD23)	NM_001207019; NM_001220500; NM_002002; ENST00000346664; ENST00000360067; ENST00000593418; ENST00000597312; ENST00000597921; ENST00000597934; ENST00000598803; BC014108; BC062591; OTTHUMT00000461832; OTTHUMT00000461833; OTTHUMT00000461984; OTTHUMT00000461985; OTTHUMT00000461986; OTTHUMT00000461987
TC1400010498.hg.1	8	0.0012	IGHV4-31	immunoglobulin heavy variable 4-31	OTTHUMT00000325194
TC2200009213.hg.1	7.26	0.0042	IGLV3-19	immunoglobulin lambda variable 3-19	OTTHUMT00000321830
TC1400010085.hg.1	6.85	2.77e-05	TCL1A	T-cell leukemia/lymphoma 1A	NM_001098725; NM_021966; NR_049726; ENST00000402399; ENST00000553467; ENST00000554012; ENST00000554119; ENST00000555202; ENST00000555886; ENST00000556156; ENST00000556450; ENST00000557043; BC003574; BC005831; BC014024; OTTHUMT00000413245; OTTHUMT00000413246; OTTHUMT00000413247; OTTHUMT00000413248; OTTHUMT00000413249; OTTHUMT00000413250; OTTHUMT00000413251; OTTHUMT00000413252; uc001yfc.4
TC1400010471.hg.1	6.63	0.0039	CH17-224D4.1		ENST00000632099
TSUnmapped00000666.hg.1	6.44	0.0033	IGKV1-8	immunoglobulin kappa variable 1-8 [Source:HGNC Symbol;Acc:HGNC:5743]	ENST00000631614
TC0200013394.hg.1	6.43	0.0025	IGKV2-26	immunoglobulin kappa variable 2-26 (pseudogene)	OTTHUMT00000323397
TC0600014236.hg.1	6.39	0.0024	TXNDC5	thioredoxin domain containing 5 (endoplasmic reticulum)	NM_001145549; NM_030810; ENST00000379757; ENST00000460138; ENST00000469459; ENST00000473453; ENST00000475802; BC001199; OTTHUMT00000039792; OTTHUMT00000039793; OTTHUMT00000348957; OTTHUMT00000348958; OTTHUMT00000348959
TC0200013397.hg.1	6.03	0.0076	IGKV1-27	immunoglobulin kappa variable 1-27	OTTHUMT00000323389
TC0200008386.hg.1	5.83	0.0014	IGKV1D-27	immunoglobulin kappa variable 1D-27 (pseudogene)	OTTHUMT00000323279
TSUnmapped00000764.hg.1	5.45	0.0069	IGKV3-11	immunoglobulin kappa variable 3-11 [Source:HGNC Symbol;Acc:HGNC:5815]	ENST00000632088
TC0M00006438.hg.1	5.24	0.0009	MT-TK	mitochondrially encoded tRNA lysine [Source:HGNC Symbol;Acc:HGNC:7489]	uc011mfi.3
TSUnmapped00000647.hg.1	5.13	0.0067	IGKV1-17	immunoglobulin kappa variable 1-17 [Source:HGNC Symbol;Acc:HGNC:5733]	ENST00000632229
TC16_KI270728v1_random00006435.hg.1	5.12	0.0014	AC136616.3		uc059yyb.1
TC0400011053.hg.1	5.04	0.0052	CXCL10	chemokine (C-X-C motif) ligand 10	NM_001565; ENST00000306602; BC010954; OTTHUMT00000362817
TC1500010834.hg.1	4.94	0.0012	IGHV1OR15-3; IGHV1OR15-1	immunoglobulin heavy variable 1/OR15-3 (pseudogene); immunoglobulin heavy variable 1/OR15-1 (non-functional)	OTTHUMT00000431774; OTTHUMT00000469053
TC1500008603.hg.1	4.88	0.0038	IGHV1OR15-2	immunoglobulin heavy variable 1/OR15-2 (pseudogene)	OTTHUMT00000431773
TC1200007053.hg.1	4.63	0.0031	SPX	spexin hormone	NM_030572; ENST00000256969; ENST00000535033; ENST00000535139; ENST00000537527; ENST00000543800; ENST00000544637; ENST00000546199; BC004336; OTTHUMT00000402389; OTTHUMT00000402390; OTTHUMT00000402391; OTTHUMT00000402392; OTTHUMT00000402393; OTTHUMT00000402394; OTTHUMT00000402395
TC2200006771.hg.1	4.62	0.0095	IGLV1-50	immunoglobulin lambda variable 1-50 (non-functional)	OTTHUMT00000321111
TSUnmapped00000665.hg.1	4.55	0.0082	IGKV3-20	immunoglobulin kappa variable 3-20 [Source:HGNC Symbol;Acc:HGNC:5817]	ENST00000632822
TC1500008666.hg.1	4.4	0.0006	RP11-294C11.4		uc059gqk.1
TSUnmapped00000755.hg.1	4.36	0.0088	IGKV1-39	immunoglobulin kappa variable 1-39 (gene/pseudogene) [Source:HGNC Symbol;Acc:HGNC:5740]	ENST00000631411
TSUnmapped00000786.hg.1	4.34	0.0073	IGKV2-40	immunoglobulin kappa variable 2-40 [Source:HGNC Symbol;Acc:HGNC:5789]	ENST00000632384
TC1700012274.hg.1	4.32	0.0032	ITGB3	integrin beta 3	NM_000212; ENST00000559488; ENST00000571680; ENST00000573377; BC127666; BC127667; OTTHUMT00000416111; OTTHUMT00000441067; OTTHUMT00000441068
TC1400010546.hg.1	4.11	0.0015	IGHV1-68	immunoglobulin heavy variable 1-68 (pseudogene)	OTTHUMT00000324221
TC0200008384.hg.1	4.08	0.0025	IGKV2D-29	immunoglobulin kappa variable 2D-29	OTTHUMT00000323291
TC1400006686.hg.1	4.03	0.0039	CMTM5	CKLF-like MARVEL transmembrane domain containing 5	NM_001037288; NM_001288744; NM_001288745; NM_001288746; NM_138460; ENST00000339180; ENST00000342473; ENST00000359320; ENST00000382809; ENST00000397227; ENST00000553750; ENST00000555487; ENST00000555731; BC013109; uc001wjs.3
TC1400010801.hg.1	3.97	0.0008	IGHV1-18	immunoglobulin heavy variable 1-18	OTTHUMT00000325664
TC1700012337.hg.1	3.97	0.0005	P2RX5	purinergic receptor P2X, ligand gated ion channel, 5	NM_001204519; NM_001204520; NM_002561; NM_175080; ENST00000225328; ENST00000345901; ENST00000547178; ENST00000547933; ENST00000549063; ENST00000550772; ENST00000551178; ENST00000552050; ENST00000552276; ENST00000552456; ENST00000552723; BC039015; OTTHUMT00000207388; OTTHUMT00000405136; OTTHUMT00000405137; OTTHUMT00000405138; OTTHUMT00000405139; OTTHUMT00000405140; OTTHUMT00000405141; OTTHUMT00000…
TC1400010523.hg.1	3.92	0.0021	IGHV3-66; IGHV3-49	immunoglobulin heavy variable 3-66; immunoglobulin heavy variable 3-49	OTTHUMT00000324225; OTTHUMT00000324613
TC1600007602.hg.1	3.92	0.0005	IGHV3OR16-6	immunoglobulin heavy variable 3/OR16-6 (pseudogene)	OTTHUMT00000432087
TC0300013859.hg.1	3.8	2.95e-05	CD200	CD200 molecule	NM_001004196; NM_005944; ENST00000315711; ENST00000383681; ENST00000473539; ENST00000478595; ENST00000498096; ENST00000607516; BC022522; BC031103; OTTHUMT00000354078; OTTHUMT00000354079; OTTHUMT00000354080; OTTHUMT00000354081; OTTHUMT00000354082; OTTHUMT00000470524
TC0600014235.hg.1	3.7	0.005	BLOC1S5-TXNDC5	BLOC1S5-TXNDC5 readthrough (NMD candidate)	NR_037616; BC052310; OTTHUMT00000413472
TC1600010110.hg.1	3.68	0.0066	IGHV3OR16-7	immunoglobulin heavy variable 3/OR16-7 (pseudogene)	OTTHUMT00000469136
TC1400010563.hg.1	3.67	0.0003	MIR5195; IGHV5-78	microRNA 5195; immunoglobulin heavy variable 5-78 (pseudogene)	NR_049827; ENST00000583555; BC002792; OTTHUMT00000324218
TC0300007055.hg.1	3.66	0.0044	CTDSPL	CTD small phosphatase like	NM_001008392; NM_005808; ENST00000273179; ENST00000310189; ENST00000416688; ENST00000435525; ENST00000436654; ENST00000443503; ENST00000447745; ENST00000486978; OTTHUMT00000342391; OTTHUMT00000342392; OTTHUMT00000342393; OTTHUMT00000342394; OTTHUMT00000342396; OTTHUMT00000342397; OTTHUMT00000342398; OTTHUMT00000342399
TC2200006827.hg.1	3.63	0.0012	GNAZ	guanine nucleotide binding protein (G protein), alpha z polypeptide	NM_002073; ENST00000479571; ENST00000492538; ENST00000615612; BC026342; BC037333; BC078163; BC096828; OTTHUMT00000319073; OTTHUMT00000319076; OTTHUMT00000320285
TC1400010536.hg.1	3.6	0.003	IGHV4-61	immunoglobulin heavy variable 4-61	OTTHUMT00000324623
TC1500008668.hg.1	3.6	0.0017	LOC642131; RP11-294C11.2	putative V-set and immunoglobulin domain-containing-like protein IGHV4OR15-8; Uncharacterized protein [Source:UniProtKB/TrEMBL;Acc:A0A087WW49]	ENST00000622410; uc032bur.2
TC1100009398.hg.1	3.59	0.0038	NRGN	neurogranin (protein kinase C substrate, RC3)	NM_001126181; NM_006176; ENST00000284292; ENST00000412681; BC002835; OTTHUMT00000387078; OTTHUMT00000387079
TC1500010835.hg.1	3.58	0.0034	IGHV4OR15-8	immunoglobulin heavy variable 4/OR15-8 (non-functional)	OTTHUMT00000415968
TC2200006817.hg.1	3.53	0.0037	IGLC4	immunoglobulin lambda constant 4 (pseudogene)	OTTHUMT00000321666
TC16_KI270728v1_random00006436.hg.1	3.48	0.0019	AC136616.2		uc059yyc.1; uc059yyd.1
TC0600012554.hg.1	3.46	5.12e-05	BACH2	BTB and CNC homology 1, basic leucine zipper transcription factor 2	NM_001170794; NM_021813; ENST00000257749; ENST00000343122; ENST00000406998; ENST00000453877; ENST00000470301; ENST00000472023; ENST00000481150; ENST00000493201; ENST00000494747; ENST00000537989; OTTHUMT00000041520; OTTHUMT00000041521; OTTHUMT00000041522; OTTHUMT00000041523; OTTHUMT00000041524; OTTHUMT00000041525; OTTHUMT00000041526; OTTHUMT00000041527; OTTHUMT00000041528
TC1400010472.hg.1	3.45	0.0002	CH17-224D4.2		ENST00000632950
TC0500012519.hg.1	3.43	0.0017	SPARC	secreted protein, acidic, cysteine-rich (osteonectin)	NM_001309443; NM_001309444; NM_003118; ENST00000231061; ENST00000520687; ENST00000521327; ENST00000521569; ENST00000522348; ENST00000524277; ENST00000537849; ENST00000538026; ENST00000539687; BC004974; BC008011; BC072457; OTTHUMT00000252430; OTTHUMT00000373826; OTTHUMT00000373827; OTTHUMT00000373828; OTTHUMT00000373829; OTTHUMT00000373830; OTTHUMT00000400803; OTTHUMT00000400804; OTTHUMT00000400805
TC0200015264.hg.1	3.37	0.0029	SDPR	serum deprivation response	NM_004657; ENST00000304141; BC016475; OTTHUMT00000334791
TC0200013408.hg.1	3.36	0.0024	IGKV2-40	immunoglobulin kappa variable 2-40	OTTHUMT00000476797
TC0900011875.hg.1	3.23	0.0002	RNU6ATAC	RNA, U6atac small nuclear (U12-dependent splicing)	NR_023344; ENST00000408749
TC0100016052.hg.1	3.14	0.0002	FCRL1	Fc receptor-like 1	NM_001159397; NM_001159398; NM_052938; ENST00000358292; ENST00000368175; ENST00000368176; ENST00000463001; ENST00000480310; ENST00000489998; ENST00000491942; ENST00000495126; BC033690; OTTHUMT00000051401; OTTHUMT00000051402; OTTHUMT00000051403; OTTHUMT00000051405; OTTHUMT00000051406; OTTHUMT00000051407; OTTHUMT00000058228; OTTHUMT00000058229
TSUnmapped00000710.hg.1	3.13	0.0068	IGKV6-21	immunoglobulin kappa variable 6-21 (non-functional) [Source:HGNC Symbol;Acc:HGNC:5836]	ENST00000631699
TC1900008166.hg.1	3.11	0.0002	CD79A	CD79a molecule, immunoglobulin-associated alpha	NM_001783; NM_021601; ENST00000221972; ENST00000444740; ENST00000597454; BC113731; BC113733; uc002orv.3
TC0600013126.hg.1	3.09	0.0005	PTPRK	protein tyrosine phosphatase, receptor type, K	NM_001291983; NM_001291984; NM_002844; ENST00000368202; ENST00000368205; ENST00000368207; ENST00000368210; ENST00000368213; ENST00000368215; ENST00000368226; ENST00000392449; ENST00000415046; ENST00000415055; ENST00000429595; ENST00000434424; ENST00000490332; ENST00000495748; ENST00000498284; ENST00000524481; ENST00000524534; ENST00000525459; ENST00000531050; ENST00000531466; ENST00000532331; ENS…
TC0600007375.hg.1	3.06	0.0022	HIST1H3H	histone cluster 1, H3h	NM_003536; ENST00000369163; BC096128; BC096129; BC096130; BC143046; BC148243; BC148250; OTTHUMT00000040151
TC0100014081.hg.1	3.01	0.002	PDZK1IP1	PDZK1 interacting protein 1	NM_005764; ENST00000294338; ENST00000371885; ENST00000489919; ENST00000491793; BC012303; OTTHUMT00000021655; OTTHUMT00000021656; OTTHUMT00000021657; OTTHUMT00000091333
TC0X00009890.hg.1	3.01	5.59e-06	ZC4H2	zinc finger, C4H2 domain containing	NM_001178032; NM_001178033; NM_001243804; NM_018684; NR_045044; ENST00000337990; ENST00000374839; ENST00000447788; ENST00000476032; ENST00000488406; ENST00000488608; ENST00000488831; ENST00000492653; BC004411; OTTHUMT00000056958; OTTHUMT00000056959; OTTHUMT00000056960; OTTHUMT00000056961; OTTHUMT00000056962; OTTHUMT00000056963; OTTHUMT00000056964; uc011mow.2
TC0600007608.hg.1	3	0.0007	C6orf25	chromosome 6 open reading frame 25	NM_138272; NM_138273; NM_138277; ENST00000375804; ENST00000375805; ENST00000375806; ENST00000375809; ENST00000375810; ENST00000375814; ENST00000460663; ENST00000466312; ENST00000471545; ENST00000480039; ENST00000485548; BC113719; BC113721; BC143850; OTTHUMT00000076222; OTTHUMT00000076223; OTTHUMT00000076224; OTTHUMT00000076225; OTTHUMT00000076226; OTTHUMT00000076227; OTTHUMT00000076228; OTTHUMT00…
TSUnmapped00000731.hg.1	2.99	0.0024	IGKV5-2	immunoglobulin kappa variable 5-2 [Source:HGNC Symbol;Acc:HGNC:5835]	ENST00000632585
TC0800012371.hg.1	2.98	0.0002	LY6E	lymphocyte antigen 6 complex, locus E	NM_001127213; NM_002346; ENST00000292494; ENST00000429120; ENST00000517503; ENST00000519546; ENST00000519611; ENST00000520466; ENST00000520531; ENST00000521003; ENST00000521182; ENST00000521699; ENST00000522024; ENST00000522528; ENST00000522971; BC119708; BC119709; OTTHUMT00000380069; OTTHUMT00000380070; OTTHUMT00000380071; OTTHUMT00000380106; OTTHUMT00000380108; OTTHUMT00000380109; OTTHUMT000003…
TC0100014937.hg.1	2.93	0.0001	FAM69A	family with sequence similarity 69, member A	NM_001006605; NM_001252269; NM_001252270; NM_001252271; NM_001252273; ENST00000370310; ENST00000613047; ENST00000613902; ENST00000615519; ENST00000616709; BC070342; OTTHUMT00000030046; uc021opu.1; uc021opv.1; uc021opw.1
TC1400010646.hg.1	2.93	2.93e-05	TCL1B; TCL6	T-cell leukemia/lymphoma 1B; T-cell leukemia/lymphoma 6 (non-protein coding)	NM_004918; NR_028288; ENST00000340722; ENST00000352367; ENST00000357168; ENST00000459662; ENST00000460130; ENST00000464815; ENST00000465501; ENST00000467865; ENST00000483087; ENST00000484207; ENST00000486671; ENST00000495696; ENST00000497248; ENST00000556665; ENST00000610999; ENST00000619182; BC041075; BC041616; BC051000; OTTHUMT00000315123; OTTHUMT00000315124; OTTHUMT00000414560; uc001yep.1; uc0…
TC2000007925.hg.1	2.9	0.0099	TUBB1	tubulin, beta 1 class VI	NM_030773; ENST00000217133; BC033679; OTTHUMT00000079903; uc002yak.3
TC1400010449.hg.1	2.89	0.0026	IGHD	immunoglobulin heavy constant delta	OTTHUMT00000326652
TC1700011181.hg.1	2.89	0.0017	MMD	monocyte to macrophage differentiation-associated	NM_012329; ENST00000262065; ENST00000571578; ENST00000577038; BC026324; OTTHUMT00000439214; OTTHUMT00000439216; OTTHUMT00000439218
TC1600007312.hg.1	2.87	1.22e-05	IL4R	interleukin 4 receptor	NM_000418; NM_001257406; NM_001257407; NM_001257997; ENST00000170630; ENST00000395762; ENST00000543915; ENST00000561742; ENST00000561946; ENST00000562142; ENST00000562968; ENST00000563002; ENST00000563787; ENST00000563886; ENST00000563926; ENST00000565179; ENST00000565352; ENST00000565696; ENST00000565915; ENST00000566117; ENST00000566318; ENST00000568746; ENST00000628578; BC136365; BC151131; OTT…
TC1100011797.hg.1	2.87	3.49e-05	RAB30	RAB30, member RAS oncogene family	NM_001286059; NM_001286060; NM_001286061; NM_014488; ENST00000260056; ENST00000524635; ENST00000525117; ENST00000526205; ENST00000527633; ENST00000528379; ENST00000530224; ENST00000531021; ENST00000532548; ENST00000533014; ENST00000533276; ENST00000533486; ENST00000534103; ENST00000534141; ENST00000534301; ENST00000612684; BC014213; OTTHUMT00000392141; OTTHUMT00000392142; OTTHUMT00000392143; OTTH…
TC1700006717.hg.1	2.86	0.0084	ALOX12	arachidonate 12-lipoxygenase	NM_000697; ENST00000251535; ENST00000406228; ENST00000480801; BC069557; OTTHUMT00000219922; OTTHUMT00000317621; OTTHUMT00000317622; uc002gdx.4
TC0600008622.hg.1	2.86	0.0085	SH3BGRL2	SH3 domain binding glutamate-rich protein like 2	NM_031469; ENST00000369838; BC040489; BC052987; BC060799; BC070059; BC109043; BC109044; OTTHUMT00000041309
TC1100012019.hg.1	2.85	0.0005	SESN3	sestrin 3	NM_001271594; NM_144665; ENST00000278499; ENST00000416495; ENST00000536441; ENST00000537480; ENST00000542176; BC017296; OTTHUMT00000396475; OTTHUMT00000396479; OTTHUMT00000396480; OTTHUMT00000396481; OTTHUMT00000396482
TC0200016581.hg.1	2.84	0.0066	C2orf88	chromosome 2 open reading frame 88	NM_001042519; NM_001042520; NM_001042521; NM_032321; ENST00000340623; ENST00000396974; ENST00000409545; ENST00000409870; ENST00000443551; ENST00000450357; ENST00000490033; BC005083; OTTHUMT00000334953; OTTHUMT00000334954; OTTHUMT00000334955; OTTHUMT00000334956; OTTHUMT00000334957; OTTHUMT00000334958; OTTHUMT00000334959; uc002urs.3
TC1100007727.hg.1	2.83	0.0028	FAM111B	family with sequence similarity 111, member B	NM_001142703; NM_001142704; NM_198947; ENST00000343597; ENST00000411426; ENST00000528234; ENST00000529618; ENST00000534403; ENST00000620384; BC130513; BC130539; OTTHUMT00000393971; OTTHUMT00000393972; OTTHUMT00000393973; OTTHUMT00000393974
TC1400010807.hg.1	2.81	0.0021	IGHV3-53	immunoglobulin heavy variable 3-53	OTTHUMT00000324612
TC0100011696.hg.1	2.81	0.0033	FAM177B	family with sequence similarity 177, member B	NM_207468; ENST00000360827; ENST00000391880; ENST00000434700; ENST00000445590; ENST00000456298; ENST00000460763; OTTHUMT00000092149; OTTHUMT00000092150; OTTHUMT00000092151; OTTHUMT00000316736; OTTHUMT00000316737
TC0X00008002.hg.1	2.78	0.0052	NGFRAP1	nerve growth factor receptor (TNFRSF16) associated protein 1	NM_001282674; NM_014380; NM_206915; NM_206917; ENST00000361298; ENST00000372634; ENST00000372635; ENST00000372645; BC003190; OTTHUMT00000057709; OTTHUMT00000057710; OTTHUMT00000057711; OTTHUMT00000057712
TC0600006873.hg.1	2.77	0.0036	BMP6	bone morphogenetic protein 6	NM_001718; ENST00000283147; OTTHUMT00000039794
TC0600008462.hg.1	2.77	0.0002	COL19A1	collagen, type XIX, alpha 1	NM_001858; ENST00000455415; ENST00000476656; ENST00000478620; ENST00000483745; ENST00000620364; BC113362; BC113364; OTTHUMT00000041127; OTTHUMT00000041128; OTTHUMT00000041129; OTTHUMT00000041130; OTTHUMT00000313652
TC1800008891.hg.1	2.75	0.0003	BCL2	B-cell CLL/lymphoma 2	NM_000633; NM_000657; ENST00000333681; ENST00000398117; ENST00000589955; ENST00000590515; BC027258; OTTHUMT00000256199; OTTHUMT00000450052; OTTHUMT00000450053; OTTHUMT00000451065
TC0700009461.hg.1	2.73	0.0073	TRBV24-1	T cell receptor beta variable 24-1	OTTHUMT00000352499
TC1400010810.hg.1	2.71	0.0064	IGHV3-62; IGHV3-64	immunoglobulin heavy variable 3-62 (pseudogene); immunoglobulin heavy variable 3-64	OTTHUMT00000324596; OTTHUMT00000324617
TC16_KI270728v1_random00006437.hg.1	2.7	0.0055	AC141272.1		uc059yye.1
TC0700013474.hg.1	2.7	5.09e-05	TRBV5-1	T cell receptor beta variable 5-1	OTTHUMT00000351226
TC0800006746.hg.1	2.68	0.0051	BLK	BLK proto-oncogene, Src family tyrosine kinase	NM_001715; ENST00000259089; ENST00000525389; ENST00000526097; ENST00000526778; ENST00000529894; ENST00000533828; BC007371; BC032413; OTTHUMT00000207460; OTTHUMT00000383648; OTTHUMT00000383649; OTTHUMT00000383650; OTTHUMT00000383651; OTTHUMT00000383653
TC1900007850.hg.1	2.67	0.0004	CD22; MIR5196	CD22 molecule; microRNA 5196	NM_001185099; NM_001185100; NM_001185101; NM_001278417; NM_001771; NR_049828; ENST00000085219; ENST00000270311; ENST00000341773; ENST00000419549; ENST00000536635; ENST00000544992; ENST00000578146; ENST00000593704; ENST00000593867; ENST00000594125; ENST00000594250; ENST00000594349; ENST00000594954; ENST00000595419; ENST00000595780; ENST00000596492; ENST00000597433; ENST00000597916; ENST00000598028…
TC0600007290.hg.1	2.65	0.0044	HIST1H2BH	histone cluster 1, H2bh	NM_003524; ENST00000619466; BC096116; BC096117; BC096118; BC096119; OTTHUMT00000040110
TC2200008036.hg.1	2.65	0.0087	USP41	ubiquitin specific peptidase 41	OTTHUMT00000075837; OTTHUMT00000319621; OTTHUMT00000322200
TC1100009225.hg.1	2.63	0.0023	CXCR5	chemokine (C-X-C motif) receptor 5	NM_001716; NM_032966; ENST00000292174; BC110352; OTTHUMT00000389309
TC0200008766.hg.1	2.59	0.0027	CD8BP	CD8b molecule pseudogene [Source:HGNC Symbol;Acc:HGNC:1708]	ENST00000416057; ENST00000417670
TC0100016357.hg.1	2.59	0.0044	SELP	selectin P (granule membrane protein 140kDa, antigen CD62)	NM_003005; ENST00000263686; ENST00000367786; ENST00000367788; ENST00000367795; ENST00000426706; ENST00000458599; ENST00000466167; BC068533; OTTHUMT00000083916; OTTHUMT00000083917; OTTHUMT00000083956; OTTHUMT00000083972; OTTHUMT00000084005; OTTHUMT00000084007; OTTHUMT00000084232
TC1400010805.hg.1	2.58	0.002	IGHV3-48	immunoglobulin heavy variable 3-48	OTTHUMT00000324605
TC0200008408.hg.1	2.58	0.007	IGKV3D-7	immunoglobulin kappa variable 3D-7	OTTHUMT00000476805
TC1700006778.hg.1	2.57	0.001	SCARNA21	small Cajal body-specific RNA 21	NR_003000; ENST00000517026
TC0900009912.hg.1	2.56	2.05e-06	SIGMAR1	sigma non-opioid intracellular receptor 1	NM_001282205; NM_001282206; NM_001282207; NM_001282208; NM_001282209; NM_005866; NM_147157; NR_104108; ENST00000277010; ENST00000353468; ENST00000378892; ENST00000461426; ENST00000477726; ENST00000478146; ENST00000497006; BC004899; OTTHUMT00000052204; OTTHUMT00000052205; OTTHUMT00000052206; OTTHUMT00000052208; OTTHUMT00000052209; OTTHUMT00000052210; OTTHUMT00000251704; uc003zuz.3
TC0800010158.hg.1	2.53	0.0006	PLPP5	phospholipid phosphatase 5	NM_001102559; NM_001102560; NM_032483; ENST00000419686; ENST00000422581; ENST00000424479; ENST00000524409; ENST00000524616; ENST00000527758; ENST00000527793; ENST00000528814; ENST00000529359; ENST00000530193; ENST00000530432; ENST00000531109; ENST00000531483; ENST00000531823; ENST00000534339; BC033025; BC106014; OTTHUMT00000381831; OTTHUMT00000381832; OTTHUMT00000381833; OTTHUMT00000381834; OTTHU…
TC0X00010670.hg.1	2.53	0.0025	TMEM255A	transmembrane protein 255A	NM_001104544; NM_001104545; NM_017938; ENST00000309720; ENST00000371352; ENST00000371369; ENST00000440464; ENST00000480821; ENST00000519908; BC047054; OTTHUMT00000058091; OTTHUMT00000058092; OTTHUMT00000058093; OTTHUMT00000058094; OTTHUMT00000378541; uc004esp.4
TC2200007069.hg.1	2.52	0.0066	OSBP2	oxysterol binding protein 2	NM_001282738; NM_001282739; NM_001282740; NM_001282741; NM_001282742; NM_030758; ENST00000332585; ENST00000401475; ENST00000403222; ENST00000407373; ENST00000424224; ENST00000431368; ENST00000433183; ENST00000437268; ENST00000438716; ENST00000445781; ENST00000446658; ENST00000452656; ENST00000453621; ENST00000454145; ENST00000464341; ENST00000477355; ENST00000496367; ENST00000496575; ENST00000535…
TC0700006783.hg.1	2.52	0.0078	TSPAN13	tetraspanin 13	NM_014399; ENST00000262067; ENST00000466195; BC033863; OTTHUMT00000250178; OTTHUMT00000326380
TC1000009691.hg.1	2.5	0.0015	IL2RA	interleukin 2 receptor, alpha	NM_000417; NM_001308242; NM_001308243; ENST00000256876; ENST00000379954; ENST00000379959; ENST00000447847; OTTHUMT00000046627; OTTHUMT00000046628; OTTHUMT00000046630; OTTHUMT00000046631
TC0X00009069.hg.1	2.49	0.0063	ARHGAP6	Rho GTPase activating protein 6	NM_001287242; NM_006125; NM_013423; NM_013427; NR_109776; ENST00000303025; ENST00000337414; ENST00000380717; ENST00000380718; ENST00000380736; ENST00000489330; ENST00000491514; ENST00000495242; BC150635; OTTHUMT00000055760; OTTHUMT00000055761; OTTHUMT00000055762; OTTHUMT00000055763; OTTHUMT00000055764; OTTHUMT00000055765; OTTHUMT00000055766; OTTHUMT00000291400; uc004cur.1
TC0700009079.hg.1	2.48	0.0012	TSPAN33	tetraspanin 33	NM_178562; ENST00000486685; ENST00000496963; ENST00000498745; ENST00000614309; BC044244; OTTHUMT00000350979; OTTHUMT00000350983; OTTHUMT00000350984; OTTHUMT00000350985
TC0600014083.hg.1	2.46	0.0002	HIST1H2AG	histone cluster 1, H2ag	NM_021064; ENST00000359193; BC016677; OTTHUMT00000040137
TC2200009207.hg.1	2.46	0.0081	IGLV1-47	immunoglobulin lambda variable 1-47	OTTHUMT00000321108
TC0500013301.hg.1	2.46	0.0069	DAB2	Dab, mitogen-responsive phosphoprotein, homolog 2 (Drosophila)	NM_001244871; NM_001343; ENST00000320816; ENST00000339788; ENST00000502388; ENST00000502879; ENST00000503513; ENST00000505968; ENST00000507539; ENST00000509337; ENST00000511536; ENST00000512525; ENST00000513052; ENST00000515269; ENST00000515700; ENST00000545653; BC003064; OTTHUMT00000367014; OTTHUMT00000367015; OTTHUMT00000367016; OTTHUMT00000367017; OTTHUMT00000367089; OTTHUMT00000367090; OTTHUM…
TC1100007400.hg.1	2.46	0.0004	TSPAN18	tetraspanin 18	NM_130783; ENST00000340160; ENST00000517621; ENST00000518429; ENST00000519051; ENST00000520245; ENST00000520278; ENST00000520358; ENST00000520837; ENST00000520999; ENST00000521990; ENST00000533080; ENST00000533202; ENST00000533786; BC019342; OTTHUMT00000376197; OTTHUMT00000376227; OTTHUMT00000376228; OTTHUMT00000376229; OTTHUMT00000376230; OTTHUMT00000376231; OTTHUMT00000376232; OTTHUMT0000037623…
TC0100012328.hg.1	2.45	0.0008	TRIM58	tripartite motif containing 58	NM_015431; ENST00000366481; OTTHUMT00000096860
TC0700009436.hg.1	2.44	0.001	TRBV5-4	T cell receptor beta variable 5-4	OTTHUMT00000351230
TC2200008475.hg.1	2.43	0.0016	PIK3IP1	phosphoinositide-3-kinase interacting protein 1	NM_001135911; NM_052880; ENST00000215912; ENST00000402249; ENST00000441972; ENST00000443175; ENST00000480654; ENST00000493034; BC011049; OTTHUMT00000321939; OTTHUMT00000321940; OTTHUMT00000321941; OTTHUMT00000321942; OTTHUMT00000321943
TC1500010429.hg.1	2.42	2.43e-05	CIB1	calcium and integrin binding 1 (calmyrin)	NM_001277764; NM_006384; NR_102427; NR_102428; ENST00000328649; ENST00000612800; BC000846; OTTHUMT00000313419
TC0700009467.hg.1	2.41	0.0021	TRBV29-1	T cell receptor beta variable 29-1	OTTHUMT00000352510
TC1100013121.hg.1	2.39	8.4e-05	BET1L	Bet1 golgi vesicular membrane trafficking protein-like	NM_001098787; NM_016526; ENST00000325147; ENST00000332865; ENST00000382762; ENST00000479463; ENST00000486280; ENST00000529614; BC008971; BC032779; OTTHUMT00000239284; OTTHUMT00000239285; OTTHUMT00000335357; OTTHUMT00000335358; OTTHUMT00000382003; OTTHUMT00000382004
TC1500008232.hg.1	2.38	7.67e-05	ISG20	interferon stimulated exonuclease gene 20kDa	NM_001303233; NM_001303234; NM_001303235; NM_001303236; NM_001303237; NM_002201; NR_130134; ENST00000306072; ENST00000379224; ENST00000546338; ENST00000557824; ENST00000558236; ENST00000558942; ENST00000558992; ENST00000559876; ENST00000560573; ENST00000560741; ENST00000560746; BC007922; OTTHUMT00000309069; OTTHUMT00000415507; OTTHUMT00000415508; OTTHUMT00000415509; OTTHUMT00000415510; OTTHUMT000…
TC0100017634.hg.1	2.38	0.0004	RNA5S9	RNA, 5S ribosomal 9	NR_023371; ENST00000364451
TC1100013185.hg.1	2.37	0.0001	FAU	Finkel-Biskis-Reilly murine sarcoma virus (FBR-MuSV) ubiquitously expressed	NM_001997; ENST00000279259; ENST00000434372; ENST00000525297; ENST00000526555; ENST00000527548; ENST00000529259; ENST00000529639; ENST00000531357; ENST00000531743; BC033877; OTTHUMT00000385263; OTTHUMT00000385264; OTTHUMT00000385265; OTTHUMT00000385266; OTTHUMT00000385267; OTTHUMT00000385268; OTTHUMT00000385269; OTTHUMT00000385270; OTTHUMT00000385271
TC1400010488.hg.1	2.36	0.0011	IGHV2-26	immunoglobulin heavy variable 2-26	OTTHUMT00000325197
TC0600007067.hg.1	2.36	0.0013	GMPR	guanosine monophosphate reductase	NM_006877; ENST00000259727; ENST00000540478; ENST00000543191; ENST00000544145; BC008281; OTTHUMT00000039942; OTTHUMT00000396126; OTTHUMT00000396127; OTTHUMT00000396128; uc003nbs.3
TC0400007713.hg.1	2.35	0.0021	STAP1	signal transducing adaptor family member 1	NM_012108; ENST00000265404; ENST00000396225; BC014958; OTTHUMT00000251434; OTTHUMT00000251435; uc003hde.4; uc003hdf.3
TC2100007534.hg.1	2.34	0.0023	TEKT4P2	tektin 4 pseudogene 2	NR_038327; NR_038328; NR_038329; OTTHUMT00000417115; OTTHUMT00000417116
TC1600008211.hg.1	2.33	6.89e-07	MIR7641-2; RNA5SP429; AC099314.1	Homo sapiens microRNA 7641-2 (MIR7641-2), microRNA.; 5S ribosomal pseudogene 429 [Source:HGNC Symbol;Acc:HGNC:43329]	NR_106988_11; uc032edn.2; uc059wib.1
TC0200008742.hg.1	2.33	6.19e-06	NCK2	NCK adaptor protein 2	NM_001004720; NM_001004722; NM_003581; ENST00000233154; ENST00000393348; ENST00000393349; ENST00000425756; ENST00000451463; ENST00000522586; BC000103; BC007195; OTTHUMT00000329634; OTTHUMT00000329635; OTTHUMT00000329636; OTTHUMT00000329637; OTTHUMT00000376091; uc002tdh.3
TC0800012433.hg.1	2.33	0.003	TPD52	tumor protein D52	NM_001025252; NM_001025253; NM_001287140; NM_001287142; NM_001287143; NM_001287144; NM_005079; NR_105033; NR_105034; NR_105035; NR_105036; NR_105037; ENST00000379096; ENST00000379097; ENST00000448733; ENST00000517427; ENST00000517445; ENST00000517462; ENST00000518500; ENST00000518517; ENST00000518937; ENST00000519303; ENST00000520527; ENST00000520741; ENST00000520795; ENST00000520877; ENST0000052…
TC2000008678.hg.1	2.32	0.0026	CST3	cystatin C	NM_000099; NM_001288614; ENST00000376925; ENST00000398409; ENST00000398411; BC013083; BC110305; OTTHUMT00000078346; OTTHUMT00000256831; OTTHUMT00000256832
TC0X00009549.hg.1	2.32	3.16e-05	NDUFB11	NADH dehydrogenase (ubiquinone) 1 beta subcomplex, 11, 17.3kDa	NM_001135998; NM_019056; ENST00000276062; ENST00000377811; BC010665; BC107805; OTTHUMT00000056382; OTTHUMT00000056383
TC0700010435.hg.1	2.29	0.0012	CDCA7L	cell division cycle associated 7-like	NM_001127370; NM_001127371; NM_018719; ENST00000356195; ENST00000373934; ENST00000406877; ENST00000435031; ENST00000435717; ENST00000447180; ENST00000457951; ENST00000465490; ENST00000488845; ENST00000489669; BC009352; BC025242; BC032576; BC039823; OTTHUMT00000250218; OTTHUMT00000314299; OTTHUMT00000314300; OTTHUMT00000314301; OTTHUMT00000314302; OTTHUMT00000326585; OTTHUMT00000326586; OTTHUMT000…
TC0100016051.hg.1	2.29	0.0064	FCRL2	Fc receptor-like 2	NM_001159488; NM_030764; NR_125358; ENST00000361516; ENST00000368178; ENST00000368181; ENST00000462774; ENST00000469986; BC129836; OTTHUMT00000051408; OTTHUMT00000051409; OTTHUMT00000051410; OTTHUMT00000051411; OTTHUMT00000352447
TC2200006482.hg.1	2.29	0.0093	TPTEP1	transmembrane phosphatase with tensin homology pseudogene 1	NR_001591; ENST00000383140; ENST00000400593; ENST00000415121; ENST00000426585; ENST00000558085; ENST00000585784; ENST00000588424; ENST00000588548; ENST00000591299; ENST00000592107; ENST00000592918; uc002zlr.3
TC1900010696.hg.1	2.29	4.39e-05	AKT2	v-akt murine thymoma viral oncogene homolog 2	NM_001243027; NM_001243028; NM_001626; ENST00000311278; ENST00000358335; ENST00000391844; ENST00000391845; ENST00000392037; ENST00000392038; ENST00000416362; ENST00000416994; ENST00000423127; ENST00000424901; ENST00000427375; ENST00000441941; ENST00000452077; ENST00000456441; ENST00000476247; ENST00000476266; ENST00000480878; ENST00000483166; ENST00000486368; ENST00000486647; ENST00000487537; ENS…
TC1900009240.hg.1	2.28	0.0016	GNG7	guanine nucleotide binding protein (G protein), gamma 7	NM_052847; ENST00000382159; ENST00000587867; BC014466; BC053630; OTTHUMT00000451345; OTTHUMT00000451346
TC0X00008240.hg.1	2.28	0.0055	PGRMC1	progesterone receptor membrane component 1	NM_001282621; NM_006667; ENST00000217971; ENST00000535419; BC034238; OTTHUMT00000058024
TC1100009707.hg.1	2.25	0.0046	POLR2L	polymerase (RNA) II (DNA directed) polypeptide L, 7.6kDa	NM_021128; ENST00000322028; ENST00000534030; BC005903; BC018649; OTTHUMT00000257114; OTTHUMT00000384558
TC0100006771.hg.1	2.25	0.0004	H6PD	hexose-6-phosphate dehydrogenase (glucose 1-dehydrogenase)	NM_001282587; NM_004285; ENST00000377403; ENST00000495451; ENST00000602477; BC081559; OTTHUMT00000004928; OTTHUMT00000004929; OTTHUMT00000467543
TC0700007067.hg.1	2.25	0.0022	MTURN	maturin, neural progenitor differentiation regulator homolog (Xenopus)	NM_152793; ENST00000324453; ENST00000324489; ENST00000409688; ENST00000434060; OTTHUMT00000250409; OTTHUMT00000250410; OTTHUMT00000313933; OTTHUMT00000327708
TC2200006819.hg.1	2.23	0.0023	IGLC5	immunoglobulin lambda constant 5 (pseudogene)	OTTHUMT00000321661
TC0100013278.hg.1	2.23	0.0025	TCEA3	transcription elongation factor A (SII), 3	NM_003196; ENST00000374601; ENST00000374602; ENST00000450454; ENST00000461794; ENST00000476978; ENST00000492271; BC041613; OTTHUMT00000008911; OTTHUMT00000008912; OTTHUMT00000008913; OTTHUMT00000008914; OTTHUMT00000008915; OTTHUMT00000470075
TC0X00008080.hg.1	2.23	0.0017	VSIG1	V-set and immunoglobulin domain containing 1	NM_001170553; NM_182607; ENST00000217957; ENST00000415430; ENST00000458383; ENST00000479635; ENST00000485533; BC043216; OTTHUMT00000057858; OTTHUMT00000057859; OTTHUMT00000317788; OTTHUMT00000317789; uc011msk.2
TC0200007058.hg.1	2.22	0.0003	ATRAID	all-trans retinoic acid-induced differentiation factor	NM_001170795; NM_016085; NM_080592; ENST00000380171; ENST00000405489; ENST00000419744; ENST00000472515; ENST00000484646; ENST00000491220; ENST00000606999; ENST00000611786; BC021237; BC035850; OTTHUMT00000250185; OTTHUMT00000324948; OTTHUMT00000324949; OTTHUMT00000324950; OTTHUMT00000324951; OTTHUMT00000324952; OTTHUMT00000470709
TC1200007418.hg.1	2.22	0.0014	ANO6	anoctamin 6	NM_001025356; NM_001142678; NM_001142679; NM_001204803; ENST00000320560; ENST00000423947; ENST00000425752; ENST00000426898; ENST00000441606; ENST00000550630; ENST00000551667; BC098410; BC136445; OTTHUMT00000404818; OTTHUMT00000404819; OTTHUMT00000404820; OTTHUMT00000404821; OTTHUMT00000404822; OTTHUMT00000404823; OTTHUMT00000404824; uc010slg.2
TC0X00009268.hg.1	2.22	0.007	PCYT1B	phosphate cytidylyltransferase 1, choline, beta	NM_001163264; NM_001163265; NM_004845; ENST00000356768; ENST00000379144; ENST00000379145; ENST00000496020; BC045634; OTTHUMT00000056100; OTTHUMT00000056102; OTTHUMT00000056103; OTTHUMT00000056104
TC0200010482.hg.1	2.22	0.0091	SNORD11B	small nucleolar RNA, C/D box 11B	NR_003694
TC0700011139.hg.1	2.22	0.0004	VOPP1	vesicular, overexpressed in cancer, prosurvival protein 1	NM_001284282; NM_001284283; NM_001284284; NM_030796; ENST00000285279; ENST00000414113; ENST00000417399; ENST00000418904; ENST00000427700; ENST00000428097; ENST00000428648; ENST00000433959; ENST00000452832; ENST00000453112; ENST00000453256; ENST00000454227; ENST00000455023; ENST00000462326; ENST00000471168; ENST00000481197; ENST00000625836; BC016650; OTTHUMT00000343074; OTTHUMT00000343075; OTTHUMT…
TC1200010284.hg.1	2.21	0.0026	DENND5B	DENN/MADD domain containing 5B	NM_001308339; NM_144973; ENST00000354285; ENST00000389082; ENST00000536562; ENST00000537061; ENST00000544698; ENST00000545147; ENST00000546299; ENST00000628277; BC068580; OTTHUMT00000402040; OTTHUMT00000402042; OTTHUMT00000402043; OTTHUMT00000402044; OTTHUMT00000402045; OTTHUMT00000402046; OTTHUMT00000402047
TC0700010692.hg.1	2.19	0.0057	NT5C3A	5-nucleotidase, cytosolic IIIA	NM_001002009; NM_001002010; NM_001166118; NM_016489; ENST00000242210; ENST00000381626; ENST00000396152; ENST00000405342; ENST00000409467; ENST00000409787; ENST00000449201; ENST00000456458; ENST00000461851; ENST00000464840; ENST00000473083; ENST00000497542; ENST00000610140; ENST00000620705; BC015856; BC066914; BC071652; OTTHUMT00000328880; OTTHUMT00000328881; OTTHUMT00000328882; OTTHUMT00000328883…
TC1900006864.hg.1	2.19	0.0036	MAP2K7	mitogen-activated protein kinase kinase 7	NM_001297555; NM_001297556; NM_145185; ENST00000397979; ENST00000397981; ENST00000397983; ENST00000465324; ENST00000468058; ENST00000475022; ENST00000494348; ENST00000498118; BC038295; OTTHUMT00000267979; OTTHUMT00000267980; OTTHUMT00000267981; OTTHUMT00000267982; OTTHUMT00000267983; OTTHUMT00000267984; OTTHUMT00000267985; OTTHUMT00000267986
TC1800006937.hg.1	2.19	0.0013	TAF4B	TAF4b RNA polymerase II, TATA box binding protein (TBP)-associated factor, 105kDa	NM_001293725; NM_005640; NR_121653; ENST00000269142; ENST00000400466; ENST00000418698; ENST00000578121; OTTHUMT00000446258; OTTHUMT00000446259; OTTHUMT00000446260
TC0X00009611.hg.1	2.18	0.002	SLC38A5	solute carrier family 38, member 5	NM_033518; ENST00000413668; ENST00000416711; ENST00000429543; ENST00000440085; ENST00000441948; ENST00000480105; ENST00000488083; ENST00000494034; ENST00000497336; ENST00000595796; ENST00000615300; ENST00000619100; ENST00000620913; ENST00000622196; BC019246; OTTHUMT00000060714; OTTHUMT00000060715; OTTHUMT00000060716; OTTHUMT00000060717; OTTHUMT00000060718; OTTHUMT00000060719; OTTHUMT00000060720; …
TC0100011400.hg.1	2.17	0.0004	PFKFB2	6-phosphofructo-2-kinase/fructose-2,6-biphosphatase 2	NM_001018053; NM_006212; ENST00000367079; ENST00000367080; ENST00000411990; ENST00000464777; ENST00000468857; ENST00000473310; ENST00000483688; ENST00000545806; ENST00000615360; ENST00000618513; BC069350; BC069385; BC069583; BC069586; BC069600; BC075075; BC075076; BC112103; BC112105; OTTHUMT00000087838; OTTHUMT00000087839; OTTHUMT00000087840; OTTHUMT00000087841; OTTHUMT00000087842; OTTHUMT0000008…
TC1700011430.hg.1	2.17	0.0026	CD79B	CD79b molecule, immunoglobulin-associated beta	NM_000626; NM_001039933; NM_021602; ENST00000006750; ENST00000349817; ENST00000392795; ENST00000558969; ENST00000559358; ENST00000583260; BC002975; BC032651
TC0200010448.hg.1	2.17	0.0014	STRADB	STE20-related kinase adaptor beta	NM_001206864; NM_018571; ENST00000194530; ENST00000392249; ENST00000415688; ENST00000447698; ENST00000458269; ENST00000466770; ENST00000468123; ENST00000484098; ENST00000488196; ENST00000498648; BC008302; BC090871; OTTHUMT00000256297; OTTHUMT00000336914; OTTHUMT00000336953; OTTHUMT00000336954; OTTHUMT00000336955; OTTHUMT00000336956; OTTHUMT00000336957; OTTHUMT00000336958; OTTHUMT00000336959; OTTH…
TC1200012708.hg.1	2.16	0.01	OAS1	2-5-oligoadenylate synthetase 1	NM_001032409; NM_002534; NM_016816; ENST00000202917; ENST00000445409; ENST00000452357; ENST00000540589; ENST00000549820; ENST00000550689; ENST00000550883; ENST00000552526; ENST00000553152; ENST00000553185; BC000562; BC061587; BC071981; OTTHUMT00000405896; OTTHUMT00000405905; OTTHUMT00000405906; OTTHUMT00000405907; OTTHUMT00000405908; OTTHUMT00000405910; OTTHUMT00000405911; OTTHUMT00000405912; OTT…
TC0600014284.hg.1	2.16	0.0013	CPNE5	copine V	NM_020939; ENST00000244751; ENST00000393189; ENST00000459703; ENST00000493411; ENST00000633136; ENST00000633280; ENST00000633929; ENST00000634222; BC053872; OTTHUMT00000040351; OTTHUMT00000040352; OTTHUMT00000040353; OTTHUMT00000487923; OTTHUMT00000487924; OTTHUMT00000487926; OTTHUMT00000487927
TC0600014273.hg.1	2.16	0.0007	HLA-DRB1	major histocompatibility complex, class II, DR beta 1	NM_001243965; NM_002124; BC007920; BC008403; BC031023; BC033827; BC108922; OTTHUMT00000076393
TC1600011378.hg.1	2.16	0.0002	MVP; PAGR1	major vault protein; PAXIP1 associated glutamate-rich protein 1	NM_001293204; NM_001293205; NM_005115; NM_017458; NM_024516; ENST00000320330; ENST00000357402; ENST00000395353; ENST00000562463; ENST00000563096; ENST00000563123; ENST00000563558; ENST00000563915; ENST00000565164; ENST00000565830; ENST00000566066; ENST00000566252; ENST00000566554; ENST00000566859; ENST00000568068; ENST00000569612; ENST00000569887; ENST00000570061; ENST00000570234; ENST00000629059…
TC0500012524.hg.1	2.16	0.0002	RPLP1P6	ribosomal protein, large, P1 pseudogene 6	OTTHUMT00000349870; OTTHUMT00000373977
TC0600007679.hg.1	2.14	0.0012	HLA-DPB2	major histocompatibility complex, class II, DP beta 2 (pseudogene)	ENST00000435074; ENST00000470997; OTTHUMT00000076114; OTTHUMT00000276666
TC1000008431.hg.1	2.14	2.42e-05	PCGF5	polycomb group ring finger 5	NM_001256549; NM_001257101; NM_032373; NR_046310; NR_046435; ENST00000336126; ENST00000490164; ENST00000496708; ENST00000543648; ENST00000614189; BC051845; OTTHUMT00000049363; OTTHUMT00000049364; OTTHUMT00000049365
TC0100018430.hg.1	2.13	0.0012	SMIM12	small integral membrane protein 12	NM_001164824; NM_001164825; NM_138428; ENST00000417239; ENST00000423898; ENST00000446026; ENST00000456842; ENST00000521580; BC011880; BC073851; BC093838; BC107421; BC112231; OTTHUMT00000012715; OTTHUMT00000012716; OTTHUMT00000012717; OTTHUMT00000012718; OTTHUMT00000012719
TC0200014802.hg.1	2.13	0.0031	SCN3A	sodium channel, voltage gated, type III alpha subunit	NM_001081676; NM_001081677; NM_006922; ENST00000283254; ENST00000360093; ENST00000409101; ENST00000440431; ENST00000453007; ENST00000465043; ENST00000471697; ENST00000484898; OTTHUMT00000102655; OTTHUMT00000102656; OTTHUMT00000102657; OTTHUMT00000102658; OTTHUMT00000333383; OTTHUMT00000333384; OTTHUMT00000333385
TC0100012787.hg.1	2.13	0.0006	SLC2A5	solute carrier family 2 (facilitated glucose/fructose transporter), member 5	NM_001135585; NM_003039; ENST00000377414; ENST00000377424; ENST00000464985; ENST00000473209; ENST00000474145; ENST00000479813; ENST00000484798; ENST00000486632; ENST00000487492; ENST00000487835; BC001692; BC001820; OTTHUMT00000004932; OTTHUMT00000004933; OTTHUMT00000004934; OTTHUMT00000004936; OTTHUMT00000004937; OTTHUMT00000004938; OTTHUMT00000004939; OTTHUMT00000004940; OTTHUMT00000004941; OTTH…
TC1900011056.hg.1	2.12	0.0046	CABP5	calcium binding protein 5	NM_019855; ENST00000293255; ENST00000602032; BC126133; BC126135; OTTHUMT00000465212; OTTHUMT00000465213
TC1900011732.hg.1	2.12	0.0047	AC093063.2		ENST00000599317
TC0700013480.hg.1	2.11	0.0088	TRBJ2-2	T cell receptor beta joining 2-2	OTTHUMT00000352478
TC0900009946.hg.1	2.11	0.0004	SIT1	signaling threshold regulating transmembrane adaptor 1	NM_014450; ENST00000259608; ENST00000474403; ENST00000486859; ENST00000618781; BC102029; BC104491; BC107484; OTTHUMT00000052322; OTTHUMT00000052323; OTTHUMT00000052324
TC0700010443.hg.1	2.11	0.0068	STEAP1B	STEAP family member 1B	NM_001164460; NM_207342; ENST00000404369; ENST00000406890; ENST00000424363; ENST00000439708; ENST00000483679; BC066301; OTTHUMT00000326617; OTTHUMT00000326618; OTTHUMT00000326619; OTTHUMT00000326797; OTTHUMT00000326798
TC0600014190.hg.1	2.11	0.0092	ZC2HC1B	zinc finger, C2HC-type containing 1B	NM_001013623; ENST00000237275; ENST00000539295; BC146950; BC146969; BC171862; OTTHUMT00000042533; OTTHUMT00000479210
TC0600007862.hg.1	2.09	0.01	PIM1	Pim-1 proto-oncogene, serine/threonine kinase	NM_001243186; NM_002648; ENST00000373509; ENST00000468243; ENST00000479509; BC020224; OTTHUMT00000043901; OTTHUMT00000043903; OTTHUMT00000043904
TC1900009991.hg.1	2.08	0.0062	JAK3	Janus kinase 3	NM_000215; ENST00000458235; ENST00000526008; ENST00000527031; ENST00000527670; ENST00000528293; ENST00000528705; ENST00000534444; BC028068; OTTHUMT00000385548; OTTHUMT00000385549; OTTHUMT00000385550; OTTHUMT00000385551; OTTHUMT00000385552; OTTHUMT00000385553
TC0900012021.hg.1	2.07	0.0005	FBXW5	F-box and WD repeat domain containing 5	NM_018998; ENST00000325285; ENST00000428398; ENST00000443788; ENST00000459905; ENST00000480818; ENST00000483559; ENST00000487794; ENST00000491246; BC014130; BC014297; OTTHUMT00000055227; OTTHUMT00000055228; OTTHUMT00000055229; OTTHUMT00000055230; OTTHUMT00000055231; OTTHUMT00000055233; OTTHUMT00000055234; OTTHUMT00000055235
TC0X00007368.hg.1	2.07	0.0015	TRO	trophinin	NM_001039705; NM_001271183; NM_001271184; NM_016157; NM_177556; NM_177557; NR_073148; NR_073149; ENST00000173898; ENST00000319167; ENST00000375022; ENST00000375041; ENST00000399736; ENST00000411534; ENST00000416704; ENST00000420798; ENST00000427099; ENST00000430420; ENST00000431115; ENST00000440072; ENST00000440759; ENST00000442098; ENST00000445561; ENST00000449980; ENST00000452830; ENST000004530…
TC0800008845.hg.1	2.07	0.0071	MYC	v-myc avian myelocytomatosis viral oncogene homolog	NM_002467; ENST00000259523; ENST00000377970; ENST00000517291; ENST00000520751; ENST00000524013; ENST00000613283; ENST00000621592; BC000141; BC000917; BC058901; OTTHUMT00000250277; OTTHUMT00000250278; OTTHUMT00000380690; OTTHUMT00000380691; OTTHUMT00000380692; OTTHUMT00000476371
TC0200007155.hg.1	2.06	0.0033	EHD3	EH domain containing 3	NM_014600; ENST00000322054; ENST00000541626; OTTHUMT00000216810
TC0200008967.hg.1	2.06	0.0084	IGKV1OR2-108	immunoglobulin kappa variable 1/OR2-108 (non-functional)	OTTHUMT00000330788
TC2200008183.hg.1	2.06	0.0097	VPREB3	pre-B lymphocyte 3	NM_013378; ENST00000248948; ENST00000398465; BC020666; OTTHUMT00000319879; OTTHUMT00000319880
TC0700009437.hg.1	2.06	0.0066	TRBV6-6	T cell receptor beta variable 6-6	OTTHUMT00000351215
TC1300008688.hg.1	2.06	0.0011	FOXO1	forkhead box O1	NM_002015; ENST00000379561; ENST00000473775; BC021981; BC070065; OTTHUMT00000044634; OTTHUMT00000044635
TC1100007771.hg.1	2.06	0.0084	MS4A1	membrane-spanning 4-domains, subfamily A, member 1	NM_021950; NM_152866; ENST00000345732; ENST00000389939; ENST00000524807; ENST00000527101; ENST00000528313; ENST00000530482; ENST00000532073; ENST00000532418; ENST00000532491; ENST00000533306; ENST00000534503; ENST00000534668; BC002807; OTTHUMT00000395398; OTTHUMT00000395399; OTTHUMT00000395400; OTTHUMT00000395401; OTTHUMT00000395402; OTTHUMT00000395403; OTTHUMT00000395404; OTTHUMT00000395405; OTT…
TC0900010543.hg.1	2.06	0.0016	TLE1	transducin-like enhancer of split 1 (E(sp1) homolog, Drosophila)	NM_001303103; NM_001303104; NM_005077; ENST00000376463; ENST00000376472; ENST00000376484; ENST00000376499; ENST00000418319; ENST00000464999; ENST00000491534; BC010100; BC015747; OTTHUMT00000055407; OTTHUMT00000055408; OTTHUMT00000055409; OTTHUMT00000055410; OTTHUMT00000055411; OTTHUMT00000055412
TC1900011729.hg.1	2.06	0.0002	TIMM50	translocase of inner mitochondrial membrane 50 homolog (S. cerevisiae)	NM_001001563; ENST00000314349; ENST00000544017; ENST00000594583; ENST00000595286; ENST00000595961; ENST00000596239; ENST00000597552; ENST00000597666; ENST00000597782; ENST00000598125; ENST00000599733; ENST00000599794; ENST00000601358; ENST00000601403; ENST00000602028; ENST00000602265; ENST00000607714; BC121146; BC121147; OTTHUMT00000464935; OTTHUMT00000464936; OTTHUMT00000464937; OTTHUMT000004649…
TC1900012055.hg.1	2.06	0.0056	VN1R1	vomeronasal 1 receptor 1	NM_020633; ENST00000321039; BC095508; OTTHUMT00000466464
TC0600011227.hg.1	2.05	0.0003	HIST1H4K	histone cluster 1, H4k	NM_003541; ENST00000611927; OTTHUMT00000040156
TC0500013106.hg.1	2.05	0.0015	MGAT1	mannosyl (alpha-1,3-)-glycoprotein beta-1,2-N-acetylglucosaminyltransferase	NM_001114617; NM_001114618; NM_001114619; NM_001114620; NM_002406; ENST00000307826; ENST00000333055; ENST00000393340; ENST00000427865; ENST00000446023; ENST00000502678; ENST00000504385; ENST00000504671; ENST00000505682; ENST00000506033; ENST00000506269; ENST00000506708; ENST00000506889; ENST00000507384; ENST00000508090; ENST00000508702; ENST00000510341; ENST00000510962; ENST00000512080; ENST00000…
TC1700012338.hg.1	2.05	0.0007	P2RX5-TAX1BP3	P2RX5-TAX1BP3 readthrough (NMD candidate)	NR_037928; OTTHUMT00000405135
TC0100014997.hg.1	2.04	0.0011	ALG14	ALG14, UDP-N-acetylglucosaminyltransferase subunit	NM_001305242; NM_144988; NR_131032; ENST00000370205; ENST00000495856; ENST00000507727; BC011706; OTTHUMT00000029699; OTTHUMT00000029700; OTTHUMT00000470348
TC1800009011.hg.1	2.04	0.0002	NETO1	neuropilin (NRP) and tolloid (TLL)-like 1	NM_001201465; NM_138966; NM_138999; ENST00000327305; ENST00000397929; ENST00000577184; ENST00000579169; ENST00000579730; ENST00000582281; ENST00000583169; BC050329; OTTHUMT00000256301; OTTHUMT00000256302; OTTHUMT00000444204; OTTHUMT00000444205; OTTHUMT00000444206; OTTHUMT00000444207; OTTHUMT00000444208; uc002lkw.3
TC0500012938.hg.1	2.03	0.0002	CLTB	clathrin, light chain B	NM_001834; NM_007097; NR_045724; ENST00000310418; ENST00000345807; ENST00000502877; ENST00000507821; ENST00000508425; ENST00000509319; ENST00000510734; BC006332; BC006457; OTTHUMT00000253153; OTTHUMT00000253154; OTTHUMT00000371958; OTTHUMT00000371959; OTTHUMT00000371960; OTTHUMT00000371961; OTTHUMT00000371962
TC1200010794.hg.1	2.03	0.0041	ITGB7	integrin beta 7	NM_000889; NR_104181; ENST00000267082; ENST00000422257; ENST00000542497; ENST00000548269; ENST00000548706; ENST00000549086; ENST00000549196; ENST00000549462; ENST00000550743; ENST00000551319; ENST00000551887; ENST00000552935; ENST00000552972; ENST00000589179; BC015916; OTTHUMT00000405819; OTTHUMT00000405820; OTTHUMT00000405821; OTTHUMT00000405822; OTTHUMT00000405823; OTTHUMT00000405824; OTTHUMT00…
TC0600014274.hg.1	2.03	6.38e-05	HLA-DOB	major histocompatibility complex, class II, DO beta	NM_002120; ENST00000438763; ENST00000447394; ENST00000475235; ENST00000488325; BC006097; OTTHUMT00000076439; OTTHUMT00000076440; OTTHUMT00000276177; OTTHUMT00000276178; uc003oca.3
TC1600008174.hg.1	2.03	0.0001	THAP11	THAP domain containing 11	NM_020457; ENST00000303596; BC012182; OTTHUMT00000268879
TC0300012315.hg.1	2.03	0.0011	TPRA1	transmembrane protein, adipocyte asscociated 1	NM_001136053; NM_001142646; NR_073377; ENST00000296210; ENST00000355552; ENST00000393400; ENST00000450633; ENST00000462228; ENST00000465915; ENST00000469111; ENST00000483868; ENST00000489960; ENST00000490290; ENST00000490643; BC017058; BC050711; OTTHUMT00000356624; OTTHUMT00000356625; OTTHUMT00000356626; OTTHUMT00000356627; OTTHUMT00000356628; OTTHUMT00000356629; OTTHUMT00000356630; OTTHUMT000003…
TC0900011613.hg.1	2.02	0.0038	FAM102A	family with sequence similarity 102, member A	NM_001035254; NM_203305; ENST00000300434; ENST00000373084; ENST00000373095; ENST00000465821; ENST00000479828; ENST00000493175; ENST00000494606; BC137087; BC137088; OTTHUMT00000054298; OTTHUMT00000054300; OTTHUMT00000054301; OTTHUMT00000054302; OTTHUMT00000054303; OTTHUMT00000054304; OTTHUMT00000054305
TC0X00007190.hg.1	2.02	0.0016	PORCN	porcupine homolog (Drosophila)	NM_001282167; NM_022825; NM_203473; NM_203474; NM_203475; ENST00000326194; ENST00000355092; ENST00000355961; ENST00000359882; ENST00000361988; ENST00000367574; ENST00000459953; ENST00000470275; ENST00000472520; ENST00000485288; ENST00000486272; ENST00000489940; ENST00000491243; ENST00000528612; ENST00000537758; BC019080; OTTHUMT00000060707; OTTHUMT00000060708; OTTHUMT00000060709; OTTHUMT000000607…
TC0300007380.hg.1	2.02	0.0003	TCTA	T-cell leukemia translocation altered	NM_022171; ENST00000273590; ENST00000482193; ENST00000487432; ENST00000488385; ENST00000493381; ENST00000497786; BC005157; OTTHUMT00000346208; OTTHUMT00000346209; OTTHUMT00000346210; OTTHUMT00000346211; OTTHUMT00000346212; OTTHUMT00000346213
TC1700010762.hg.1	2.02	0.0003	VAT1	vesicle amine transport 1	NM_006373; ENST00000355653; ENST00000420567; ENST00000587062; ENST00000587147; ENST00000587173; ENST00000589709; ENST00000589828; ENST00000590924; ENST00000592388; BC008725; BC014279; BC015041; BC090858; OTTHUMT00000453101; OTTHUMT00000453102; OTTHUMT00000453103; OTTHUMT00000453104; OTTHUMT00000453105; OTTHUMT00000453106; OTTHUMT00000453107; OTTHUMT00000453108; OTTHUMT00000453109
TC1900009001.hg.1	2.02	0.0013	ZIK1	zinc finger protein interacting with K protein 1	NM_001010879; ENST00000307468; ENST00000536878; ENST00000597219; ENST00000597850; ENST00000598689; ENST00000598726; ENST00000599456; ENST00000600053; BC103957; BC103958; BC103959; OTTHUMT00000466788; OTTHUMT00000466789; OTTHUMT00000466790; OTTHUMT00000466791; OTTHUMT00000466792; OTTHUMT00000466793; OTTHUMT00000466794; OTTHUMT00000466795; uc002qph.3
TC0400006951.hg.1	2.01	0.0001	CD38	CD38 molecule	NM_001775; ENST00000226279; ENST00000502843; ENST00000506191; ENST00000510674; ENST00000511430; BC007964; OTTHUMT00000250322; OTTHUMT00000359588; OTTHUMT00000359589; OTTHUMT00000359590; OTTHUMT00000359591
TC1700011060.hg.1	2.01	1.68e-05	FAM117A	family with sequence similarity 117, member A	NM_030802; ENST00000240364; ENST00000503573; ENST00000503720; ENST00000503855; ENST00000505159; ENST00000506156; ENST00000509347; ENST00000511743; ENST00000513602; ENST00000514018; ENST00000514841; ENST00000515240; BC037572; BC065199; OTTHUMT00000365736; OTTHUMT00000365737; OTTHUMT00000365738; OTTHUMT00000365739; OTTHUMT00000365740; OTTHUMT00000365741; OTTHUMT00000365742; OTTHUMT00000365744; OTTH…
TC0600011635.hg.1	2.01	0.0047	FKBP5	FK506 binding protein 5	NM_001145775; NM_001145776; NM_001145777; NM_004117; ENST00000357266; ENST00000536438; ENST00000539068; ENST00000542713; BC042605; BC111050; OTTHUMT00000040309; uc003okz.2; uc011dte.1
TC1400010516.hg.1	2.01	0.004	IGHVIII-44	immunoglobulin heavy variable (III)-44 (pseudogene)	OTTHUMT00000325159
TC0200009402.hg.1	2.01	0.0008	MGAT5	mannosyl (alpha-1,6-)-glycoprotein beta-1,6-N-acetyl-glucosaminyltransferase	NM_002410; ENST00000281923; ENST00000409645; ENST00000468758; ENST00000481801; ENST00000488365; OTTHUMT00000254584; OTTHUMT00000332271; OTTHUMT00000332272; OTTHUMT00000332273
TC1200012258.hg.1	2.01	0.0026	PITPNM2	phosphatidylinositol transfer protein, membrane-associated 2	NM_001300801; NM_020845; ENST00000280562; ENST00000320201; ENST00000436074; ENST00000451868; ENST00000535289; ENST00000541244; ENST00000542210; ENST00000542749; ENST00000546049; OTTHUMT00000401341; OTTHUMT00000401342; OTTHUMT00000401343; OTTHUMT00000401344; OTTHUMT00000401345; OTTHUMT00000401346; OTTHUMT00000401347; OTTHUMT00000401348
TC0100015686.hg.1	2	0.0033
TC1600011368.hg.1	2	0.0003	LAT	linker for activation of T-cells	NM_001014987; NM_001014988; NM_001014989; NM_014387; ENST00000360872; ENST00000395456; ENST00000395461; ENST00000454369; ENST00000562472; ENST00000562701; ENST00000563964; ENST00000564277; ENST00000564447; ENST00000566177; ENST00000566270; ENST00000566415; ENST00000568440; ENST00000568899; ENST00000570232; ENST00000630764; BC011563; uc010vdj.2
TC2200007811.hg.1	2	0.0032	NCAPH2	non-SMC condensin II complex subunit H2	NM_001185011; NM_014551; NM_152299; ENST00000299821; ENST00000395698; ENST00000395701; ENST00000418794; ENST00000420993; ENST00000518394; ENST00000520297; ENST00000522048; ENST00000522304; ENST00000523045; BC001937; BC009441; OTTHUMT00000316829; OTTHUMT00000317012; OTTHUMT00000317013; OTTHUMT00000317014; OTTHUMT00000317016; OTTHUMT00000377494; OTTHUMT00000377495; OTTHUMT00000377497; OTTHUMT000003…
TC2200008621.hg.1	2	0.0063	PVALB	parvalbumin	NM_002854; ENST00000216200; ENST00000404171; ENST00000406910; ENST00000417718; ENST00000443735; ENST00000467935; BC069300; BC096112; BC096113; BC096114; BC096115; OTTHUMT00000318857; OTTHUMT00000318858; OTTHUMT00000318859; OTTHUMT00000318860; OTTHUMT00000318861; OTTHUMT00000318862
TC0700009458.hg.1	1.99	0.0028	TRBV21-1	T cell receptor beta variable 21-1 (pseudogene)	OTTHUMT00000352488
TC0200008362.hg.1	1.98	0.0046	IGKV5-2	immunoglobulin kappa variable 5-2	OTTHUMT00000323040
TC0700009416.hg.1	1.98	0.0067	TRBV2	T cell receptor beta variable 2	OTTHUMT00000351238
TC1400010156.hg.1	1.98	0.004	BCL11B	B-cell CLL/lymphoma 11B (zinc finger protein)	NM_001282237; NM_001282238; NM_022898; NM_138576; ENST00000345514; ENST00000357195; ENST00000443726; OTTHUMT00000072332; OTTHUMT00000072333; OTTHUMT00000316404
TC0600011809.hg.1	1.98	4.89e-05	CCND3	cyclin D3	NM_001136017; NM_001136125; NM_001136126; NM_001287427; NM_001287434; NM_001760; ENST00000372987; ENST00000372988; ENST00000372991; ENST00000414200; ENST00000415497; ENST00000502771; ENST00000505064; ENST00000505672; ENST00000505884; ENST00000506555; ENST00000508143; ENST00000510058; ENST00000510503; ENST00000511161; ENST00000511642; ENST00000511686; ENST00000512381; ENST00000512426; ENST00000513…
TC0300007454.hg.1	1.98	0.0005	PARP3	poly(ADP-ribose) polymerase family member 3	NM_001003931; NM_005485; ENST00000398755; ENST00000417220; ENST00000431474; ENST00000470601; ENST00000470749; ENST00000471971; ENST00000475782; ENST00000486510; ENST00000498510; BC014260; OTTHUMT00000346638; OTTHUMT00000348612; OTTHUMT00000348613; OTTHUMT00000348614; OTTHUMT00000348615; OTTHUMT00000348616; OTTHUMT00000348617; OTTHUMT00000348618; uc003dby.3
TC0200015779.hg.1	1.97	3.84e-05	DNPEP	aspartyl aminopeptidase	NM_012100; ENST00000273075; ENST00000322176; ENST00000373963; ENST00000373966; ENST00000373972; ENST00000429013; ENST00000430206; ENST00000434339; ENST00000457935; ENST00000460963; ENST00000462779; ENST00000488051; ENST00000488881; ENST00000490371; ENST00000519698; ENST00000519905; ENST00000520694; ENST00000521459; ENST00000522421; ENST00000523282; ENST00000523527; BC000653; OTTHUMT00000130212; O…
TC1100013174.hg.1	1.97	0.0001	BSCL2	Berardinelli-Seip congenital lipodystrophy 2 (seipin)	NM_001122955; NM_001130702; NM_032667; NR_037948; NR_037949; ENST00000278893; ENST00000301781; ENST00000360796; ENST00000403098; ENST00000403550; ENST00000405837; ENST00000407022; ENST00000412351; ENST00000413908; ENST00000421906; ENST00000448568; ENST00000449636; ENST00000463679; ENST00000464544; ENST00000468505; ENST00000470529; ENST00000524862; ENST00000525000; ENST00000526426; ENST00000528874…
TC1100006576.hg.1	1.97	0.0005	CD81	CD81 molecule	NM_001297649; NM_004356; ENST00000263645; ENST00000381036; ENST00000464784; ENST00000468153; ENST00000475945; ENST00000481386; ENST00000481687; ENST00000492252; ENST00000492627; ENST00000493525; ENST00000524805; ENST00000526072; ENST00000527343; ENST00000530239; ENST00000530648; ENST00000531840; ENST00000533417; BC002978; BC093047; OTTHUMT00000027357; OTTHUMT00000027358; OTTHUMT00000027359; OTTHU…
TC0200014884.hg.1	1.97	5.68e-05	HMGB1P4	high mobility group box 1 pseudogene 4 [Source:HGNC Symbol;Acc:HGNC:4996]	ENST00000455362
TC1100013193.hg.1	1.97	0.0015	PTPRCAP	protein tyrosine phosphatase, receptor type, C-associated protein	NM_005608; BC113859; BC114467
TC1200012859.hg.1	1.97	0.0076	RHOF	ras homolog family member F (in filopodia)	NM_019034; ENST00000267205; ENST00000535560; ENST00000537171; ENST00000537265; BC018208; OTTHUMT00000402165; OTTHUMT00000402166; OTTHUMT00000402167; OTTHUMT00000402168
TC1900008433.hg.1	1.96	0.0045	GLTSCR2; SNORD23	glioma tumor suppressor candidate region gene 2; small nucleolar RNA, C/D box 23	NM_015710; NR_003048; ENST00000246802; ENST00000408876; ENST00000594182; ENST00000594525; ENST00000595143; ENST00000597985; ENST00000598285; ENST00000598681; ENST00000598959; ENST00000599253; ENST00000599582; ENST00000600266; ENST00000600410; BC006311; BC010095; OTTHUMT00000464870; OTTHUMT00000464871; OTTHUMT00000464872; OTTHUMT00000464873; OTTHUMT00000464874; OTTHUMT00000464875; OTTHUMT000004648…
TC1200009221.hg.1	1.96	0.0008	HIP1R	huntingtin interacting protein 1 related	NM_001303097; NM_001303099; NM_003959; ENST00000253083; ENST00000452196; ENST00000535012; ENST00000535831; ENST00000536617; ENST00000536772; ENST00000536847; ENST00000537322; ENST00000538236; ENST00000541712; BC067085; OTTHUMT00000400934; OTTHUMT00000400935; OTTHUMT00000400937; OTTHUMT00000400938; OTTHUMT00000400939; OTTHUMT00000400940; OTTHUMT00000400941; OTTHUMT00000400942; OTTHUMT00000400943; …
TC1100013041.hg.1	1.96	0.0011	VPS51	vacuolar protein sorting 51 homolog (S. cerevisiae)	NM_013265; NR_073519; ENST00000279281; ENST00000526578; ENST00000526856; ENST00000527646; ENST00000528050; ENST00000528588; ENST00000529180; ENST00000530673; ENST00000530773; ENST00000531146; ENST00000533487; ENST00000533656; ENST00000533827; ENST00000534124; ENST00000534557; ENST00000534591; BC007198; BC010540; BC017438; OTTHUMT00000385215; OTTHUMT00000385216; OTTHUMT00000385217; OTTHUMT00000385…
TC1400009128.hg.1	1.95	0.0003	CDKL1	cyclin-dependent kinase-like 1 (CDC2-related kinase)	NM_001282236; NM_004196; ENST00000216378; ENST00000356146; ENST00000395834; ENST00000525911; ENST00000528197; ENST00000529347; ENST00000530553; ENST00000531052; ENST00000534267; ENST00000534566; ENST00000542671; BC104977; OTTHUMT00000276872; OTTHUMT00000276873; OTTHUMT00000382101; OTTHUMT00000382102; OTTHUMT00000382103; OTTHUMT00000382104; OTTHUMT00000382105; OTTHUMT00000382106; OTTHUMT0000038210…
TC0300007067.hg.1	1.95	0.0003	MYD88	myeloid differentiation primary response 88	NM_001172566; NM_001172567; NM_001172568; NM_001172569; NM_002468; ENST00000396334; ENST00000416282; ENST00000417037; ENST00000421516; ENST00000424893; ENST00000443433; ENST00000460295; ENST00000463956; ENST00000481122; ENST00000484513; ENST00000495303; BC013589; OTTHUMT00000253743; OTTHUMT00000341515; OTTHUMT00000341516; OTTHUMT00000341519; OTTHUMT00000341520; OTTHUMT00000342700; OTTHUMT00000342…
TC0300013639.hg.1	1.95	2.6e-05	PPP1R2	protein phosphatase 1, regulatory (inhibitor) subunit 2	NM_001291504; NM_001291505; NM_006241; ENST00000413183; ENST00000418939; ENST00000438848; ENST00000460437; ENST00000462906; ENST00000618156; ENST00000625807; BC007655; OTTHUMT00000342133; OTTHUMT00000342134; OTTHUMT00000342135; OTTHUMT00000342136; OTTHUMT00000342137; OTTHUMT00000342138
TC1100011180.hg.1	1.95	2.41e-05	RASGRP2	RAS guanyl releasing protein 2 (calcium and DAG-regulated)	NM_001098670; NM_001098671; NM_153819; ENST00000354024; ENST00000377485; ENST00000377486; ENST00000377487; ENST00000377489; ENST00000377494; ENST00000377497; ENST00000394428; ENST00000394429; ENST00000394430; ENST00000394432; ENST00000419843; ENST00000421556; ENST00000430645; ENST00000431822; ENST00000441258; ENST00000445445; ENST00000464324; ENST00000465852; ENST00000480443; ENST00000488071; ENS…
TC0X00009650.hg.1	1.95	0.0023	WDR45; PRAF2	WD repeat domain 45; PRA1 domain family, member 2	NM_001029896; NM_007075; NM_007213; ENST00000322995; ENST00000356463; ENST00000367375; ENST00000376357; ENST00000376368; ENST00000376372; ENST00000376386; ENST00000396681; ENST00000419567; ENST00000423215; ENST00000433252; ENST00000460501; ENST00000465382; ENST00000465431; ENST00000465806; ENST00000471338; ENST00000472654; ENST00000473974; ENST00000474053; ENST00000475880; ENST00000475977; ENST00…
TC1100010957.hg.1	1.95	0.0004	RP11-142C4.5		ENST00000531997
TC0X00010366.hg.1	1.94	0.0039	ARMCX6	armadillo repeat containing, X-linked 6	NM_001009584; NM_001184768; NM_019007; NR_033669; NR_033670; ENST00000361910; ENST00000462302; ENST00000467089; ENST00000494624; ENST00000495964; ENST00000497931; ENST00000538627; ENST00000539247; BC007677; OTTHUMT00000057562; OTTHUMT00000057563; OTTHUMT00000057564; OTTHUMT00000057565; OTTHUMT00000057566; OTTHUMT00000057567
TC0Y00007282.hg.1	1.94	0.005	SLC25A15P1	solute carrier family 25 (mitochondrial carrier; ornithine transporter) member 15 pseudogene 1 [Source:HGNC Symbol;Acc:HGNC:18497]	ENST00000456738
TC0700012865.hg.1	1.94	0.0027	TRBV30	T cell receptor beta variable 30 (gene/pseudogene)	OTTHUMT00000352519
TC0Y00006887.hg.1	1.93	0.0001	P2RY8	Homo sapiens purinergic receptor P2Y, G-protein coupled, 8 (P2RY8), mRNA.; purinergic receptor P2Y, G-protein coupled, 8 [Source:HGNC Symbol;Acc:HGNC:15524]; Homo sapiens purinergic receptor P2Y, G-protein coupled, 8, mRNA (cDNA clone MGC:50878 IMAGE:5787268), complete cds.	NM_178129_2; ENSTR0000381297; ENSTR0000460672; BC043610_2; CCDS14115.1_2; uc004fpm.3; uc065cob.1
TC0300006781.hg.1	1.93	0.0045	KCNH8	potassium channel, voltage gated eag related subfamily H, member 8	NM_144633; ENST00000328405; ENST00000452398; ENST00000475063; OTTHUMT00000252139; OTTHUMT00000339563; OTTHUMT00000339564
TC0X00008911.hg.1	1.93	0.0001	P2RY8	purinergic receptor P2Y, G-protein coupled, 8	NM_178129; ENST00000381297; ENST00000460672; BC043610; OTTHUMT00000055602; OTTHUMT00000055603
TC0200015425.hg.1	1.93	0.0008	TRAK2	trafficking protein, kinesin binding 2	NM_015049; ENST00000332624; ENST00000430254; ENST00000440597; ENST00000451703; ENST00000486291; ENST00000620184; BC040668; BC041330; BC048093; OTTHUMT00000256284; OTTHUMT00000336895; OTTHUMT00000336896; OTTHUMT00000336897; OTTHUMT00000336898
TC0100008114.hg.1	1.93	0.0043	UROD	uroporphyrinogen decarboxylase	NM_000374; NR_036510; ENST00000246337; ENST00000428106; ENST00000434478; ENST00000460334; ENST00000460906; ENST00000461035; ENST00000462688; ENST00000463092; ENST00000465678; ENST00000466193; ENST00000469548; ENST00000472254; ENST00000473012; ENST00000478467; ENST00000486699; ENST00000490385; ENST00000491300; ENST00000491773; ENST00000494399; ENST00000496439; BC001778; OTTHUMT00000024803; OTTHUMT…
TC1100009101.hg.1	1.93	0.0052	ZBTB16	zinc finger and BTB domain containing 16	NM_001018011; NM_006006; ENST00000335953; ENST00000392996; ENST00000535379; ENST00000535509; ENST00000535700; ENST00000539918; ENST00000541602; ENST00000544220; ENST00000545851; BC026902; BC029812; OTTHUMT00000398940; OTTHUMT00000398941; OTTHUMT00000398942; OTTHUMT00000398943; OTTHUMT00000398944; OTTHUMT00000398945; OTTHUMT00000398946; OTTHUMT00000398947; OTTHUMT00000398948
TC1900007844.hg.1	1.92	0.0007	LSR	lipolysis stimulated lipoprotein receptor	NM_001260489; NM_001260490; NM_015925; NM_205834; NM_205835; ENST00000347609; ENST00000354900; ENST00000360798; ENST00000361790; ENST00000427250; ENST00000597446; ENST00000597933; ENST00000599658; ENST00000601623; ENST00000602003; ENST00000602044; ENST00000602122; ENST00000605618; ENST00000621372; BC047376; OTTHUMT00000465221; OTTHUMT00000465512; OTTHUMT00000465513; OTTHUMT00000465514; OTTHUMT000…
TC1700011744.hg.1	1.92	0.0027	MIF4GD	MIF4G domain containing	NM_001242498; NM_001242500; NM_001242501; NM_020679; ENST00000245551; ENST00000325102; ENST00000577240; ENST00000577542; ENST00000578305; ENST00000579119; ENST00000579194; ENST00000579297; ENST00000579612; ENST00000580099; ENST00000580571; ENST00000580717; ENST00000581777; ENST00000618645; BC033759; OTTHUMT00000446671; OTTHUMT00000446672; OTTHUMT00000446673; OTTHUMT00000446674; OTTHUMT00000446675…
TC2000008072.hg.1	1.92	5.12e-05	PPDPF	pancreatic progenitor cell differentiation and proliferation factor	NM_024299; ENST00000370177; ENST00000370179; ENST00000464438; ENST00000473620; BC002531; BC056416; OTTHUMT00000080149; OTTHUMT00000080151; OTTHUMT00000080152; OTTHUMT00000080153
TC0200009189.hg.1	1.91	0.0041	GYPC	glycophorin C (Gerbich blood group)	NM_001256584; NM_002101; NM_016815; ENST00000259254; ENST00000356887; ENST00000409836; ENST00000459787; ENST00000464053; ENST00000484700; BC104246; BC104247; BC106051; OTTHUMT00000254297; OTTHUMT00000330925; OTTHUMT00000330926; OTTHUMT00000330927; OTTHUMT00000330928
TC1800007805.hg.1	1.91	0.0036	NFATC1	nuclear factor of activated T-cells, cytoplasmic, calcineurin-dependent 1	NM_001278669; NM_001278670; NM_001278672; NM_001278673; NM_001278675; NM_006162; NM_172387; NM_172388; NM_172389; NM_172390; ENST00000253506; ENST00000318065; ENST00000329101; ENST00000397790; ENST00000427363; ENST00000542384; ENST00000545796; ENST00000586434; ENST00000586695; ENST00000587635; ENST00000590172; ENST00000590224; ENST00000590313; ENST00000590861; ENST00000591065; ENST00000591089; EN…
TC1000009149.hg.1	1.91	0.0071	PLEKHA1	pleckstrin homology domain containing, family A (phosphoinositide binding specific) member 1	NM_001001974; NM_001195608; NM_021622; ENST00000368988; ENST00000368989; ENST00000368990; ENST00000392799; ENST00000433307; ENST00000463663; ENST00000481451; ENST00000494222; BC001136; BC042458; OTTHUMT00000050783; OTTHUMT00000050787; OTTHUMT00000050788; OTTHUMT00000050789; OTTHUMT00000050790; OTTHUMT00000109728
TC0800007018.hg.1	1.91	0.0014	R3HCC1	R3H domain and coiled-coil containing 1	NM_001136108; NM_001301650; NR_125897; ENST00000265806; ENST00000411463; ENST00000517633; ENST00000518840; ENST00000519952; ENST00000520480; ENST00000521588; ENST00000522012; ENST00000523720; ENST00000625275; BC143822; BC143829; OTTHUMT00000375464; OTTHUMT00000375465; OTTHUMT00000375466; OTTHUMT00000375467; OTTHUMT00000375468; OTTHUMT00000375469; OTTHUMT00000375470; OTTHUMT00000375471; OTTHUMT000…
TC0300012807.hg.1	1.91	0.0012	SIAH2	siah E3 ubiquitin protein ligase 2	NM_005067; ENST00000312960; ENST00000472885; ENST00000482706; BC013082; OTTHUMT00000357697; OTTHUMT00000357698; OTTHUMT00000357699
TC1100010887.hg.1	1.91	0.0001	SSRP1	structure specific recognition protein 1	NM_003146; ENST00000278412; ENST00000293880; ENST00000526696; ENST00000529002; BC005116; OTTHUMT00000392460; OTTHUMT00000392461; OTTHUMT00000392462; OTTHUMT00000392463; uc001njt.3
TC0100014772.hg.1	1.91	0.0031	SYDE2	synapse defective 1, Rho GTPase, homolog 2 (C. elegans)	NM_032184; ENST00000234668; ENST00000341460; OTTHUMT00000027574; OTTHUMT00000127989
TC0100018439.hg.1	1.91	0.0003	TAL1	T-cell acute lymphocytic leukemia 1	NM_001287347; NM_001290403; NM_001290404; NM_001290405; NM_001290406; NM_003189; ENST00000294339; ENST00000371884; ENST00000459729; ENST00000464796; ENST00000465912; ENST00000481091; OTTHUMT00000021639; OTTHUMT00000021640; OTTHUMT00000021641; OTTHUMT00000021642; OTTHUMT00000021643; OTTHUMT00000021644
TC1600009200.hg.1	1.91	0.0055	TRAP1	TNF receptor-associated protein 1	NM_001272049; NM_016292; ENST00000246957; ENST00000538171; ENST00000570403; ENST00000570514; ENST00000571011; ENST00000571538; ENST00000571804; ENST00000573872; ENST00000574175; ENST00000574494; ENST00000574941; ENST00000575671; ENST00000575707; ENST00000575854; ENST00000576106; ENST00000576335; ENST00000576788; BC018950; BC023585; OTTHUMT00000251586; OTTHUMT00000438775; OTTHUMT00000438776; OTTHU…
TC0100007507.hg.1	1.91	0.0009	TMEM222	transmembrane protein 222	NM_032125; NR_037576; NR_037577; NR_037580; ENST00000374076; ENST00000464720; ENST00000464813; ENST00000466759; ENST00000470223; ENST00000471456; ENST00000478104; ENST00000486082; ENST00000498220; ENST00000608611; ENST00000611517; BC090039; OTTHUMT00000012809; OTTHUMT00000012810; OTTHUMT00000012811; OTTHUMT00000012812; OTTHUMT00000012813; OTTHUMT00000012814; OTTHUMT00000012815; OTTHUMT00000012816…
TC1700008455.hg.1	1.91	2.17e-05	YPEL2	yippee like 2	NM_001005404; ENST00000312655; ENST00000581865; ENST00000582192; ENST00000582813; ENST00000585166; BC127924; BC132884; BC132886; OTTHUMT00000446031; OTTHUMT00000446032; OTTHUMT00000446033; OTTHUMT00000446034; OTTHUMT00000446035
TC0900010366.hg.1	1.9	0.0024	KLF9	Kruppel-like factor 9	NM_001206; ENST00000377126; BC069431; BC074879; BC074880; OTTHUMT00000052602
TC0100010863.hg.1	1.9	0.0062	LAMC1	laminin, gamma 1 (formerly LAMB2)	NM_002293; ENST00000258341; ENST00000466964; ENST00000478064; ENST00000479499; ENST00000484114; ENST00000495918; OTTHUMT00000085954; OTTHUMT00000085955; OTTHUMT00000086243; OTTHUMT00000086244; OTTHUMT00000086245; OTTHUMT00000098585; uc001gpy.4
TC0100015728.hg.1	1.89	0.0005	APH1A	APH1A gamma secretase subunit	NM_001077628; NM_001243771; NM_001243772; NM_016022; NR_045033; NR_045034; NR_045035; ENST00000236017; ENST00000360244; ENST00000369109; ENST00000414276; ENST00000461320; ENST00000476538; ENST00000486308; ENST00000486720; ENST00000493092; BC001230; BC008732; BC009501; BC015568; BC017699; BC020590; OTTHUMT00000035047; OTTHUMT00000035048; OTTHUMT00000035049; OTTHUMT00000035050; OTTHUMT00000035051; …
TC0100017110.hg.1	1.89	0.0051	FCMR	Fc fragment of IgM receptor	NM_001142473; NM_001193338; NM_005449; ENST00000367091; ENST00000442471; ENST00000463473; ENST00000474041; ENST00000525793; ENST00000528654; ENST00000529560; ENST00000530505; ENST00000533312; ENST00000628511; BC006401; OTTHUMT00000088677; OTTHUMT00000088678; OTTHUMT00000088967; OTTHUMT00000382067; OTTHUMT00000382068; OTTHUMT00000382069; OTTHUMT00000382070; OTTHUMT00000382071; OTTHUMT00000382072; …
TC1900011779.hg.1	1.89	0.0043	FLT3LG	fms-related tyrosine kinase 3 ligand	NM_001204502; NM_001204503; NM_001278637; NM_001278638; NM_001459; ENST00000204637; ENST00000593422; ENST00000594009; ENST00000595510; ENST00000596435; ENST00000597551; ENST00000597914; ENST00000598472; ENST00000598555; ENST00000600084; ENST00000600429; ENST00000601800; BC028001; BC126293; BC136464; BC144129; uc002pnx.3
TC0200010972.hg.1	1.89	0.0006	MFF	mitochondrial fission factor	NM_001277061; NM_001277062; NM_001277063; NM_001277064; NM_001277065; NM_001277066; NM_001277067; NM_001277068; NM_020194; NR_102266; ENST00000304593; ENST00000337110; ENST00000349901; ENST00000353339; ENST00000354503; ENST00000392059; ENST00000409565; ENST00000409616; ENST00000418961; ENST00000423098; ENST00000436237; ENST00000436791; ENST00000443428; ENST00000452930; ENST00000456345; ENST000004…
TC1600011317.hg.1	1.89	0.0032	NME4	NME/NM23 nucleoside diphosphate kinase 4	NM_001286433; NM_001286435; NM_001286436; NM_001286438; NM_001286439; NM_001286440; NM_005009; ENST00000219479; ENST00000382940; ENST00000397722; ENST00000433358; ENST00000448828; ENST00000450036; ENST00000454619; ENST00000460297; ENST00000468031; ENST00000620944; ENST00000621774; BC004880; BC017067; OTTHUMT00000109256; OTTHUMT00000139525; OTTHUMT00000139526; OTTHUMT00000139527; OTTHUMT0000013952…
TC1100007948.hg.1	1.88	0.0031	PRDX5	peroxiredoxin 5	NM_012094; NM_181651; NM_181652; ENST00000265462; ENST00000347941; ENST00000352435; BC110983; BC113723; BC113725; BC143849; BC171733; OTTHUMT00000401148; OTTHUMT00000401149; OTTHUMT00000401150
TC1000007761.hg.1	1.88	0.0032	ARID5B	AT rich interactive domain 5B (MRF1-like)	NM_001244638; NM_032199; ENST00000279873; ENST00000309334; OTTHUMT00000048233; OTTHUMT00000048234
TC0600008066.hg.1	1.88	0.0024	KLHDC3	kelch domain containing 3	NM_057161; NR_040101; ENST00000244670; ENST00000326974; ENST00000332245; BC000295; BC001789; BC001793; BC007296; BC009460; BC021546; BC041793; BC045612; OTTHUMT00000040570
TC1700012313.hg.1	1.88	0.0018	MRPL12	mitochondrial ribosomal protein L12	NM_002949; ENST00000333676; ENST00000541223; BC002344; BC007497; OTTHUMT00000440812
TC1100008101.hg.1	1.88	0.005	RCE1; C11orf80	Ras converting CAAX endopeptidase 1; chromosome 11 open reading frame 80	NM_001032279; NM_001302084; NM_005133; NM_024650; ENST00000309657; ENST00000360962; ENST00000524506; ENST00000524551; ENST00000524849; ENST00000525356; ENST00000525449; ENST00000525908; ENST00000526260; ENST00000526270; ENST00000526718; ENST00000527352; ENST00000527368; ENST00000527634; ENST00000530610; ENST00000531400; ENST00000531415; ENST00000532089; ENST00000532565; ENST00000532727; ENST00000…
TC1700011787.hg.1	1.88	0.0013	RNF157	ring finger protein 157	NM_052916; ENST00000269391; ENST00000319945; ENST00000589317; ENST00000589912; ENST00000591355; ENST00000591615; ENST00000592271; ENST00000592869; ENST00000593155; OTTHUMT00000255874; OTTHUMT00000449919; OTTHUMT00000449921; OTTHUMT00000449922; OTTHUMT00000449923; OTTHUMT00000449924; OTTHUMT00000449925; OTTHUMT00000449926; OTTHUMT00000449927
TC1900009176.hg.1	1.88	0.004	TCF3	transcription factor 3	NM_001136139; NM_003200; ENST00000262965; ENST00000344749; ENST00000395423; ENST00000453954; ENST00000585731; ENST00000585855; ENST00000586164; ENST00000586318; ENST00000586410; ENST00000587235; ENST00000587425; ENST00000588136; ENST00000590436; ENST00000590605; ENST00000590684; ENST00000592395; ENST00000592628; ENST00000593064; ENST00000610756; ENST00000611869; BC110580; OTTHUMT00000449367; OTTH…
TC0100009309.hg.1	1.88	0.0015	RP11-270C12.3		ENST00000416095
TC0700011499.hg.1	1.87	0.0021	DNAJC30	DnaJ (Hsp40) homolog, subfamily C, member 30	NM_032317; ENST00000395176; BC005056; OTTHUMT00000252304
TC2200006815.hg.1	1.87	0.0013	IGLV4-3	immunoglobulin lambda variable 4-3	OTTHUMT00000321849
TC0300014042.hg.1	1.87	0.0012	RAB43	RAB43, member RAS oncogene family	NM_001204883; NM_001204884; NM_001204885; NM_001204886; NM_001204887; NM_001204888; NM_198490; ENST00000315150; ENST00000393304; ENST00000393305; ENST00000393307; ENST00000393308; ENST00000457077; ENST00000476465; ENST00000615093; BC062319; OTTHUMT00000267849; OTTHUMT00000267850; OTTHUMT00000267851; OTTHUMT00000267852; OTTHUMT00000267853; OTTHUMT00000267854; OTTHUMT00000267855; uc021xdp.1; uc021x…
TC0100016971.hg.1	1.87	0.0012	ADIPOR1	adiponectin receptor 1	NM_001290553; NM_001290557; NM_001290629; NM_015999; ENST00000340990; ENST00000367254; ENST00000417068; ENST00000426229; ENST00000495562; BC001594; BC010743; OTTHUMT00000099160; OTTHUMT00000099161; OTTHUMT00000099162; OTTHUMT00000100122
TC0700012602.hg.1	1.87	0.0035	CEP41	centrosomal protein 41kDa	NM_001257158; NM_001257159; NM_001257160; NM_018718; NR_046443; ENST00000223208; ENST00000334451; ENST00000343969; ENST00000469826; ENST00000471201; ENST00000472739; ENST00000475282; ENST00000477003; ENST00000480206; ENST00000482730; ENST00000484549; ENST00000485736; ENST00000489512; ENST00000492389; ENST00000495702; ENST00000498527; ENST00000541543; ENST00000603513; ENST00000616628; BC056162; OT…
TC1000011679.hg.1	1.87	0.0014	CUEDC2	CUE domain containing 2	NM_024040; ENST00000369937; ENST00000465409; ENST00000477994; ENST00000486762; BC000262; OTTHUMT00000050060; OTTHUMT00000050061; OTTHUMT00000050062; OTTHUMT00000050063
TC1400009016.hg.1	1.86	0.0005	FBXO33	F-box protein 33	NM_203301; ENST00000298097; ENST00000554190; ENST00000554932; BC053537; BC068566; OTTHUMT00000276769; OTTHUMT00000409986; OTTHUMT00000409987
TC0600007487.hg.1	1.86	0.0009	HLA-G	major histocompatibility complex, class I, G	NM_002127; ENST00000360323; ENST00000376815; ENST00000376818; ENST00000376828; ENST00000428701; ENST00000478355; ENST00000478519; BC021708; OTTHUMT00000076286; OTTHUMT00000076287; OTTHUMT00000076288; OTTHUMT00000086164; OTTHUMT00000251299; OTTHUMT00000251300; uc003nnw.2
TC0100009935.hg.1	1.86	0.0002	PRUNE	prune exopolyphosphatase	NM_001303229; NM_001303242; NM_001303243; NM_021222; NR_130130; NR_130131; NR_130132; NR_130135; ENST00000271620; ENST00000368934; ENST00000368935; ENST00000368936; ENST00000368937; ENST00000431193; ENST00000450884; ENST00000462440; ENST00000467771; ENST00000475722; BC014886; BC025304; OTTHUMT00000084885; OTTHUMT00000084886; OTTHUMT00000084887; OTTHUMT00000084888; OTTHUMT00000084889; OTTHUMT00000…
TC1400008585.hg.1	1.86	0.0056	SNORA79; AL355075.1	Small nucleolar RNA SNORA79 [Source:RFAM;Acc:RF00600]	uc058yrs.1; uc058yrt.1
TC0300012027.hg.1	1.86	2.62e-05	USF3	upstream transcription factor family member 3	NM_001009899; NR_111981; ENST00000316407; ENST00000478658; ENST00000491165; ENST00000496826; OTTHUMT00000354587; OTTHUMT00000354588; OTTHUMT00000354591
TC0900009944.hg.1	1.85	0.0068	CD72	CD72 molecule	NM_001782; ENST00000259633; ENST00000378430; ENST00000378431; ENST00000396757; ENST00000463720; ENST00000465754; ENST00000470387; ENST00000477364; ENST00000482121; ENST00000490239; ENST00000612238; BC030227; OTTHUMT00000052336; OTTHUMT00000052337; OTTHUMT00000052338; OTTHUMT00000052339; OTTHUMT00000052340; OTTHUMT00000052341; OTTHUMT00000052342; OTTHUMT00000052343; OTTHUMT00000052344; uc003zxb.2
TC0800006969.hg.1	1.85	0.0098	DMTN	dematin actin binding protein	NM_001114135; NM_001114136; NM_001114137; NM_001114138; NM_001114139; NM_001302816; NM_001302817; NM_001978; ENST00000265800; ENST00000358242; ENST00000381470; ENST00000415253; ENST00000432128; ENST00000443491; ENST00000517305; ENST00000517418; ENST00000517600; ENST00000517804; ENST00000518816; ENST00000519333; ENST00000519850; ENST00000519907; ENST00000519959; ENST00000520174; ENST00000520856; E…
TC1100011257.hg.1	1.85	0.0018	EFEMP2	EGF containing fibulin-like extracellular matrix protein 2	NM_016938; NR_037718; ENST00000307998; ENST00000524408; ENST00000525392; ENST00000526624; ENST00000526628; ENST00000526911; ENST00000527277; ENST00000527378; ENST00000527969; ENST00000528176; ENST00000528409; ENST00000529870; ENST00000530806; ENST00000530850; ENST00000531005; ENST00000531645; ENST00000531972; ENST00000532084; ENST00000532648; ENST00000533347; BC010456; OTTHUMT00000391046; OTTHUMT…
TC0100013445.hg.1	1.85	0.0063	IFI6	interferon, alpha-inducible protein 6	NM_002038; NM_022872; NM_022873; ENST00000339145; ENST00000361157; ENST00000362020; BC011601; BC015603; OTTHUMT00000009780; OTTHUMT00000009781; OTTHUMT00000009782
TC1200006648.hg.1	1.85	0.0073	USP5	ubiquitin specific peptidase 5 (isopeptidase T)	NM_001098536; NM_003481; ENST00000229268; ENST00000389231; ENST00000535080; ENST00000537267; ENST00000541969; ENST00000542087; ENST00000542371; BC004889; BC005139
TC0300013838.hg.1	1.84	0.0047	ABHD14A	abhydrolase domain containing 14A	NM_015407; ENST00000273596; ENST00000458031; ENST00000474575; ENST00000491470; ENST00000494478; ENST00000497864; BC002571; OTTHUMT00000349689; OTTHUMT00000349690; OTTHUMT00000349693; OTTHUMT00000349694; OTTHUMT00000349696
TC1100011375.hg.1	1.84	0.0003	C11orf24	chromosome 11 open reading frame 24	NM_001300913; NM_022338; ENST00000304271; ENST00000527280; ENST00000529339; ENST00000529590; ENST00000530166; ENST00000531745; ENST00000532534; ENST00000532969; ENST00000533310; BC011765; OTTHUMT00000394750; OTTHUMT00000394751; OTTHUMT00000394752; OTTHUMT00000394753; OTTHUMT00000394754; OTTHUMT00000394755; OTTHUMT00000394756; OTTHUMT00000394757; OTTHUMT00000394758
TC1700010732.hg.1	1.84	0.0087	FAM134C	family with sequence similarity 134, member C	NM_178126; NR_026697; ENST00000309428; ENST00000585726; ENST00000585894; ENST00000586796; ENST00000586870; ENST00000588423; ENST00000589007; ENST00000589797; ENST00000590035; ENST00000590541; ENST00000591547; ENST00000593251; BC049370; OTTHUMT00000450535; OTTHUMT00000450536; OTTHUMT00000450537; OTTHUMT00000450538; OTTHUMT00000450539; OTTHUMT00000450540; OTTHUMT00000450541; OTTHUMT00000450542; OTT…
TC0700012712.hg.1	1.84	0.0013	LUZP6; MTPN	leucine zipper protein 6; myotrophin	NM_001128619; NM_145808; ENST00000393085; ENST00000435723; ENST00000589735; OTTHUMT00000340921; OTTHUMT00000340922; OTTHUMT00000451390
TC0700007560.hg.1	1.84	0.0009	RNU1-14P	RNA, U1 small nuclear 14, pseudogene [Source:HGNC Symbol;Acc:HGNC:10139]	uc064drq.1
TC1200010850.hg.1	1.84	0.0022	TESPA1	thymocyte expressed, positive selection associated 1	NM_001098815; NM_001136030; NM_001261844; NM_014796; ENST00000316577; ENST00000449076; ENST00000524622; ENST00000524668; ENST00000524923; ENST00000524959; ENST00000525978; ENST00000526532; ENST00000528240; ENST00000531122; ENST00000532757; ENST00000532804; ENST00000533446; ENST00000533607; ENST00000620453; BC044578; BC132732; BC132734; OTTHUMT00000383818; OTTHUMT00000383819; OTTHUMT00000383820; O…
TC0300007307.hg.1	1.84	0.0044	RP11-395P16.1		ENST00000427885
TC0300007438.hg.1	1.83	0.0004	RBM15B	RNA binding motif protein 15B	NM_013286; ENST00000563281; BC139836; OTTHUMT00000346489
TC1100008005.hg.1	1.83	0.0008	CAPN1	calpain 1, (mu/I) large subunit	NM_001198868; NM_001198869; NM_005186; NR_040008; ENST00000279247; ENST00000524773; ENST00000525013; ENST00000526468; ENST00000526954; ENST00000526966; ENST00000527189; ENST00000527323; ENST00000527469; ENST00000527699; ENST00000527739; ENST00000527887; ENST00000527897; ENST00000528165; ENST00000528396; ENST00000528739; ENST00000529133; ENST00000530442; ENST00000530495; ENST00000530567; ENST00000…
TC2200007413.hg.1	1.83	0.0033	GRAP2	GRB2-related adaptor protein 2	NM_001291824; NM_001291825; NM_001291826; NM_001291828; NM_004810; ENST00000344138; ENST00000407075; ENST00000420971; ENST00000460449; ENST00000461082; ENST00000478445; ENST00000481263; BC025692; BC026002; OTTHUMT00000321295; OTTHUMT00000321296; OTTHUMT00000321297; OTTHUMT00000321298; OTTHUMT00000321299; OTTHUMT00000321300; OTTHUMT00000321301
TC0600006762.hg.1	1.83	0.0035	MIR7641-2; RNA5SP202	Homo sapiens microRNA 7641-2 (MIR7641-2), microRNA.; 5S ribosomal pseudogene 202 [Source:HGNC Symbol;Acc:HGNC:43102]	NR_106988_7; uc032wjm.2
TC0300013420.hg.1	1.83	0.0058	IGF2BP2	insulin-like growth factor 2 mRNA binding protein 2	NM_001007225; NM_001291869; NM_001291872; NM_001291873; NM_001291874; NM_001291875; NM_006548; ENST00000346192; ENST00000382199; ENST00000421047; ENST00000457616; ENST00000461957; ENST00000464166; ENST00000466214; ENST00000466476; ENST00000493302; ENST00000494906; ENST00000496495; BC021290; OTTHUMT00000157087; OTTHUMT00000157088; OTTHUMT00000157089; OTTHUMT00000157090; OTTHUMT00000157091; OTTHUMT…
TC1600009829.hg.1	1.83	0.0011	NSMCE1	NSE1 homolog, SMC5-SMC6 complex component	NM_145080; ENST00000361439; ENST00000561960; ENST00000562039; ENST00000563273; ENST00000563512; ENST00000563900; ENST00000564342; ENST00000565070; ENST00000565384; ENST00000565626; ENST00000566087; ENST00000567375; ENST00000567710; ENST00000569236; OTTHUMT00000254577; OTTHUMT00000435042; OTTHUMT00000435043; OTTHUMT00000435044; OTTHUMT00000435045; OTTHUMT00000435046; OTTHUMT00000435047; OTTHUMT000…
TC1100007876.hg.1	1.83	0.0009	TMEM179B; MIR6748	transmembrane protein 179B; microRNA 6748	NM_199337; NR_106806; ENST00000333449; ENST00000526546; ENST00000532345; ENST00000532586; ENST00000533861; ENST00000610433; BC051355; OTTHUMT00000395360; OTTHUMT00000395361; OTTHUMT00000395362; OTTHUMT00000395363; OTTHUMT00000395675
TC1700010859.hg.1	1.82	0.0015	DCAKD	dephospho-CoA kinase domain containing	NM_001128631; NM_001288654; NM_001288655; NM_024819; ENST00000310604; ENST00000342350; ENST00000452796; ENST00000588295; ENST00000588499; ENST00000592902; ENST00000593094; ENST00000614054; BC006472; BC006546; BC018132; BC033299; OTTHUMT00000449066; OTTHUMT00000449067; OTTHUMT00000449068; OTTHUMT00000449069; OTTHUMT00000449070; OTTHUMT00000449071
TC0700007505.hg.1	1.82	0.0018	IKZF1	IKAROS family zinc finger 1	NM_001220765; NM_001220767; NM_001220768; NM_001220770; NM_001220771; NM_001291837; NM_001291838; NM_001291839; NM_001291840; NM_001291841; NM_001291842; NM_001291843; NM_001291844; NM_001291845; NM_001291846; NM_001291847; NM_006060; ENST00000331340; ENST00000343574; ENST00000346667; ENST00000349824; ENST00000357364; ENST00000359197; ENST00000413698; ENST00000426121; ENST00000438033; ENST0000043…
TC1100011543.hg.1	1.82	9.46e-05	LAMTOR1	late endosomal/lysosomal adaptor, MAPK and MTOR activator 1	NM_017907; ENST00000278671; ENST00000535107; ENST00000535872; ENST00000538404; ENST00000539797; ENST00000541403; ENST00000544594; ENST00000545249; BC001706; OTTHUMT00000396730; OTTHUMT00000396731; OTTHUMT00000396732; OTTHUMT00000396733; OTTHUMT00000396734; OTTHUMT00000396735; OTTHUMT00000396736; OTTHUMT00000396737; uc001ort.3
TC0500011418.hg.1	1.82	0.0083	MEF2C	myocyte enhancer factor 2C	NM_001131005; NM_001193347; NM_001193348; NM_001193349; NM_001193350; NM_001308002; NM_002397; ENST00000340208; ENST00000424173; ENST00000437473; ENST00000502831; ENST00000502983; ENST00000503075; ENST00000503554; ENST00000503955; ENST00000504921; ENST00000506554; ENST00000506716; ENST00000507984; ENST00000508569; ENST00000508610; ENST00000509349; ENST00000509373; ENST00000510942; ENST00000510980…
TC0600014332.hg.1	1.82	0.0049	ZBTB24	zinc finger and BTB domain containing 24	NM_001164313; NM_014797; ENST00000230122; BC117374; BC117376; OTTHUMT00000041758
TC1100013043.hg.1	1.81	0.0042	FAM89B	family with sequence similarity 89, member B	NM_001098784; NM_001098785; NM_152832; ENST00000316409; ENST00000449319; ENST00000530349; BC032373; OTTHUMT00000390093; OTTHUMT00000390094; OTTHUMT00000390095; uc001oem.2
TC0600007374.hg.1	1.81	0.01	HIST1H2AI	histone cluster 1, H2ai	NM_003509; ENST00000358739; BC112254; BC112256; OTTHUMT00000040152
TC1200011741.hg.1	1.81	0.0062	C12orf42	chromosome 12 open reading frame 42	NM_001099336; NM_001278419; NM_001278420; NM_198521; NR_103526; ENST00000378113; ENST00000546526; ENST00000547347; ENST00000547470; ENST00000548048; ENST00000548196; ENST00000548789; ENST00000548883; ENST00000549927; ENST00000550497; ENST00000550650; ENST00000551134; ENST00000551303; ENST00000552372; ENST00000552578; ENST00000552977; BC044617; BC117392; BC117394; OTTHUMT00000406754; OTTHUMT000004…
TC1700007976.hg.1	1.81	0.0009	G6PC3	glucose 6 phosphatase, catalytic, 3	NM_138387; NR_028581; NR_028582; ENST00000269097; ENST00000585361; ENST00000585962; ENST00000588558; ENST00000590253; ENST00000590639; ENST00000591696; ENST00000593115; BC002494; BC021574; OTTHUMT00000457675; OTTHUMT00000457676; OTTHUMT00000457677; OTTHUMT00000457678; OTTHUMT00000457679; OTTHUMT00000457680; OTTHUMT00000457681; OTTHUMT00000457682
TC1900011845.hg.1	1.81	0.0004	MFSD12	major facilitator superfamily domain containing 12	NM_001287529; NM_174983; ENST00000355415; ENST00000389395; ENST00000585814; ENST00000586402; ENST00000588626; ENST00000588918; ENST00000589063; ENST00000589995; ENST00000591878; ENST00000592652; BC036706; BC068439; OTTHUMT00000452949; OTTHUMT00000453014; OTTHUMT00000453017; OTTHUMT00000453018; OTTHUMT00000453019; OTTHUMT00000453020; OTTHUMT00000453021; OTTHUMT00000453022; OTTHUMT00000453023
TC0X00010196.hg.1	1.81	0.0009	RPS6KA6	ribosomal protein S6 kinase, 90kDa, polypeptide 6	NM_014496; ENST00000262752; ENST00000460730; ENST00000495332; ENST00000620340; BC143648; OTTHUMT00000057372; OTTHUMT00000057373; OTTHUMT00000057374
TC1100010349.hg.1	1.81	0.0009	SVIP	small VCP/p97-interacting protein	NM_148893; ENST00000354193; ENST00000525670; ENST00000529848; ENST00000530199; ENST00000533774; OTTHUMT00000387724; OTTHUMT00000387725; OTTHUMT00000387726; OTTHUMT00000387727; OTTHUMT00000387728
TC1500007546.hg.1	1.81	0.0013	SNX22	sorting nexin 22	NM_024798; NR_073534; ENST00000325881; ENST00000557789; ENST00000558466; ENST00000560607; ENST00000560945; ENST00000560997; ENST00000561334; BC019655; OTTHUMT00000256524; OTTHUMT00000418675; OTTHUMT00000418676; OTTHUMT00000418677; OTTHUMT00000418678; OTTHUMT00000418679; OTTHUMT00000418680; uc002anc.1
TC0600014275.hg.1	1.81	0.0027	TAP2	transporter 2, ATP-binding cassette, sub-family B (MDR/TAP)	NM_018833; ENST00000374897; ENST00000374899; ENST00000464100; ENST00000485701; ENST00000620123; OTTHUMT00000076088; OTTHUMT00000076089; OTTHUMT00000076090; OTTHUMT00000276176; uc003ocd.3
TC1900009346.hg.1	1.81	0.001	UBXN6	UBX domain protein 6	NM_001171091; NM_025241; ENST00000301281; ENST00000394765; ENST00000587009; ENST00000587324; ENST00000588238; ENST00000590466; ENST00000591919; ENST00000592358; ENST00000592515; ENST00000593024; BC008288; OTTHUMT00000458446; OTTHUMT00000458447; OTTHUMT00000458448; OTTHUMT00000458449; OTTHUMT00000458450; OTTHUMT00000458635; OTTHUMT00000458636; OTTHUMT00000458637; OTTHUMT00000458638; OTTHUMT0000045…
TC0100012675.hg.1	1.8	0.0039	ACOT7	acyl-CoA thioesterase 7	NM_007274; NM_181864; NM_181865; NM_181866; ENST00000361521; ENST00000377842; ENST00000377845; ENST00000377855; ENST00000377860; ENST00000418124; ENST00000473466; ENST00000481175; ENST00000545482; ENST00000608083; BC017365; OTTHUMT00000003773; OTTHUMT00000003774; OTTHUMT00000003775; OTTHUMT00000003776; OTTHUMT00000003777; OTTHUMT00000003778; OTTHUMT00000003779; OTTHUMT00000003780; OTTHUMT00000473…
TC1000007891.hg.1	1.8	0.0006	HK1	hexokinase 1	NM_000188; NM_033496; NM_033497; NM_033498; NM_033500; ENST00000298649; ENST00000359426; ENST00000360289; ENST00000421088; ENST00000436817; ENST00000448642; ENST00000450646; ENST00000464803; ENST00000470050; ENST00000476368; ENST00000479594; ENST00000480047; ENST00000483054; ENST00000483077; ENST00000488644; ENST00000493591; ENST00000494253; BC008730; OTTHUMT00000048429; OTTHUMT00000048430; OTTHU…
TC0600007311.hg.1	1.8	0.0005	HMGN4	high mobility group nucleosomal binding domain 4	NM_006353; ENST00000377575; ENST00000477243; BC001282; OTTHUMT00000040123; OTTHUMT00000040124
TC2200009231.hg.1	1.8	0.0007	MIF	macrophage migration inhibitory factor (glycosylation-inhibiting factor)	NM_002415; ENST00000215754; ENST00000465752; ENST00000498385; BC000447; BC007676; BC008914; BC013976; BC022414; BC053376; OTTHUMT00000320009; OTTHUMT00000320010; OTTHUMT00000320011
TC1900009302.hg.1	1.8	3.59e-05	PIP5K1C	phosphatidylinositol-4-phosphate 5-kinase, type I, gamma	NM_001195733; NM_001300849; NM_012398; ENST00000335312; ENST00000537021; ENST00000539785; ENST00000587482; ENST00000589578; ENST00000592530; OTTHUMT00000453432; OTTHUMT00000453627; OTTHUMT00000453628; OTTHUMT00000453629; OTTHUMT00000453630; OTTHUMT00000453631
TC1200012573.hg.1	1.8	0.0021	RHNO1	RAD9-HUS1-RAD1 interacting nuclear orphan 1	NM_001252499; NM_001252500; NM_001257097; NM_001257098; NR_027365; NR_046432; NR_046433; ENST00000366285; ENST00000461997; ENST00000464682; ENST00000489288; ENST00000535978; ENST00000536063; ENST00000538636; ENST00000538700; ENST00000618250; ENST00000623153; OTTHUMT00000351286; OTTHUMT00000351287; OTTHUMT00000351288; OTTHUMT00000398457; OTTHUMT00000398458; OTTHUMT00000398459; OTTHUMT00000398460; …
TC2200007398.hg.1	1.8	0.0008	SYNGR1	synaptogyrin 1	NM_004711; NM_145731; NM_145738; ENST00000216155; ENST00000318801; ENST00000328933; ENST00000381535; ENST00000406293; ENST00000415332; ENST00000489206; BC000731; OTTHUMT00000075866; OTTHUMT00000259132; OTTHUMT00000259133; OTTHUMT00000259134; OTTHUMT00000259135; OTTHUMT00000259136; OTTHUMT00000321215
TC1700012307.hg.1	1.8	0.0061	TSEN54	TSEN54 tRNA splicing endonuclease subunit	NM_207346; ENST00000333213; ENST00000434205; ENST00000545228; ENST00000577197; ENST00000578415; ENST00000579449; ENST00000580013; ENST00000583173; ENST00000583454; ENST00000583634; ENST00000583818; BC047793; OTTHUMT00000447617; OTTHUMT00000447618; OTTHUMT00000447619; OTTHUMT00000447620; OTTHUMT00000447623; OTTHUMT00000447624; OTTHUMT00000447625; OTTHUMT00000447626; OTTHUMT00000447627; OTTHUMT0000…
TC0600007378.hg.1	1.79	0.0001	HIST1H4J	histone cluster 1, H4j	NM_021968; ENST00000355057; BC017361; BC148271; OTTHUMT00000040155
TC0300011997.hg.1	1.79	0.0041	BTLA	B and T lymphocyte associated	NM_001085357; NM_181780; ENST00000334529; ENST00000383680; ENST00000474965; ENST00000496584; BC107091; OTTHUMT00000354101; OTTHUMT00000354102; OTTHUMT00000354103; OTTHUMT00000354104
TC1100012930.hg.1	1.79	0.009	B3GAT1	beta-1,3-glucuronyltransferase 1	NM_018644; NM_054025; ENST00000312527; ENST00000392580; ENST00000524765; ENST00000531510; ENST00000531778; BC010466; OTTHUMT00000393637; OTTHUMT00000393638; OTTHUMT00000393639; OTTHUMT00000393640
TC1600010711.hg.1	1.79	0.0004	CHTF8	chromosome transmission fidelity factor 8	NM_001039690; NM_001040146; NR_033227; ENST00000306585; ENST00000398235; ENST00000448552; ENST00000518041; ENST00000519520; ENST00000519534; ENST00000520529; ENST00000522091; ENST00000522497; ENST00000523421; ENST00000567763; BC018700; OTTHUMT00000376352; OTTHUMT00000376639; OTTHUMT00000376640; OTTHUMT00000376641; OTTHUMT00000376642; OTTHUMT00000376643; OTTHUMT00000376644; OTTHUMT00000376645; OTT…
TC0300006968.hg.1	1.79	0.0004	CMTM7	CKLF-like MARVEL transmembrane domain containing 7	NM_138410; NM_181472; ENST00000334983; ENST00000349718; ENST00000454304; ENST00000464689; ENST00000465248; ENST00000487007; BC010116
TC0X00009493.hg.1	1.79	0.007	EFHC2	EF-hand domain (C-terminal) containing 2	NM_025184; ENST00000343571; ENST00000420999; BC031039; OTTHUMT00000056312; OTTHUMT00000056314
TC0300012384.hg.1	1.79	0.0005	H1FX	H1 histone family, member X	NM_006026; ENST00000333762; BC000426; BC010435; OTTHUMT00000355455; uc003elx.3
TC2200008654.hg.1	1.79	0.0003	MFNG	MFNG O-fucosylpeptide 3-beta-N-acetylglucosaminyltransferase	NM_001166343; NM_002405; NR_029413; ENST00000356998; ENST00000416983; ENST00000424765; ENST00000430411; ENST00000436341; ENST00000438891; ENST00000442496; ENST00000454291; ENST00000466943; ENST00000489515; BC094814; OTTHUMT00000318902; OTTHUMT00000318904; OTTHUMT00000318905; OTTHUMT00000318906; OTTHUMT00000318907; OTTHUMT00000318908; OTTHUMT00000318909; OTTHUMT00000319007; OTTHUMT00000319008; uc0…
TC1200009172.hg.1	1.79	0.002	ORAI1	ORAI calcium release-activated calcium modulator 1	NM_032790; ENST00000611718; ENST00000616379; ENST00000617316; BC013386; BC015369; BC075831; OTTHUMT00000402151; OTTHUMT00000402152
TC1200012151.hg.1	1.79	0.0011	RPLP0	ribosomal protein, large, P0	NM_001002; NM_053275; ENST00000228306; ENST00000313104; ENST00000392514; ENST00000546564; ENST00000546989; ENST00000546990; ENST00000547173; ENST00000547191; ENST00000547211; ENST00000547475; ENST00000548495; ENST00000548551; ENST00000548568; ENST00000549098; ENST00000549242; ENST00000550296; ENST00000550423; ENST00000550856; ENST00000551150; ENST00000551217; ENST00000551258; ENST00000551336; ENS…
TC0100017629.hg.1	1.79	0.0055	RNA5S1; RNA5S5; RNA5S4	RNA, 5S ribosomal 1; RNA, 5S ribosomal 5; RNA, 5S ribosomal 4	NR_023363; NR_023367; ENST00000363511
TC0100017635.hg.1	1.79	0.0055	RNA5S10	RNA, 5S ribosomal 10	ENST00000363040
TC0100017633.hg.1	1.79	0.0055	RNA5S10; RNA5S8	RNA, 5S ribosomal 10; RNA, 5S ribosomal 8	NR_023372; ENST00000363473
TC0100017631.hg.1	1.79	0.0055	RNA5S11; RNA5S12; RNA5S13; RNA5S14; RNA5S15; RNA5S16; RNA5S17; RNA5S6	RNA, 5S ribosomal 11; RNA, 5S ribosomal 12; RNA, 5S ribosomal 13; RNA, 5S ribosomal 14; RNA, 5S ribosomal 15; RNA, 5S ribosomal 16; RNA, 5S ribosomal 17; RNA, 5S ribosomal 6	NR_023373; NR_023374; NR_023375; NR_023376; NR_023377; NR_023378; NR_023379; ENST00000363754
TC0100017642.hg.1	1.79	0.0055	RNA5S17	RNA, 5S ribosomal 17	ENST00000363500
TC0100017626.hg.1	1.79	0.0055	RNA5S2; RNA5S1	RNA, 5S ribosomal 2; RNA, 5S ribosomal 1	NR_023364; ENST00000362482
TC0100017627.hg.1	1.79	0.0055	RNA5S3; RNA5S2	RNA, 5S ribosomal 3; RNA, 5S ribosomal 2	NR_023365; ENST00000364718
TC0100017628.hg.1	1.79	0.0055	RNA5S4; RNA5S3	RNA, 5S ribosomal 4; RNA, 5S ribosomal 3	NR_023366; ENST00000362467
TC0100017630.hg.1	1.79	0.0055	RNA5S6; RNA5S7; RNA5S8; RNA5S5	RNA, 5S ribosomal 6; RNA, 5S ribosomal 7; RNA, 5S ribosomal 8; RNA, 5S ribosomal 5	NR_023368; NR_023369; NR_023370; ENST00000362526
TC0100017632.hg.1	1.79	0.0055	RNA5S7	RNA, 5S ribosomal 7	ENST00000365651
TC1600008963.hg.1	1.78	0.0002	C16orf13	chromosome 16 open reading frame 13	NM_001040160; NM_001040161; NM_001040162; NM_001040165; NM_001288710; NM_032366; NR_109976; NR_109977; NR_109978; NR_109979; ENST00000301686; ENST00000338401; ENST00000397664; ENST00000397665; ENST00000397666; ENST00000448973; ENST00000456420; ENST00000564039; ENST00000565163; ENST00000565799; ENST00000568077; ENST00000568773; ENST00000568830; ENST00000614890; BC007207; BC047118; OTTHUMT000001090…
TC1200012864.hg.1	1.78	0.0014	CCDC92	coiled-coil domain containing 92	NM_001304958; NM_001304959; NM_001304960; NM_001304961; NM_025140; ENST00000238156; ENST00000535556; ENST00000539551; ENST00000539761; ENST00000545037; ENST00000545135; ENST00000545891; BC017186; OTTHUMT00000400358; OTTHUMT00000400779; OTTHUMT00000400780; OTTHUMT00000400791; OTTHUMT00000400792; OTTHUMT00000400793; OTTHUMT00000400794
TC0X00010837.hg.1	1.78	0.0012	MBNL3	muscleblind-like splicing regulator 3	NM_001170701; NM_001170702; NM_001170703; NM_001170704; NM_018388; NM_133486; ENST00000370839; ENST00000370844; ENST00000370849; ENST00000370853; ENST00000370857; ENST00000394311; ENST00000421707; ENST00000436215; ENST00000442191; ENST00000465964; ENST00000473364; ENST00000538204; BC042090; BC074775; BC074776; OTTHUMT00000058318; OTTHUMT00000058319; OTTHUMT00000058320; OTTHUMT00000058321; OTTHUMT…
TC1900006528.hg.1	1.78	0.0004	NDUFS7	NADH dehydrogenase (ubiquinone) Fe-S protein 7, 20kDa (NADH-coenzyme Q reductase)	NM_024407; ENST00000233627; ENST00000313408; ENST00000414651; ENST00000436115; ENST00000534853; ENST00000535382; ENST00000538523; ENST00000538662; ENST00000538929; ENST00000539480; ENST00000539882; ENST00000540530; ENST00000543289; ENST00000545446; ENST00000546172; ENST00000546283; ENST00000591358; ENST00000618074; ENST00000620479; ENST00000622587; BC005954; BC111517; OTTHUMT00000397983; OTTHUMT0…
TC1600010734.hg.1	1.78	0.0031	NOB1	NIN1/RPN12 binding protein 1 homolog	NM_014062; NR_074074; ENST00000268802; ENST00000561677; ENST00000562416; ENST00000563055; ENST00000564620; ENST00000569871; BC064630; OTTHUMT00000268958; OTTHUMT00000433986; OTTHUMT00000433987; OTTHUMT00000433988; OTTHUMT00000433989; OTTHUMT00000433990
TC0800010174.hg.1	1.78	0.001	RNF5P1	ring finger protein 5, E3 ubiquitin protein ligase pseudogene 1	NR_003129; OTTHUMT00000376659
TC0X00007139.hg.1	1.78	0.0019	SNORA11C	small nucleolar RNA, H/ACA box 11C	NR_003710; ENST00000408532
TC1600008899.hg.1	1.78	0.0017	ZNF276	zinc finger protein 276	NM_001113525; NM_152287; NR_110122; NR_110126; NR_110128; NR_110129; ENST00000289816; ENST00000443381; ENST00000561536; ENST00000562530; ENST00000563541; ENST00000563983; ENST00000564004; ENST00000568064; ENST00000568295; ENST00000569426; ENST00000569582; ENST00000569901; BC105959; BC107603; BC110348; OTTHUMT00000269927; OTTHUMT00000422156; OTTHUMT00000422157; OTTHUMT00000422515; OTTHUMT000004225…
TC0200006796.hg.1	1.78	0.006	RP11-120J4.1		ENST00000398740
TC1400006853.hg.1	1.77	0.0082	AKAP6	A kinase (PRKA) anchor protein 6	NM_004274; ENST00000280979; ENST00000553547; ENST00000554410; ENST00000554449; ENST00000554740; ENST00000555207; ENST00000555950; ENST00000556037; ENST00000556540; ENST00000556638; ENST00000557102; ENST00000557272; ENST00000557354; ENST00000557396; ENST00000557708; BC137232; BC137233; BC150288; OTTHUMT00000276617; OTTHUMT00000409744; OTTHUMT00000409745; OTTHUMT00000409746; OTTHUMT00000409747; OTT…
TC0100015921.hg.1	1.77	0.0003	ADAR	adenosine deaminase, RNA-specific	NM_001025107; NM_001111; NM_001193495; NM_015840; NM_015841; ENST00000368471; ENST00000368474; ENST00000463920; ENST00000471068; ENST00000492630; ENST00000494866; ENST00000526905; ENST00000529168; ENST00000530954; ENST00000534279; BC038227; OTTHUMT00000090691; OTTHUMT00000090692; OTTHUMT00000090693; OTTHUMT00000090694; OTTHUMT00000090695; OTTHUMT00000090696; OTTHUMT00000387579; OTTHUMT00000387580…
TC1400009426.hg.1	1.77	0.0003	MAX	MYC associated factor X	NM_001271068; NM_001271069; NM_002382; NM_145112; NM_145113; NM_145114; NM_197957; NR_073137; NR_073138; ENST00000246163; ENST00000284165; ENST00000341653; ENST00000358402; ENST00000358664; ENST00000394606; ENST00000553928; ENST00000553951; ENST00000554709; ENST00000555419; ENST00000555667; ENST00000555932; ENST00000556443; ENST00000556702; ENST00000556892; ENST00000556979; ENST00000557277; ENST0…
TC0600008099.hg.1	1.77	0.0016	POLH	polymerase (DNA directed), eta	NM_001291969; NM_001291970; NM_006502; ENST00000372226; ENST00000372236; ENST00000443535; BC015742; OTTHUMT00000040666; OTTHUMT00000040667; OTTHUMT00000040668
TC0300013826.hg.1	1.77	0.003	P4HTM	prolyl 4-hydroxylase, transmembrane (endoplasmic reticulum)	NM_177938; NM_177939; ENST00000343546; ENST00000383729; ENST00000444213; ENST00000468374; ENST00000472301; ENST00000472796; ENST00000475629; ENST00000484115; ENST00000485210; ENST00000486817; ENST00000609406; BC011710; BC047566; OTTHUMT00000157211; OTTHUMT00000157212; OTTHUMT00000157213; OTTHUMT00000157214; OTTHUMT00000157215; OTTHUMT00000345519; OTTHUMT00000345520; OTTHUMT00000345521; OTTHUMT000…
TC1400010721.hg.1	1.77	0.0008	PSME2; MIR7703	proteasome activator subunit 2; microRNA 7703	NM_002818; NR_106990; ENST00000216802; ENST00000471700; ENST00000558273; ENST00000558931; ENST00000559005; ENST00000559042; ENST00000559056; ENST00000559359; ENST00000559453; ENST00000559493; ENST00000559613; ENST00000560370; ENST00000560410; ENST00000560592; ENST00000560788; ENST00000561103; ENST00000615264; ENST00000620784; ENST00000630027; BC004368; BC019885; BC072025; OTTHUMT00000071918; OTTH…
TC2100008385.hg.1	1.77	0.001	SUMO3	small ubiquitin-like modifier 3	NM_001286416; NM_006936; ENST00000332859; ENST00000397893; ENST00000397898; ENST00000411651; ENST00000466861; ENST00000479153; BC000036; BC008420; OTTHUMT00000206560; OTTHUMT00000206561; OTTHUMT00000206562; OTTHUMT00000206563; OTTHUMT00000206564; uc002zfz.1; uc011afi.1
TC0800012213.hg.1	1.77	0.0014	VPS28	vacuolar protein sorting 28 homolog (S. cerevisiae)	NM_016208; NM_183057; ENST00000292510; ENST00000377348; ENST00000524521; ENST00000526054; ENST00000526204; ENST00000526734; ENST00000526977; ENST00000527797; ENST00000528142; ENST00000529182; ENST00000530790; ENST00000530836; ENST00000530983; ENST00000531032; ENST00000531924; ENST00000533806; BC006485; BC019321; BC050713; OTTHUMT00000382692; OTTHUMT00000382693; OTTHUMT00000382694; OTTHUMT00000382…
TC1100008341.hg.1	1.76	0.0072	FOLR2	folate receptor 2 (fetal)	NM_000803; NM_001113534; NM_001113535; NM_001113536; ENST00000298223; ENST00000321324; ENST00000449475; ENST00000454954; ENST00000535625; ENST00000536778; ENST00000538353; ENST00000539412; ENST00000541003; ENST00000619261; BC058036; OTTHUMT00000317923; OTTHUMT00000396778; OTTHUMT00000396779; OTTHUMT00000396780; OTTHUMT00000396781; OTTHUMT00000396782; OTTHUMT00000396783; OTTHUMT00000396784; OTTHUM…
TC1100006704.hg.1	1.76	0.007	OR52N4	olfactory receptor, family 52, subfamily N, member 4 (gene/pseudogene)	NM_001005175; ENST00000317254; BC137035; BC137036; OTTHUMT00000143350; uc001mbu.3
TC1700011953.hg.1	1.76	0.0027	CBX4	chromobox homolog 4	NM_003655; ENST00000269397; ENST00000448310; ENST00000494546; ENST00000495122; BC014967; OTTHUMT00000318007; OTTHUMT00000318008; OTTHUMT00000318009; OTTHUMT00000318010
TC1900009747.hg.1	1.76	0.0009	C19orf43	chromosome 19 open reading frame 43	NM_024038; ENST00000242784; ENST00000588213; ENST00000589590; ENST00000591254; ENST00000592273; BC000216; BC004533; BC015347; OTTHUMT00000450854; OTTHUMT00000450855; OTTHUMT00000450856; OTTHUMT00000450857; OTTHUMT00000450858
TC0400007511.hg.1	1.76	0.0017	DANCR; MIR4449	differentiation antagonizing non-protein coding RNA; microRNA 4449	NR_024031; NR_039651; ENST00000411630; ENST00000425653; ENST00000441504; ENST00000444958; ENST00000578365; ENST00000623036; uc021xoi.1
TC0200014790.hg.1	1.76	0.0028	GRB14	growth factor receptor bound protein 14	NM_001303422; NM_004490; ENST00000263915; ENST00000424693; ENST00000446413; ENST00000469573; ENST00000488342; ENST00000497306; BC053559; OTTHUMT00000255180; OTTHUMT00000333140; OTTHUMT00000333195; OTTHUMT00000333196; OTTHUMT00000333197; OTTHUMT00000333198
TC1900007891.hg.1	1.76	0.0056	HCST	hematopoietic cell signal transducer	NM_001007469; NM_014266; ENST00000246551; ENST00000437550; BC035931; BC046348; BC065224; OTTHUMT00000109520; OTTHUMT00000457393
TC2000007457.hg.1	1.76	0.0029	PKIG	protein kinase (cAMP-dependent, catalytic) inhibitor gamma	NM_001281444; NM_001281445; NM_007066; NM_181804; NM_181805; ENST00000349959; ENST00000372886; ENST00000372887; ENST00000372889; ENST00000372891; ENST00000372892; ENST00000372894; ENST00000477390; BC104256; BC104257; OTTHUMT00000080411; OTTHUMT00000080412; OTTHUMT00000127801; OTTHUMT00000127802; OTTHUMT00000127803; OTTHUMT00000127804; OTTHUMT00000127805; OTTHUMT00000127806
TC2000007859.hg.1	1.76	0.0008	RBM38	RNA binding motif protein 38	NM_001291780; NM_017495; NM_183425; ENST00000342690; ENST00000344785; ENST00000356208; ENST00000371219; ENST00000440234; BC018711; OTTHUMT00000079843; OTTHUMT00000079844; OTTHUMT00000079845; OTTHUMT00000390995; OTTHUMT00000390996
TC0100010112.hg.1	1.76	0.002	SLC50A1	solute carrier family 50 (sugar efflux transporter), member 1	NM_001122837; NM_001122839; NM_001287586; NM_001287587; NM_001287588; NM_001287589; NM_001287590; NM_001287591; NM_001287592; NM_018845; ENST00000303343; ENST00000368401; ENST00000368404; ENST00000368405; ENST00000465546; ENST00000475824; ENST00000479579; ENST00000484027; ENST00000484157; ENST00000488609; ENST00000490276; ENST00000490770; ENST00000506037; ENST00000622581; BC005943; BC009621; OTTH…
TC0100008075.hg.1	1.76	0.0072	ST3GAL3; MIR6079	ST3 beta-galactoside alpha-2,3-sialyltransferase 3; microRNA 6079	NM_001270459; NM_001270460; NM_001270461; NM_001270462; NM_001270463; NM_001270464; NM_001270465; NM_001270466; NM_006279; NM_174963; NM_174964; NM_174965; NM_174966; NM_174967; NM_174968; NM_174969; NM_174970; NM_174971; NR_073016; NR_073017; NR_073018; NR_073019; NR_073020; NR_073021; NR_073023; NR_106727; ENST00000262915; ENST00000330208; ENST00000332628; ENST00000335430; ENST00000347631; ENST…
TC0200016686.hg.1	1.76	0.0012	TEX261	testis expressed 261	NM_144582; ENST00000272438; ENST00000433258; ENST00000466731; ENST00000473055; ENST00000478068; ENST00000489894; BC128461; BC128462; OTTHUMT00000251916; OTTHUMT00000330329; OTTHUMT00000330331; OTTHUMT00000332242; OTTHUMT00000332243; OTTHUMT00000332244
TC0300011029.hg.1	1.76	0.0003	UQCRC1	ubiquinol-cytochrome c reductase core protein I	NM_003365; ENST00000203407; ENST00000412343; ENST00000415995; ENST00000460105; ENST00000463708; ENST00000467690; ENST00000471189; ENST00000472438; ENST00000480561; ENST00000493806; BC009586; OTTHUMT00000257517; OTTHUMT00000344979; OTTHUMT00000344981; OTTHUMT00000344982; OTTHUMT00000344983; OTTHUMT00000345032; OTTHUMT00000345033; OTTHUMT00000345034; OTTHUMT00000345035; OTTHUMT00000345036
TC1000012510.hg.1	1.76	0.0047	ZNF511	zinc finger protein 511	NM_145806; NR_130127; ENST00000359035; ENST00000361518; ENST00000463816; ENST00000482153; BC019897; OTTHUMT00000051142; OTTHUMT00000051143; OTTHUMT00000051144; OTTHUMT00000051145
TC0600011228.hg.1	1.75	0.0005	HIST1H2AK	histone cluster 1, H2ak	NM_003510; ENST00000618958; BC034487; BC104198; BC104199; OTTHUMT00000043814
TC0100009728.hg.1	1.75	0.002	LOC100996740; AC241585.2	uncharacterized LOC100996740	BC150590; uc057jzt.1
TC1100009689.hg.1	1.75	0.0011	DEAF1	DEAF1 transcription factor	NM_021008; ENST00000382409; ENST00000524786; ENST00000525626; ENST00000525904; ENST00000526790; ENST00000526857; ENST00000527170; ENST00000527658; ENST00000528864; ENST00000529717; ENST00000529727; ENST00000530813; BC053322; OTTHUMT00000383614; OTTHUMT00000383843; OTTHUMT00000383844; OTTHUMT00000383845; OTTHUMT00000383846; OTTHUMT00000383847; OTTHUMT00000383873; OTTHUMT00000383874; OTTHUMT0000038…
TC1600008149.hg.1	1.75	0.0006	E2F4	E2F transcription factor 4, p107/p130-binding	NM_001950; ENST00000379378; ENST00000561904; ENST00000563238; ENST00000564718; ENST00000565226; ENST00000565849; ENST00000566368; ENST00000567007; ENST00000567228; ENST00000568485; ENST00000568693; ENST00000568839; ENST00000569573; BC033180; OTTHUMT00000421565; OTTHUMT00000421566; OTTHUMT00000421567; OTTHUMT00000421568; OTTHUMT00000421569; OTTHUMT00000421570; OTTHUMT00000421571; OTTHUMT0000042157…
TC1000012603.hg.1	1.75	0.0019	FAM53B	family with sequence similarity 53, member B	NM_014661; ENST00000280780; ENST00000337318; ENST00000392754; BC031654; OTTHUMT00000050879; OTTHUMT00000050881; OTTHUMT00000411897
TC1600009737.hg.1	1.75	0.0075	GGA2	golgi-associated, gamma adaptin ear containing, ARF binding protein 2	NM_015044; ENST00000309859; ENST00000562117; ENST00000562944; ENST00000563047; ENST00000563494; ENST00000566547; ENST00000566651; ENST00000566685; ENST00000567201; ENST00000567339; ENST00000567468; ENST00000568799; ENST00000568922; ENST00000569182; ENST00000569189; ENST00000569300; ENST00000570111; BC000284; OTTHUMT00000214019; OTTHUMT00000434825; OTTHUMT00000434827; OTTHUMT00000434828; OTTHUMT00…
TC0600011438.hg.1	1.75	0.006	LTB	lymphotoxin beta (TNF superfamily, member 3)	NM_002341; NM_009588; ENST00000429299; ENST00000446745; ENST00000482429; ENST00000483972; BC069330; OTTHUMT00000076239; OTTHUMT00000076240; OTTHUMT00000259102; OTTHUMT00000355081
TC0100016021.hg.1	1.75	0.0041	MRPL24	mitochondrial ribosomal protein L24	NM_024540; NM_145729; ENST00000361531; ENST00000368211; ENST00000412846; ENST00000420938; ENST00000434558; ENST00000478899; BC012440; BC016700; OTTHUMT00000098955; OTTHUMT00000098956; OTTHUMT00000098957; OTTHUMT00000098958; OTTHUMT00000098959; OTTHUMT00000099427
TC2200008465.hg.1	1.75	7.64e-05	SELM	selenoprotein M; selenoprotein M [Source:EntrezGene;Acc:140606]; Salzman2013 ANNOTATED, CDS, coding, OVCODE, OVERLAPTX, OVEXON, UTR3 best transcript NM_080430; Salzman2013 ANNOTATED, CDS, coding, OVCODE, OVERLAPTX, OVEXON, UTR3, UTR5 best transcript NM_080430; Transcript Identified by AceView, Entrez Gene ID(s) 140606	NM_080430; ENST00000400299; ENST00000402395; ENST00000460642; ENST00000465447; ENST00000465536; ENST00000469262; ENST00000490967; ENST00000491958; ENST00000495533; ENST00000611680; BC013421; BC030236; BC068004; CCDS43003.1; hsa_circ_0062875; hsa_circ_0062876; hsa_circ_0062877; hsa_circ_0062878; SELM.fAug10; SELM.gAug10; uc021wnx.2; uc032qlx.2; uc062dhl.1; uc062dhm.1; uc062dhn.1; uc062dho.1; uc062…
TC1900009648.hg.1	1.75	0.0047	TMED1	transmembrane p24 trafficking protein 1	NM_006858; NR_104015; ENST00000214869; ENST00000586835; ENST00000588259; ENST00000588289; ENST00000589638; ENST00000591157; ENST00000591695; BC002443; OTTHUMT00000452614; OTTHUMT00000452615; OTTHUMT00000452616; OTTHUMT00000452617; OTTHUMT00000452618; OTTHUMT00000452619; OTTHUMT00000452620
TC0200015771.hg.1	1.75	0.0012	TUBA4A	tubulin, alpha 4a	NM_001278552; NM_006000; ENST00000248437; ENST00000392088; ENST00000398989; ENST00000425551; ENST00000427737; ENST00000447205; ENST00000456818; ENST00000462806; ENST00000475683; ENST00000498660; BC009238; OTTHUMT00000256816; OTTHUMT00000259055; OTTHUMT00000259056; OTTHUMT00000259057; OTTHUMT00000259058; OTTHUMT00000259059; OTTHUMT00000259060; OTTHUMT00000335641; OTTHUMT00000335642; OTTHUMT0000033…
TSUnmapped00000440.hg.1	1.74	0.0043	HYOU1	hypoxia up-regulated 1	ENST00000629227
TC2000008815.hg.1	1.74	0.0088	BCL2L1	BCL2-like 1	NM_001191; NM_138578; ENST00000307677; ENST00000376055; ENST00000376062; ENST00000420488; ENST00000422920; ENST00000434194; ENST00000439267; ENST00000450273; ENST00000456404; BC019307; OTTHUMT00000078572; OTTHUMT00000078573; OTTHUMT00000078574; OTTHUMT00000078575; OTTHUMT00000078576; OTTHUMT00000078577; OTTHUMT00000078578; OTTHUMT00000078579; OTTHUMT00000078580
TC0500008835.hg.1	1.74	0.0009	CXXC5	CXXC finger protein 5	NM_016463; ENST00000302517; ENST00000502295; ENST00000502336; ENST00000502716; ENST00000503511; ENST00000504844; ENST00000504944; ENST00000505812; ENST00000507139; ENST00000509238; ENST00000511048; ENST00000511457; ENST00000511591; ENST00000512816; ENST00000515038; ENST00000520967; BC002490; BC006428; BC017439; BC024040; BC041013; OTTHUMT00000372744; OTTHUMT00000372745; OTTHUMT00000372748; OTTHUM…
TC2200007780.hg.1	1.74	9.12e-05	CRELD2	cysteine rich with EGF-like domains 2	NM_001135101; NM_001284317; NM_001284318; NM_024324; NR_104295; ENST00000328268; ENST00000403427; ENST00000404488; ENST00000407217; ENST00000444954; ENST00000450207; ENST00000462253; ENST00000482956; ENST00000483652; ENST00000487969; ENST00000498354; BC002894; BC050675; OTTHUMT00000317409; OTTHUMT00000317410; OTTHUMT00000317411; OTTHUMT00000317412; OTTHUMT00000317413; OTTHUMT00000317414; OTTHUMT0…
TC1100013027.hg.1	1.74	0.004	COX8A	cytochrome c oxidase subunit VIIIA (ubiquitous)	NM_004074; ENST00000314133; BC063025; OTTHUMT00000396273; uc001nye.3
TC0200010567.hg.1	1.74	0.0065	EEF1B2; SNORA41	eukaryotic translation elongation factor 1 beta 2; small nucleolar RNA, H/ACA box 41	NM_001037663; NM_001959; NM_021121; NR_002590; ENST00000236957; ENST00000384675; ENST00000392221; ENST00000392222; ENST00000415904; ENST00000429769; ENST00000435123; ENST00000445505; ENST00000455150; ENST00000460760; ENST00000479587; ENST00000482103; BC000211; BC004931; BC067787; OTTHUMT00000256390; OTTHUMT00000336435; OTTHUMT00000336436; OTTHUMT00000336437; OTTHUMT00000336438; OTTHUMT00000336439…
TC0300011059.hg.1	1.74	0.0028	GPX1	glutathione peroxidase 1	NM_000581; NM_201397; ENST00000419349; ENST00000419783; ENST00000496791; ENST00000620890; BC000742; BC007865; BC070258; OTTHUMT00000346154; OTTHUMT00000346155; OTTHUMT00000346156
TC2200008226.hg.1	1.74	0.0008	GUCD1	guanylyl cyclase domain containing 1	NM_001284251; NM_001284252; NM_001284253; NM_001284254; NM_001284255; NM_001284256; NM_001284257; NM_031444; NR_104286; ENST00000398245; ENST00000402766; ENST00000404664; ENST00000407471; ENST00000407973; ENST00000435822; ENST00000447813; ENST00000468170; ENST00000480272; ENST00000490810; ENST00000490922; ENST00000493099; ENST00000621833; BC070109; OTTHUMT00000319819; OTTHUMT00000319820; OTTHUMT0…
TC0200016424.hg.1	1.74	0.0017	LBH	limb bud and heart development	NM_030915; ENST00000395323; ENST00000401506; ENST00000406087; ENST00000407930; ENST00000412933; ENST00000464412; ENST00000467242; ENST00000484150; BC109376; BC126434; BC130415; OTTHUMT00000325091; OTTHUMT00000325092; OTTHUMT00000325093; OTTHUMT00000325094; OTTHUMT00000325095; OTTHUMT00000325097; OTTHUMT00000325098; OTTHUMT00000325390
TC0400009765.hg.1	1.74	0.0042	MXD4; MIR4800	MAX dimerization protein 4; microRNA 4800	NM_006454; NR_039964; ENST00000337190; ENST00000510822; ENST00000513372; ENST00000513380; ENST00000515378; ENST00000537353; BC068060; OTTHUMT00000206519; OTTHUMT00000357529; OTTHUMT00000357530; OTTHUMT00000357531; OTTHUMT00000357532; uc021xkp.1
TC0100012869.hg.1	1.74	0.005	SRM	spermidine synthase	NM_003132; ENST00000376957; ENST00000459997; ENST00000465788; ENST00000475189; ENST00000487300; ENST00000490101; BC000309; BC033106; OTTHUMT00000006056; OTTHUMT00000006057; OTTHUMT00000006059; OTTHUMT00000006060; OTTHUMT00000006061; OTTHUMT00000006062
TC0100013153.hg.1	1.74	0.0009	TMCO4	transmembrane and coiled-coil domains 4	NM_181719; ENST00000294543; ENST00000375127; ENST00000462171; ENST00000488449; ENST00000489135; ENST00000489814; ENST00000494342; ENST00000496528; BC053600; OTTHUMT00000007658; OTTHUMT00000007659; OTTHUMT00000007660; OTTHUMT00000007661; OTTHUMT00000007663; OTTHUMT00000007664; OTTHUMT00000007665; OTTHUMT00000007666; uc001bcn.3
TC0500009629.hg.1	1.74	0.0071	TMED9	transmembrane p24 trafficking protein 9	NM_017510; ENST00000332598; ENST00000505521; ENST00000507578; ENST00000507723; ENST00000510499; ENST00000513799; BC001123; OTTHUMT00000253433; OTTHUMT00000373199; OTTHUMT00000373200; OTTHUMT00000373201; OTTHUMT00000373202; OTTHUMT00000373203
TC1900010748.hg.1	1.73	0.006	ATP5SL	ATP5S-like	NM_001167867; NM_001167868; NM_001167869; NM_001167870; NM_001167871; NM_018035; NR_030765; ENST00000221943; ENST00000301183; ENST00000417807; ENST00000438807; ENST00000586786; ENST00000589102; ENST00000589503; ENST00000589970; ENST00000590641; ENST00000592922; ENST00000594339; ENST00000594660; ENST00000595407; ENST00000595425; ENST00000597457; ENST00000597608; BC013323; OTTHUMT00000460600; OTTHU…
TC1800008680.hg.1	1.73	0.0022	CXXC1	CXXC finger protein 1	NM_001101654; NM_014593; ENST00000285106; ENST00000412036; ENST00000586144; ENST00000586365; ENST00000586502; ENST00000586568; ENST00000586837; ENST00000587170; ENST00000587342; ENST00000587396; ENST00000589548; ENST00000589940; ENST00000590234; ENST00000590901; ENST00000591190; ENST00000591474; ENST00000592078; BC014940; BC015733; OTTHUMT00000255927; OTTHUMT00000448576; OTTHUMT00000448577; OTTHU…
TC1100007938.hg.1	1.73	0.0061	FERMT3	fermitin family member 3	NM_031471; NM_178443; ENST00000279227; ENST00000345728; ENST00000540554; ENST00000540957; ENST00000541252; ENST00000541326; ENST00000544997; ENST00000545896; ENST00000546255; BC004347; BC013366; BC015584; OTTHUMT00000396296; OTTHUMT00000396297; OTTHUMT00000396298; OTTHUMT00000396299; OTTHUMT00000396300; OTTHUMT00000396301; OTTHUMT00000396970; OTTHUMT00000397008; OTTHUMT00000397009
TC2000007915.hg.1	1.73	0.0065	GNAS	GNAS complex locus	NM_000516; NM_001077488; NM_001077489; NM_001077490; NM_001309840; NM_001309842; NM_001309861; NM_001309883; NM_016592; NM_080425; NM_080426; NR_132272; NR_132273; ENST00000265620; ENST00000306090; ENST00000306120; ENST00000313949; ENST00000338783; ENST00000349036; ENST00000354359; ENST00000371075; ENST00000371081; ENST00000371085; ENST00000371095; ENST00000371098; ENST00000371099; ENST0000037110…
TC1600008971.hg.1	1.73	0.0001	JMJD8	jumonji domain containing 8	NM_001005920; ENST00000412368; ENST00000562111; ENST00000562824; ENST00000563088; ENST00000564436; ENST00000565258; ENST00000565302; ENST00000566199; ENST00000567120; ENST00000567901; ENST00000568313; ENST00000568689; ENST00000569396; ENST00000569441; ENST00000570037; ENST00000609261; BC137100; BC137101; OTTHUMT00000421439; OTTHUMT00000421440; OTTHUMT00000421441; OTTHUMT00000421442; OTTHUMT000004…
TC0M00006433.hg.1	1.73	0.0084	MT-TM	mitochondrially encoded tRNA methionine [Source:HGNC Symbol;Acc:HGNC:7492]	uc064xow.1
TC0900009996.hg.1	1.73	0.0022	PAX5	paired box 5	NM_001280547; NM_001280548; NM_001280549; NM_001280550; NM_001280551; NM_001280552; NM_001280553; NM_001280554; NM_001280555; NM_001280556; NM_016734; NR_103999; NR_104000; ENST00000358127; ENST00000377840; ENST00000377847; ENST00000377852; ENST00000377853; ENST00000414447; ENST00000446742; ENST00000520083; ENST00000520154; ENST00000520281; ENST00000522003; ENST00000522932; ENST00000523145; ENST0…
TC1200009071.hg.1	1.73	0.0011	PEBP1	phosphatidylethanolamine binding protein 1	NM_002567; ENST00000261313; ENST00000542939; BC008714; BC017396; BC031102; OTTHUMT00000401405; OTTHUMT00000401408
TC1200010459.hg.1	1.73	0.0026	PRICKLE1	prickle homolog 1	NM_001144881; NM_001144882; NM_001144883; NM_153026; ENST00000345127; ENST00000445766; ENST00000455697; ENST00000547113; ENST00000548696; ENST00000551050; ENST00000552108; ENST00000552200; ENST00000552240; BC114939; BC114940; uc010skw.2
TC1400008684.hg.1	1.73	0.0009	PRMT5	protein arginine methyltransferase 5	NM_001039619; NM_001282953; NM_001282954; NM_001282955; NM_001282956; NM_006109; ENST00000216350; ENST00000324366; ENST00000397440; ENST00000397441; ENST00000421938; ENST00000454731; ENST00000476175; ENST00000553417; ENST00000553502; ENST00000553550; ENST00000553641; ENST00000553787; ENST00000553897; ENST00000553915; ENST00000554716; ENST00000554867; ENST00000554910; ENST00000555454; ENST00000555…
TC0900009947.hg.1	1.73	0.0013	RMRP	RNA component of mitochondrial RNA processing endoribonuclease	NR_003051; ENST00000602361; uc003zxh.2
TC2000009128.hg.1	1.73	0.0021	ZHX3	zinc fingers and homeoboxes 3	NM_015035; ENST00000309060; ENST00000373261; ENST00000419740; ENST00000421422; ENST00000432768; ENST00000436099; ENST00000436440; ENST00000441102; ENST00000485686; ENST00000487057; ENST00000544979; ENST00000558993; ENST00000559028; ENST00000559234; ENST00000559296; ENST00000559436; ENST00000560361; ENST00000560364; ENST00000560456; ENST00000560759; ENST00000561291; BC068569; OTTHUMT00000079254; O…
TC0X00007390.hg.1	1.72	0.0032	KLF8	Kruppel-like factor 8	NM_001159296; NM_007250; ENST00000358094; ENST00000374928; ENST00000462627; ENST00000468660; ENST00000476898; BC031355; BC105130; BC112109; OTTHUMT00000056887; OTTHUMT00000056888; OTTHUMT00000314043; OTTHUMT00000314044; uc011mop.2
TC1900010802.hg.1	1.72	0.004	LIPE	lipase, hormone-sensitive	NM_005357; ENST00000244289; ENST00000597001; ENST00000597620; ENST00000599211; ENST00000599783; ENST00000599918; ENST00000600224; ENST00000601189; ENST00000602000; BC070041; OTTHUMT00000463861; OTTHUMT00000463862; OTTHUMT00000463863; OTTHUMT00000463864; OTTHUMT00000463865; OTTHUMT00000463866; OTTHUMT00000463867; OTTHUMT00000463868; OTTHUMT00000463869
TC1700009637.hg.1	1.72	0.0003	PLSCR3; TMEM256; TMEM256-PLSCR3	phospholipid scramblase 3; transmembrane protein 256; TMEM256-PLSCR3 readthrough (NMD candidate)	NM_001201576; NM_020360; NM_152766; NR_037719; ENST00000302422; ENST00000324822; ENST00000535512; ENST00000571078; ENST00000571541; ENST00000571802; ENST00000573070; ENST00000573213; ENST00000573774; ENST00000574401; ENST00000575427; ENST00000575434; ENST00000575543; ENST00000576017; ENST00000576201; ENST00000576362; ENST00000619711; BC011735; BC030270; BC093026; OTTHUMT00000256404; OTTHUMT000004…
TC0600014110.hg.1	1.72	0.0006	PSMB9	proteasome subunit beta 9	NM_002800; ENST00000374859; ENST00000464863; ENST00000467593; BC065513; OTTHUMT00000076624; OTTHUMT00000276495; OTTHUMT00000276497
TC1500010047.hg.1	1.72	0.0005	SCAMP2	secretory carrier membrane protein 2	NM_005697; ENST00000268099; ENST00000562363; ENST00000563663; ENST00000563829; ENST00000564529; ENST00000565345; ENST00000566480; ENST00000566557; ENST00000567638; ENST00000569124; ENST00000569251; ENST00000569904; BC001376; BC004385; OTTHUMT00000286403; OTTHUMT00000421717; OTTHUMT00000421727; OTTHUMT00000421728; OTTHUMT00000421729; OTTHUMT00000421730; OTTHUMT00000421731; OTTHUMT00000421735; OTTH…
TC0X00008798.hg.1	1.72	0.0031	SSR4	signal sequence receptor, delta	NM_001204526; NM_001204527; NM_006280; NR_037927; ENST00000320857; ENST00000370085; ENST00000370086; ENST00000370087; ENST00000447375; ENST00000460616; ENST00000471724; ENST00000471880; ENST00000482902; ENST00000485612; ENST00000486204; ENST00000491833; BC003371; OTTHUMT00000061025; OTTHUMT00000061026; OTTHUMT00000061027; OTTHUMT00000061028; OTTHUMT00000061029; OTTHUMT00000061030; OTTHUMT00000061…
TC0100010905.hg.1	1.72	0.0064	SWT1	SWT1 RNA endoribonuclease homolog	NM_001105518; NM_017673; ENST00000367500; ENST00000367501; ENST00000450350; BC030781; OTTHUMT00000085790; OTTHUMT00000085791; OTTHUMT00000085792
TC1000008236.hg.1	1.72	0.0008	TSPAN14	tetraspanin 14	NM_001128309; NM_030927; ENST00000265450; ENST00000341863; ENST00000372156; ENST00000372157; ENST00000372158; ENST00000372164; ENST00000429989; ENST00000469149; ENST00000481124; ENST00000616406; BC002920; BC093016; OTTHUMT00000049080; OTTHUMT00000049081; OTTHUMT00000049082; OTTHUMT00000049084; OTTHUMT00000049085; OTTHUMT00000049086; OTTHUMT00000049087; OTTHUMT00000049088; OTTHUMT00000049089
TC2200008067.hg.1	1.72	0.0072	THAP7	THAP domain containing 7	NM_001008695; NM_030573; ENST00000215742; ENST00000399133; ENST00000466670; ENST00000471073; ENST00000471723; ENST00000476667; ENST00000488975; ENST00000498406; BC004346; OTTHUMT00000320405; OTTHUMT00000320406; OTTHUMT00000320407; OTTHUMT00000320408; OTTHUMT00000320409; OTTHUMT00000320410; OTTHUMT00000320411; OTTHUMT00000320412
TC0100014193.hg.1	1.72	0.003	TXNDC12; KTI12	thioredoxin domain containing 12 (endoplasmic reticulum); KTI12 chromatin associated homolog	NM_015913; NM_138417; NR_046405; NR_046406; ENST00000371614; ENST00000371626; ENST00000469458; ENST00000471493; ENST00000472624; ENST00000610127; BC001493; BC008913; BC008953; BC012173; OTTHUMT00000023818; OTTHUMT00000023819; OTTHUMT00000023820; OTTHUMT00000023821; OTTHUMT00000091263; OTTHUMT00000473103
TC0900012157.hg.1	1.71	0.0002	AKAP2	A kinase (PRKA) anchor protein 2	NM_001004065; NM_001136562; NM_001198656; ENST00000259318; ENST00000374525; ENST00000434623; ENST00000471798; ENST00000480388; ENST00000482335; ENST00000485762; ENST00000495980; BC146863; BC171800; OTTHUMT00000053607; OTTHUMT00000053609; OTTHUMT00000053610; OTTHUMT00000053613; OTTHUMT00000346067; OTTHUMT00000356276; OTTHUMT00000356277; OTTHUMT00000356278
TC0800010137.hg.1	1.71	0.0057	BRF2	BRF2, RNA polymerase III transcription initiation factor 50 kDa subunit	NM_018310; ENST00000220659; ENST00000520601; ENST00000521170; ENST00000522539; BC010648; OTTHUMT00000376811; OTTHUMT00000376812; OTTHUMT00000376813; OTTHUMT00000376814
TC1900011909.hg.1	1.71	0.0008	COPE	coatomer protein complex subunit epsilon	NM_007263; NM_199442; NM_199444; ENST00000262812; ENST00000349893; ENST00000351079; ENST00000593827; ENST00000595984; ENST00000597026; ENST00000597646; ENST00000598969; ENST00000599964; ENST00000600528; ENST00000600932; ENST00000614388; BC003155; BC007250; BC017285; OTTHUMT00000464800; OTTHUMT00000464801; OTTHUMT00000464802; OTTHUMT00000464804; OTTHUMT00000464805; OTTHUMT00000464806; OTTHUMT00000…
TC1700012092.hg.1	1.71	0.0039	DUS1L	dihydrouridine synthase 1-like	NM_022156; ENST00000306796; ENST00000354321; ENST00000538833; ENST00000542088; ENST00000577574; ENST00000577907; ENST00000578176; ENST00000578264; ENST00000578428; ENST00000578846; ENST00000578907; ENST00000579854; ENST00000580731; ENST00000582407; ENST00000582529; ENST00000584871; BC062566; BC064918; OTTHUMT00000442346; OTTHUMT00000442347; OTTHUMT00000442348; OTTHUMT00000442349; OTTHUMT000004423…
TC1200011364.hg.1	1.71	0.0028	PAWR	PRKC, apoptosis, WT1, regulator	NM_002583; ENST00000328827; ENST00000547016; ENST00000547571; ENST00000547699; ENST00000548075; ENST00000548426; ENST00000549050; ENST00000550006; ENST00000550603; ENST00000551712; ENST00000552637; BC007018; OTTHUMT00000407174; OTTHUMT00000407175; OTTHUMT00000407176; OTTHUMT00000407177; OTTHUMT00000407178; OTTHUMT00000407179; OTTHUMT00000407180; OTTHUMT00000407181; OTTHUMT00000407182; OTTHUMT0000…
TC0300013985.hg.1	1.71	0.0011	TUSC2	tumor suppressor candidate 2	NM_007275; ENST00000232496; ENST00000417867; ENST00000421918; ENST00000454201; ENST00000463304; BC023976; OTTHUMT00000346399; OTTHUMT00000346401; OTTHUMT00000346402; OTTHUMT00000346403; OTTHUMT00000346404
TC1400010506.hg.1	1.7	0.0083	IGHV3-38	immunoglobulin heavy variable 3-38 (non-functional)	OTTHUMT00000325190
TC0200013001.hg.1	1.7	0.0097	ADD2	adducin 2 (beta)	NM_001185054; NM_001185055; NM_001617; NM_017482; NM_017488; ENST00000264436; ENST00000355733; ENST00000403045; ENST00000407644; ENST00000413157; ENST00000415348; ENST00000425976; ENST00000430656; ENST00000447731; ENST00000456320; ENST00000473232; ENST00000481675; ENST00000496178; ENST00000522886; BC041666; BC065525; OTTHUMT00000251918; OTTHUMT00000251919; OTTHUMT00000330121; OTTHUMT00000330122; …
TC0800012392.hg.1	1.7	0.0005	CNOT7	CCR4-NOT transcription complex subunit 7	NM_013354; NM_054026; ENST00000518021; ENST00000518541; ENST00000518885; ENST00000519918; ENST00000519954; ENST00000519998; ENST00000520178; ENST00000522062; ENST00000523649; ENST00000523917; ENST00000524358; ENST00000628418; BC007315; BC060852; BC070187; OTTHUMT00000376074; OTTHUMT00000376075; OTTHUMT00000376076; OTTHUMT00000376077; OTTHUMT00000376078; OTTHUMT00000376079; OTTHUMT00000376080; OTT…
TC1900006968.hg.1	1.7	0.0022	C19orf66	chromosome 19 open reading frame 66	NM_001308277; NM_018381; ENST00000253110; ENST00000397881; ENST00000585919; ENST00000586730; ENST00000586889; ENST00000587609; ENST00000587710; ENST00000590378; ENST00000591813; ENST00000592551; ENST00000593131; BC010847; BC026180; BC035817; OTTHUMT00000451128; OTTHUMT00000451129; OTTHUMT00000451130; OTTHUMT00000451131; OTTHUMT00000451132; OTTHUMT00000451133; OTTHUMT00000451134; OTTHUMT0000045113…
TC0800009239.hg.1	1.7	0.0013	CYC1	cytochrome c-1	NM_001916; ENST00000318911; ENST00000525122; ENST00000528618; ENST00000533444; BC001006; BC015616; BC020566; OTTHUMT00000382895; OTTHUMT00000382896; OTTHUMT00000382897; OTTHUMT00000382898
TC1000009397.hg.1	1.7	0.0077	DPYSL4	dihydropyrimidinase-like 4	NM_006426; ENST00000338492; ENST00000368627; ENST00000471544; ENST00000493882; ENST00000493927; BC136329; BC136330; OTTHUMT00000051050; OTTHUMT00000051051; OTTHUMT00000051052; OTTHUMT00000051053; OTTHUMT00000051054
TC0900012167.hg.1	1.7	0.0063	GSN	gelsolin	NM_000177; NM_001127662; NM_001127663; NM_001127664; NM_001127665; NM_001127666; NM_001127667; NM_001258029; NM_001258030; NM_198252; ENST00000341272; ENST00000373805; ENST00000373806; ENST00000373807; ENST00000373808; ENST00000373818; ENST00000394353; ENST00000412819; ENST00000432226; ENST00000436847; ENST00000449733; ENST00000449773; ENST00000475428; ENST00000477104; ENST00000477553; ENST000004…
TC1100009740.hg.1	1.7	0.0063	MOB2	MOB kinase activator 2	NM_001172223; NM_053005; ENST00000329957; ENST00000526462; ENST00000526698; ENST00000529380; ENST00000529897; ENST00000531976; ENST00000614710; BC047291; BC067785; OTTHUMT00000384770; OTTHUMT00000394982; OTTHUMT00000394983; OTTHUMT00000394984; OTTHUMT00000394985; OTTHUMT00000394986
TC1700012073.hg.1	1.7	0.0002	P4HB	prolyl 4-hydroxylase, beta polypeptide	NM_000918; ENST00000331483; ENST00000415593; ENST00000439918; ENST00000466567; ENST00000467086; ENST00000471535; ENST00000472244; ENST00000473021; ENST00000474712; ENST00000476482; ENST00000477607; ENST00000478034; ENST00000484286; ENST00000570907; ENST00000571507; ENST00000571617; ENST00000573778; ENST00000574007; ENST00000574914; ENST00000575069; ENST00000576052; ENST00000576380; ENST0000057639…
TC0700012968.hg.1	1.7	0.0017	PDIA4	protein disulfide isomerase family A, member 4	NM_004911; ENST00000286091; ENST00000413966; ENST00000466592; BC000425; BC001928; BC006344; BC011754; OTTHUMT00000317077; OTTHUMT00000317078; OTTHUMT00000317079
TC1700011314.hg.1	1.7	0.0004	SCARNA20	small Cajal body-specific RNA 20	NR_002999; ENST00000516768
TC1500008003.hg.1	1.7	0.0013	TMED3	transmembrane p24 trafficking protein 3	NM_001301203; NM_007364; NR_125394; ENST00000299705; ENST00000424155; ENST00000536821; ENST00000543455; ENST00000558562; BC000027; BC010853; BC017495; BC022232; BC111547; OTTHUMT00000291369; OTTHUMT00000416714; OTTHUMT00000416715; OTTHUMT00000416716; OTTHUMT00000416717
TC0100008222.hg.1	1.7	0.007	RP11-329A14.1		ENST00000412769
TC0200008398.hg.1	1.69	0.0043	IGKV1D-17	immunoglobulin kappa variable 1D-17	OTTHUMT00000323282
TC0600013179.hg.1	1.69	0.0049	OR2A4	olfactory receptor, family 2, subfamily A, member 4	NM_030908; ENST00000315453; BC120953; BC120954; OTTHUMT00000109221; uc011ecd.2
TC1700012120.hg.1	1.69	0.001	OGFOD3	2-oxoglutarate and iron-dependent oxygenase domain containing 3	NM_024648; NM_175902; NR_033265; ENST00000313056; ENST00000329197; ENST00000577495; ENST00000577606; ENST00000578287; ENST00000578586; ENST00000579407; ENST00000580445; ENST00000582146; ENST00000582593; ENST00000583445; ENST00000583897; BC008897; BC023602
TC1800007899.hg.1	1.69	0.0046	CBX3P2	chromobox homolog 3 pseudogene 2	NR_033754; ENST00000579647; ENST00000583365
TC1500007860.hg.1	1.69	0.0005	MPI	mannose phosphate isomerase	NM_001289155; NM_001289156; NM_001289157; NM_002435; ENST00000323744; ENST00000352410; ENST00000535694; ENST00000561470; ENST00000562606; ENST00000562800; ENST00000563422; ENST00000563786; ENST00000564003; ENST00000564633; ENST00000564692; ENST00000565576; ENST00000566377; ENST00000566556; ENST00000567116; ENST00000567132; ENST00000567177; ENST00000567570; ENST00000568303; ENST00000568828; ENST00…
TC1000006975.hg.1	1.69	0.0013	MLLT10	myeloid/lymphoid or mixed-lineage leukemia; translocated to, 10	NM_001195626; NM_001195627; NM_001195628; NM_001195630; NM_004641; ENST00000307729; ENST00000377059; ENST00000377072; ENST00000377091; ENST00000377100; ENST00000420525; ENST00000430455; ENST00000438473; ENST00000462999; ENST00000468309; ENST00000471315; ENST00000476557; ENST00000479634; ENST00000480415; ENST00000495130; ENST00000621220; ENST00000631589; OTTHUMT00000047135; OTTHUMT00000047136; OTT…
TC2200009336.hg.1	1.69	0.0063	NIPSNAP1	nipsnap homolog 1 (C. elegans)	NM_001202502; NM_003634; ENST00000216121; ENST00000415100; ENST00000437094; ENST00000455496; ENST00000494966; ENST00000496944; BC002371; BC006473; OTTHUMT00000322117; OTTHUMT00000322118; OTTHUMT00000322119; OTTHUMT00000322120; OTTHUMT00000322121; OTTHUMT00000322123
TC1700008661.hg.1	1.69	0.0008	PRKCA	protein kinase C, alpha	NM_002737; ENST00000284384; ENST00000413366; ENST00000578063; ENST00000583361; ENST00000583775; BC109273; BC109274; OTTHUMT00000446950; OTTHUMT00000446975; OTTHUMT00000446976; OTTHUMT00000446977; OTTHUMT00000446978
TC1600008888.hg.1	1.69	0.0011	RPL13; SNORD68	ribosomal protein L13; small nucleolar RNA, C/D box 68	NM_000977; NM_001243130; NM_001243131; NM_033251; NR_002450; ENST00000311528; ENST00000393099; ENST00000399461; ENST00000452368; ENST00000467736; ENST00000472354; ENST00000484610; ENST00000487034; ENST00000491523; ENST00000562879; ENST00000563270; ENST00000563749; ENST00000565571; ENST00000567815; ENST00000570149; BC004954; BC007345; BC007563; BC007805; BC010994; BC013078; BC014167; BC020804; BC0…
TC0700007857.hg.1	1.69	0.0004	TMEM248	transmembrane protein 248	NM_017994; ENST00000341567; ENST00000413593; ENST00000418375; ENST00000424964; ENST00000433271; ENST00000484751; ENST00000607045; BC008675; BC010519; BC012562; BC041764; OTTHUMT00000251745; OTTHUMT00000346562; OTTHUMT00000346563; OTTHUMT00000346564; OTTHUMT00000346565; OTTHUMT00000346566; OTTHUMT00000471077
TC0X00007129.hg.1	1.69	0.0023	UBA1	ubiquitin-like modifier activating enzyme 1	NM_003334; NM_153280; ENST00000335972; ENST00000377269; ENST00000377351; ENST00000412206; ENST00000427561; ENST00000442035; ENST00000451702; ENST00000457753; ENST00000490869; BC013041; OTTHUMT00000056389; OTTHUMT00000056390; OTTHUMT00000056391; OTTHUMT00000056392; OTTHUMT00000056393; OTTHUMT00000056394; OTTHUMT00000056395; OTTHUMT00000056396; OTTHUMT00000056397
TC1900007270.hg.1	1.68	0.0015	KLF2	Kruppel-like factor 2	NM_016270; ENST00000248071; ENST00000592003; BC071983; OTTHUMT00000460562; OTTHUMT00000460563
TC0900011992.hg.1	1.68	0.0013	AGPAT2	1-acylglycerol-3-phosphate O-acyltransferase 2	NM_001012727; NM_006412; ENST00000371694; ENST00000371696; ENST00000470861; ENST00000472820; ENST00000538402; BC000026; BC004529; BC019292; OTTHUMT00000055090; OTTHUMT00000055091; OTTHUMT00000055092; OTTHUMT00000319124
TC1500010255.hg.1	1.68	0.0079	C15orf40	chromosome 15 open reading frame 40	NM_001160113; NM_001160114; NM_001160115; NM_001160116; NM_144597; NR_027649; NR_027650; ENST00000304177; ENST00000451195; ENST00000505341; ENST00000506912; ENST00000508990; ENST00000510873; ENST00000512638; ENST00000514272; ENST00000538348; ENST00000563387; ENST00000565712; ENST00000565725; BC019820; OTTHUMT00000360737; OTTHUMT00000360738; OTTHUMT00000360739; OTTHUMT00000360740; OTTHUMT000003607…
TC1500009452.hg.1	1.68	0.0046	GNB5	guanine nucleotide binding protein (G protein), beta 5	NM_006578; NM_016194; ENST00000261837; ENST00000358784; ENST00000396335; ENST00000557936; ENST00000558122; ENST00000558519; ENST00000559348; ENST00000559541; ENST00000560075; ENST00000560085; ENST00000560116; ENST00000561313; BC013997
TC1900006509.hg.1	1.68	0.0023	HMHA1	histocompatibility (minor) HA-1	NM_001258328; NM_001282334; NM_001282335; NM_012292; ENST00000313093; ENST00000539243; ENST00000543365; ENST00000586033; ENST00000586378; ENST00000586866; ENST00000586937; ENST00000587186; ENST00000587602; ENST00000590214; ENST00000590512; ENST00000590577; ENST00000591169; ENST00000591293; ENST00000592297; ENST00000592335; BC065223; OTTHUMT00000458024; OTTHUMT00000458025; OTTHUMT00000458026; OTTH…
TC0200012058.hg.1	1.68	0.0082	OST4	oligosaccharyltransferase complex subunit 4 (non-catalytic)	NM_001134693; ENST00000429985; ENST00000447619; ENST00000456793; OTTHUMT00000324704; OTTHUMT00000324705; OTTHUMT00000324706
TC1100013191.hg.1	1.68	0.0005	POLD4	polymerase (DNA-directed), delta 4, accessory subunit	NM_001256870; NM_021173; NR_046411; NR_046412; NR_046413; ENST00000312419; ENST00000524743; ENST00000528087; ENST00000529000; ENST00000529704; ENST00000530584; ENST00000531239; ENST00000532830; ENST00000533429; ENST00000534515; ENST00000539074; ENST00000542982; BC070250; OTTHUMT00000393333; OTTHUMT00000393334; OTTHUMT00000393335; OTTHUMT00000393336; OTTHUMT00000393337; OTTHUMT00000393338; OTTHUMT…
TC0100009340.hg.1	1.68	0.0095	SCARNA2	small Cajal body-specific RNA 2	NR_003023; ENST00000458748; ENST00000602755; uc001dwo.1
TC1900009431.hg.1	1.68	0.0007	SLC25A23	solute carrier family 25 (mitochondrial carrier; phosphate carrier), member 23	NM_024103; ENST00000264088; ENST00000301454; ENST00000334510; ENST00000593600; ENST00000595267; ENST00000595810; ENST00000597039; ENST00000597307; ENST00000598704; ENST00000598908; ENST00000600682; ENST00000601322; ENST00000601760; BC001656; OTTHUMT00000453319; OTTHUMT00000453320; OTTHUMT00000453321; OTTHUMT00000453322; OTTHUMT00000453323; OTTHUMT00000453324; OTTHUMT00000453325; OTTHUMT0000045332…
TC1300008487.hg.1	1.68	0.006	SLC7A1	solute carrier family 7 (cationic amino acid transporter, y+ system), member 1	NM_003045; ENST00000380752; ENST00000450494; ENST00000473577; BC063303; BC069358; BC115407; OTTHUMT00000044337; OTTHUMT00000044338; OTTHUMT00000044339
TC0300011081.hg.1	1.68	0.001	UBA7; MIR5193	ubiquitin-like modifier activating enzyme 7; microRNA 5193	NM_003335; NR_049825; ENST00000333486; ENST00000460516; ENST00000460703; ENST00000473992; ENST00000478688; ENST00000478875; ENST00000483751; ENST00000488536; ENST00000489826; ENST00000494212; ENST00000497908; ENST00000584510; BC006378; OTTHUMT00000350503; OTTHUMT00000350504; OTTHUMT00000350505; OTTHUMT00000350506; OTTHUMT00000350507; OTTHUMT00000350508; OTTHUMT00000350509; OTTHUMT00000350510; OTT…
TC0900006762.hg.1	1.67	0.001	ACER2	alkaline ceramidase 2	NM_001010887; ENST00000340967; BC092487; OTTHUMT00000051864
TC1100012375.hg.1	1.67	0.0052	C11orf71	chromosome 11 open reading frame 71	NM_001271562; NM_019021; ENST00000325636; ENST00000623205; ENST00000633294; ENST00000634180; BC009041; BC071695
TC1100010546.hg.1	1.67	0.0073	COMMD9	COMM domain containing 9	NM_001101653; NM_001307932; NM_001307937; NM_014186; ENST00000263401; ENST00000355500; ENST00000452374; ENST00000526789; ENST00000528608; ENST00000532705; ENST00000533308; ENST00000533643; BC010892; OTTHUMT00000343853; OTTHUMT00000389196; OTTHUMT00000389197; OTTHUMT00000389198; OTTHUMT00000389199; OTTHUMT00000389200; OTTHUMT00000389201; OTTHUMT00000389202
TC0500012147.hg.1	1.67	0.001	HNRNPA0	heterogeneous nuclear ribonucleoprotein A0	NM_006805; ENST00000314940; BC001008; BC007271; BC009284; BC011972; BC012980; BC018949; BC019271; BC028976; BC030249; OTTHUMT00000251221
TC1400010584.hg.1	1.67	0.0042	IRF9	interferon regulatory factor 9	NM_006084; ENST00000324076; ENST00000396864; ENST00000557894; ENST00000559229; ENST00000559284; ENST00000559863; ENST00000560275; ENST00000560311; ENST00000560365; ENST00000560542; ENST00000560852; ENST00000561009; ENST00000561342; ENST00000561412; ENST00000561415; BC035716; OTTHUMT00000071926; OTTHUMT00000071927; OTTHUMT00000416079; OTTHUMT00000416080; OTTHUMT00000416081; OTTHUMT00000416082; OTT…
TC1100008175.hg.1	1.67	0.0009	NDUFS8; MIR4691; MIR7113	NADH dehydrogenase (ubiquinone) Fe-S protein 8, 23kDa (NADH-coenzyme Q reductase); microRNA 4691; microRNA 7113	NM_002496; NR_039840; NR_106963; ENST00000313468; ENST00000432321; ENST00000453471; ENST00000524810; ENST00000525419; ENST00000525628; ENST00000526339; ENST00000526446; ENST00000526542; ENST00000528492; ENST00000529645; ENST00000531228; ENST00000531282; ENST00000531796; ENST00000532399; ENST00000583764; ENST00000621222; BC119754; OTTHUMT00000394193; OTTHUMT00000394204; OTTHUMT00000394205; OTTHUMT…
TC0600014045.hg.1	1.67	0.0003	PDCD2	programmed cell death 2	NM_001199461; NM_001199462; NM_001199463; NM_001199464; NM_002598; NM_144781; ENST00000167218; ENST00000392090; ENST00000443345; ENST00000453163; ENST00000537445; ENST00000538195; ENST00000539212; ENST00000541970; ENST00000542896; ENST00000543284; ENST00000544336; ENST00000544755; ENST00000544866; ENST00000545869; ENST00000614056; BC008378; OTTHUMT00000043269; OTTHUMT00000043270; OTTHUMT000004008…
TC0200007446.hg.1	1.67	0.0029	PRKCE	protein kinase C, epsilon	NM_005400; ENST00000306156; ENST00000394874; ENST00000421201; ENST00000462720; ENST00000467135; ENST00000469753; ENST00000472021; ENST00000476675; ENST00000480453; ENST00000480633; ENST00000485176; ENST00000489067; ENST00000494472; ENST00000497602; ENST00000498388; BC109033; BC109034; OTTHUMT00000250751; OTTHUMT00000258143; OTTHUMT00000258144; OTTHUMT00000258145; OTTHUMT00000258147; OTTHUMT000002…
TC0100013908.hg.1	1.67	0.0085	SLC2A1	solute carrier family 2 (facilitated glucose transporter), member 1	NM_006516; ENST00000372500; ENST00000415851; ENST00000426263; ENST00000439722; ENST00000460369; ENST00000475162; ENST00000625233; ENST00000628173; ENST00000629908; ENST00000630287; ENST00000630821; BC118590; BC121804; OTTHUMT00000020358; OTTHUMT00000020359; OTTHUMT00000020360; OTTHUMT00000020362; OTTHUMT00000020686; OTTHUMT00000481667; OTTHUMT00000481670; OTTHUMT00000481671; OTTHUMT00000481672; O…
TC0800012212.hg.1	1.67	0.0069	SLC39A4	solute carrier family 39 (zinc transporter), member 4	NM_001280557; NM_017767; NM_130849; ENST00000276833; ENST00000301305; ENST00000526658; ENST00000527148; ENST00000529462; ENST00000530807; ENST00000531013; ENST00000531789; ENST00000532718; BC062625; OTTHUMT00000382682; OTTHUMT00000382683; OTTHUMT00000382684; OTTHUMT00000382685; OTTHUMT00000382687; OTTHUMT00000382688; OTTHUMT00000382689; OTTHUMT00000382690; OTTHUMT00000382691
TC0300009789.hg.1	1.67	0.0061	ST6GAL1	ST6 beta-galactosamide alpha-2,6-sialyltranferase 1	NM_003032; NM_173216; NM_173217; ENST00000169298; ENST00000416235; ENST00000417392; ENST00000423451; ENST00000427315; ENST00000430309; ENST00000438590; ENST00000440338; ENST00000442023; ENST00000446170; ENST00000448044; ENST00000448408; ENST00000448449; ENST00000455441; ENST00000457772; ENST00000458216; ENST00000463542; ENST00000464827; ENST00000468614; ENST00000470633; ENST00000485105; ENST00000…
TC0900010069.hg.1	1.67	0.002	ZNF658B	zinc finger protein 658B, pseudogene	NR_003528; BC137089
TC1600010798.hg.1	1.67	0.0004	ZNF821	zinc finger protein 821	NM_001201552; NM_001201553; NM_001201554; NM_001201556; NM_017530; ENST00000313565; ENST00000425432; ENST00000446827; ENST00000561700; ENST00000562677; ENST00000562797; ENST00000562808; ENST00000562985; ENST00000563827; ENST00000563878; ENST00000564134; ENST00000564943; ENST00000565516; ENST00000565601; ENST00000565843; ENST00000566987; ENST00000568322; ENST00000568666; ENST00000568961; ENST00000…
TC1600007814.hg.1	1.66	0.0099	ADCY7	adenylate cyclase 7	NM_001114; NM_001286057; ENST00000254235; ENST00000394697; ENST00000537579; ENST00000562623; ENST00000563677; ENST00000564044; ENST00000564965; ENST00000566433; ENST00000566761; ENST00000567277; ENST00000568731; ENST00000568930; ENST00000568933; ENST00000569265; ENST00000570187; BC126271; OTTHUMT00000256877; OTTHUMT00000423153; OTTHUMT00000423154; OTTHUMT00000423155; OTTHUMT00000423156; OTTHUMT00…
TC0500012498.hg.1	1.66	0.0039	ANXA6	annexin A6	NM_001155; NM_001193544; ENST00000354546; ENST00000377751; ENST00000517486; ENST00000517677; ENST00000517707; ENST00000517757; ENST00000519610; ENST00000519644; ENST00000520054; ENST00000520378; ENST00000521512; ENST00000521749; ENST00000522664; ENST00000523164; ENST00000523714; BC017046; OTTHUMT00000377668; OTTHUMT00000377669; OTTHUMT00000377670; OTTHUMT00000377671; OTTHUMT00000377706; OTTHUMT00…
TC2200006521.hg.1	1.66	0.0088	BCL2L13	BCL2-like 13 (apoptosis facilitator)	NM_001270726; NM_001270727; NM_001270728; NM_001270729; NM_001270730; NM_001270731; NM_001270732; NM_001270733; NM_001270734; NM_001270735; NM_015367; NR_073068; NR_073069; ENST00000317582; ENST00000337612; ENST00000355028; ENST00000399777; ENST00000399781; ENST00000399782; ENST00000418951; ENST00000464649; ENST00000479296; ENST00000485631; ENST00000493680; ENST00000498133; ENST00000538149; ENST0…
TC2000007012.hg.1	1.66	0.0033	ENTPD6	ectonucleoside triphosphate diphosphohydrolase 6 (putative)	NM_001114089; NM_001247; ENST00000354989; ENST00000360031; ENST00000376652; ENST00000376666; ENST00000417467; ENST00000418890; ENST00000425813; ENST00000427553; ENST00000433259; ENST00000433417; ENST00000435520; ENST00000439162; ENST00000447877; ENST00000463734; ENST00000471478; ENST00000481322; ENST00000485936; ENST00000490187; BC025980
TC0600007677.hg.1	1.66	0.0083	HLA-DPB1	major histocompatibility complex, class II, DP beta 1	NM_002121; ENST00000416804; ENST00000418931; ENST00000428835; ENST00000469120; ENST00000471184; ENST00000478189; ENST00000488575; ENST00000498038; BC007963; BC013184; BC015000; OTTHUMT00000076104; OTTHUMT00000076106; OTTHUMT00000076107; OTTHUMT00000076108; OTTHUMT00000076109; OTTHUMT00000276663; OTTHUMT00000276664; OTTHUMT00000276665
TC1900006895.hg.1	1.66	0.0023	2002-03-01	membrane associated ring finger 2	NM_001005415; NM_001005416; NM_016496; ENST00000215555; ENST00000381035; ENST00000594796; ENST00000595142; ENST00000595213; ENST00000601283; ENST00000601724; ENST00000602117; BC032624; BC111388; OTTHUMT00000460358; OTTHUMT00000460359; OTTHUMT00000460360; OTTHUMT00000460361; OTTHUMT00000461129; OTTHUMT00000461130; OTTHUMT00000461131
TC1900011445.hg.1	1.66	0.0027	PPP1R12C	protein phosphatase 1, regulatory subunit 12C	NM_001271618; NM_017607; ENST00000263433; ENST00000435544; ENST00000586197; ENST00000586992; ENST00000588277; ENST00000590268; ENST00000591938; ENST00000592754; ENST00000592993; OTTHUMT00000451813; OTTHUMT00000451814; OTTHUMT00000451815; OTTHUMT00000451816; OTTHUMT00000451817; OTTHUMT00000451818; OTTHUMT00000451819; OTTHUMT00000451820; OTTHUMT00000451821
TC1700008995.hg.1	1.66	0.0038	2009-09-01	septin 9	NM_001113491; NM_001113492; NM_001113493; NM_001113494; NM_001113495; NM_001113496; NM_001293695; NM_001293696; NM_001293697; NM_001293698; NM_006640; ENST00000329047; ENST00000423034; ENST00000427177; ENST00000427180; ENST00000427674; ENST00000431235; ENST00000449803; ENST00000541152; ENST00000585638; ENST00000585929; ENST00000585930; ENST00000586128; ENST00000586433; ENST00000586456; ENST000005…
TC0800012190.hg.1	1.66	0.0003	SHARPIN	SHANK-associated RH domain interactor	NM_030974; NR_038270; ENST00000359551; ENST00000398712; ENST00000525275; ENST00000530216; ENST00000531375; ENST00000532536; ENST00000533184; ENST00000533948; ENST00000534242; ENST00000534435; BC025244; BC034028; OTTHUMT00000382900; OTTHUMT00000382901; OTTHUMT00000382902; OTTHUMT00000382903; OTTHUMT00000382904; OTTHUMT00000382905; OTTHUMT00000382906; OTTHUMT00000382907; OTTHUMT00000382908; OTTHUMT…
TC1200010908.hg.1	1.66	0.0025	STAT2	signal transducer and activator of transcription 2	NM_005419; NM_198332; ENST00000314128; ENST00000418572; ENST00000555488; ENST00000555519; ENST00000555646; ENST00000556140; ENST00000556539; ENST00000557156; ENST00000557199; ENST00000557235; ENST00000557252; ENST00000557417; BC051284; OTTHUMT00000410277; OTTHUMT00000410278; OTTHUMT00000410280; OTTHUMT00000410281; OTTHUMT00000410282; OTTHUMT00000410591; OTTHUMT00000410593; OTTHUMT00000410594; OTT…
TC1900011914.hg.1	1.66	0.0079	ZNF506	zinc finger protein 506	NM_001099269; NM_001145404; ENST00000443905; ENST00000450683; ENST00000540806; ENST00000545006; ENST00000586260; ENST00000587452; ENST00000587461; ENST00000587822; ENST00000590319; ENST00000590766; ENST00000591639; ENST00000595825; OTTHUMT00000460789; OTTHUMT00000460790; OTTHUMT00000460791; OTTHUMT00000460792; OTTHUMT00000460794; OTTHUMT00000460795; OTTHUMT00000460796; OTTHUMT00000460797; OTTHUMT…
TC1200012723.hg.1	1.66	0.0024	ZNF664	zinc finger protein 664	NM_001204298; NM_152437; ENST00000337815; ENST00000392404; ENST00000537532; ENST00000538932; ENST00000539257; ENST00000539501; ENST00000539644; ENST00000540009; ENST00000540498; ENST00000541448; ENST00000542493; ENST00000542820; ENST00000543017; ENST00000546098; BC017960; BC051696; BC093848; BC101530; OTTHUMT00000400364; OTTHUMT00000400365; OTTHUMT00000400366; OTTHUMT00000400367; OTTHUMT000004003…
TC1200011657.hg.1	1.65	0.0053	ANKS1B	ankyrin repeat and sterile alpha motif domain containing 1B	NM_001204065; NM_001204066; NM_001204067; NM_001204068; NM_001204069; NM_001204070; NM_001204079; NM_001204080; NM_001204081; NM_020140; NM_152788; NM_181670; ENST00000329257; ENST00000333732; ENST00000341752; ENST00000546364; ENST00000546568; ENST00000546631; ENST00000546960; ENST00000547010; ENST00000547362; ENST00000547446; ENST00000547776; ENST00000548447; ENST00000549025; ENST00000549315; EN…
TC0100010185.hg.1	1.65	0.0039	APOA1BP	apolipoprotein A-I binding protein	NM_144772; ENST00000368233; ENST00000368234; ENST00000368235; ENST00000467374; ENST00000488840; BC056917; BC100931; BC100932; BC100933; BC100934; OTTHUMT00000081044; OTTHUMT00000081045; OTTHUMT00000081046; OTTHUMT00000081047; OTTHUMT00000081048
TC1900009628.hg.1	1.65	0.0051	CDC37; MIR1181	cell division cycle 37; microRNA 1181	NM_007065; NR_031592; ENST00000222005; ENST00000408639; ENST00000588498; ENST00000588869; ENST00000589331; ENST00000589625; ENST00000589629; ENST00000589755; ENST00000590632; ENST00000591248; ENST00000593124; BC000083; BC008793; OTTHUMT00000451987; OTTHUMT00000451988; OTTHUMT00000451989; OTTHUMT00000451990; OTTHUMT00000451991; OTTHUMT00000451992; OTTHUMT00000451993; OTTHUMT00000451994; OTTHUMT000…
TC1500008317.hg.1	1.65	0.0003	CRTC3	CREB regulated transcription coactivator 3	NM_001042574; NM_022769; ENST00000268184; ENST00000420329; ENST00000558005; ENST00000558167; ENST00000558496; ENST00000558619; ENST00000560047; ENST00000560098; ENST00000560320; ENST00000560927; ENST00000561119; ENST00000561218; ENST00000561255; ENST00000561290; BC074731; OTTHUMT00000417715; OTTHUMT00000417716; OTTHUMT00000417925; OTTHUMT00000417926; OTTHUMT00000417927; OTTHUMT00000417928; OTTHUM…
TC2200008886.hg.1	1.65	0.0012	CYB5R3	cytochrome b5 reductase 3	NM_000398; NM_001129819; NM_001171660; NM_001171661; NM_007326; ENST00000352397; ENST00000361740; ENST00000402438; ENST00000407332; ENST00000407623; ENST00000438270; ENST00000466276; ENST00000470741; BC004821; OTTHUMT00000319919; OTTHUMT00000320242; OTTHUMT00000320439; OTTHUMT00000320441; OTTHUMT00000320442; OTTHUMT00000320443; OTTHUMT00000320444
TC0200008233.hg.1	1.65	0.0046	KCMF1	potassium channel modulatory factor 1	NM_020122; ENST00000409785; ENST00000428691; ENST00000453448; ENST00000456682; BC000178; OTTHUMT00000328942; OTTHUMT00000328976; OTTHUMT00000328977; OTTHUMT00000328978
TC1700008232.hg.1	1.65	0.0033	PDK2	pyruvate dehydrogenase kinase, isozyme 2	NM_001199898; NM_001199899; NM_001199900; NM_002611; ENST00000007708; ENST00000503076; ENST00000503176; ENST00000503614; ENST00000505440; ENST00000505897; ENST00000506242; ENST00000506647; ENST00000508030; ENST00000508960; ENST00000510219; ENST00000511026; ENST00000512204; ENST00000512238; ENST00000515040; ENST00000614357; BC005811; BC040478; BC063137; OTTHUMT00000366492; OTTHUMT00000366494; OTTH…
TC1100008133.hg.1	1.65	0.0059	TBC1D10C	TBC1 domain family, member 10C	NM_001256508; NM_198517; NR_046266; ENST00000312390; ENST00000524662; ENST00000526387; ENST00000526474; ENST00000529132; ENST00000529635; ENST00000530967; ENST00000533745; ENST00000542590; BC036873; BC062999; OTTHUMT00000393376; OTTHUMT00000393377; OTTHUMT00000395492; OTTHUMT00000395493; OTTHUMT00000395494; OTTHUMT00000395495; OTTHUMT00000395496; OTTHUMT00000398991
TC2200008099.hg.1	1.65	0.0083	YDJC	YdjC homolog (bacterial)	NM_001017964; ENST00000292778; ENST00000398873; ENST00000415762; ENST00000464015; ENST00000468686; ENST00000473985; ENST00000482998; OTTHUMT00000320213; OTTHUMT00000320214; OTTHUMT00000320215; OTTHUMT00000320216; OTTHUMT00000320217; OTTHUMT00000320218
TC0600007576.hg.1	1.65	0.0084	XXbac-BPG248L24.12		ENST00000603274
TC0700009649.hg.1	1.64	0.0022	ATP6V0E2	ATPase, H+ transporting V0 subunit e2	NM_001100592; NM_001289990; NM_145230; NR_110612; ENST00000421974; ENST00000425642; ENST00000456496; ENST00000464662; ENST00000464683; ENST00000471877; ENST00000479613; ENST00000483478; ENST00000490092; ENST00000495408; ENST00000606024; ENST00000611515; ENST00000615196; OTTHUMT00000350171; OTTHUMT00000350172; OTTHUMT00000350173; OTTHUMT00000350174; OTTHUMT00000350175; OTTHUMT00000350176; OTTHUMT0…
TC0300010913.hg.1	1.64	0.0079	CDCP1	CUB domain containing protein 1	NM_022842; NM_178181; ENST00000296129; ENST00000425231; ENST00000490471; OTTHUMT00000256748; OTTHUMT00000343581; OTTHUMT00000343582
TC0100006862.hg.1	1.64	0.0002	FBXO6	F-box protein 6	NM_018438; ENST00000376753; ENST00000449067; ENST00000474239; BC020880; OTTHUMT00000006332; OTTHUMT00000006333; OTTHUMT00000006334
TC1800007969.hg.1	1.64	0.007	L3MBTL4	l(3)mbt-like 4 (Drosophila)	NM_173464; ENST00000284898; ENST00000317931; ENST00000400104; ENST00000400105; ENST00000578677; ENST00000580162; ENST00000581231; ENST00000583054; ENST00000583809; BC039316; OTTHUMT00000254447; OTTHUMT00000254448; OTTHUMT00000254449; OTTHUMT00000443617; OTTHUMT00000443618; OTTHUMT00000443619; OTTHUMT00000443620; OTTHUMT00000444193
TC1900009357.hg.1	1.64	0.0022	MYDGF	myeloid-derived growth factor	NM_019107; ENST00000262947; ENST00000596031; ENST00000599630; ENST00000599761; BC010129; BC014655
TC0100011999.hg.1	1.64	0.0083	NTPCR	nucleoside-triphosphatase, cancer-related	NM_032324; ENST00000366627; ENST00000366628; ENST00000479125; ENST00000487953; ENST00000490098; ENST00000490807; ENST00000494689; ENST00000496662; BC005102; OTTHUMT00000092324; OTTHUMT00000092325; OTTHUMT00000092326; OTTHUMT00000092327; OTTHUMT00000092328; OTTHUMT00000092329; OTTHUMT00000092330; OTTHUMT00000092331
TC2200007327.hg.1	1.64	0.0038	POLR2F; MIR4534; MIR6820	polymerase (RNA) II (DNA directed) polypeptide F; microRNA 4534; microRNA 6820	NM_001301129; NM_001301130; NM_001301131; NM_021974; NR_039759; NR_106878; NR_125371; ENST00000333418; ENST00000405557; ENST00000407936; ENST00000427034; ENST00000442738; ENST00000443002; ENST00000460648; ENST00000470701; ENST00000483713; ENST00000484894; ENST00000488684; ENST00000492213; ENST00000578108; ENST00000606538; ENST00000608713; ENST00000611508; BC003582; OTTHUMT00000321570; OTTHUMT0000…
TC2200008477.hg.1	1.64	0.0005	PATZ1	POZ (BTB) and AT hook containing zinc finger 1	NM_014323; NM_032050; NM_032051; NM_032052; ENST00000215919; ENST00000266269; ENST00000351933; ENST00000405309; ENST00000465287; ENST00000494109; BC021091; OTTHUMT00000321932; OTTHUMT00000321933; OTTHUMT00000321934; OTTHUMT00000321935; OTTHUMT00000321936; OTTHUMT00000321937
TC1100008136.hg.1	1.64	0.0005	RPS6KB2	ribosomal protein S6 kinase, 70kDa, polypeptide 2	NM_003952; ENST00000312629; ENST00000420069; ENST00000524814; ENST00000524934; ENST00000525088; ENST00000525726; ENST00000525996; ENST00000526268; ENST00000528964; ENST00000530623; ENST00000531765; ENST00000556575; BC000094; BC006106; BC136564; OTTHUMT00000395504; OTTHUMT00000395505; OTTHUMT00000395506; OTTHUMT00000395507; OTTHUMT00000395508; OTTHUMT00000395509; OTTHUMT00000395510; OTTHUMT0000039…
TC2200007976.hg.1	1.64	0.0057	SLC25A1	solute carrier family 25 (mitochondrial carrier; citrate transporter), member 1	NM_001256534; NM_001287387; NM_005984; NR_046298; ENST00000215882; ENST00000451283; ENST00000461267; ENST00000468824; ENST00000470922; BC004980; BC008061; OTTHUMT00000316441; OTTHUMT00000316442; OTTHUMT00000316443; OTTHUMT00000316444; OTTHUMT00000316445
TC1600010809.hg.1	1.64	0.0082	TXNL4B	thioredoxin-like 4B	NM_001142317; NM_001142318; NM_017853; ENST00000268483; ENST00000423037; ENST00000426362; ENST00000562153; ENST00000565171; ENST00000569767; BC009646; OTTHUMT00000269007; OTTHUMT00000423170; OTTHUMT00000423171; OTTHUMT00000423172; OTTHUMT00000423173
TC2100007316.hg.1	1.63	0.0079	H2BFS	H2B histone family, member S (pseudogene)	OTTHUMT00000195634
TC1600011513.hg.1	1.63	0.0068	BOLA2; BOLA2B	bolA family member 2; bolA family member 2B	NM_001031827; NM_001039182; ENST00000330978; BC022832; BC130401; BC130403; BC137532; BC137534; BC144688; OTTHUMT00000433254; uc002dss.3
TC0700013291.hg.1	1.63	0.0046	ESYT2	extended synaptotagmin-like protein 2	NM_020728; ENST00000251527; ENST00000275418; ENST00000435514; ENST00000483958; ENST00000497111; ENST00000613624; OTTHUMT00000322647; OTTHUMT00000322650; OTTHUMT00000322651; OTTHUMT00000322653; OTTHUMT00000322654
TC0600013874.hg.1	1.63	0.0056	GNG5P1	guanine nucleotide binding protein (G protein), gamma 5 pseudogene 1 [Source:HGNC Symbol;Acc:HGNC:4409]	ENST00000255500
TC0600007748.hg.1	1.63	0.0002	HMGA1	high mobility group AT-hook 1	NM_002131; NM_145899; NM_145901; NM_145902; NM_145903; NM_145905; ENST00000311487; ENST00000347617; ENST00000374116; ENST00000401473; ENST00000447654; ENST00000478214; BC004924; BC008832; BC015789; BC063434; BC067083; BC071863; BC071864; OTTHUMT00000040214; OTTHUMT00000040215; OTTHUMT00000040216; OTTHUMT00000040217
TC1600009066.hg.1	1.63	0.0022	HAGH	hydroxyacylglutathione hydrolase	NM_001040427; NM_001286249; NM_005326; ENST00000397353; ENST00000397356; ENST00000455446; ENST00000564445; ENST00000564518; ENST00000565097; ENST00000566644; ENST00000566709; ENST00000567190; ENST00000567398; ENST00000569339; ENST00000569700; BC000840; BC002627; OTTHUMT00000250548; OTTHUMT00000250549; OTTHUMT00000433833; OTTHUMT00000433834; OTTHUMT00000433835; OTTHUMT00000433836; OTTHUMT000004338…
TC0500008698.hg.1	1.63	0.0003	JADE2	jade family PHD finger 2	NM_001289984; NM_001289985; NM_001308143; NM_015288; ENST00000282605; ENST00000361895; ENST00000395003; ENST00000402835; ENST00000430087; ENST00000431355; ENST00000453515; ENST00000470876; ENST00000512386; ENST00000515554; ENST00000612830; BC021962; OTTHUMT00000251168; OTTHUMT00000251169; OTTHUMT00000251170; OTTHUMT00000318540; OTTHUMT00000318542; OTTHUMT00000318543; OTTHUMT00000318544; OTTHUMT00…
TC0600009240.hg.1	1.63	0.0094	KPNA5	karyopherin alpha 5 (importin alpha 6)	NM_002269; ENST00000356348; ENST00000368564; ENST00000392517; ENST00000413340; BC047409; OTTHUMT00000041967; OTTHUMT00000041968; OTTHUMT00000041969
TC0200009281.hg.1	1.63	0.0019	MZT2B	mitotic spindle organizing protein 2B	NM_025029; ENST00000281871; ENST00000409255; ENST00000425361; ENST00000455239; ENST00000457492; ENST00000480182; ENST00000485869; ENST00000491178; BC066296; OTTHUMT00000254518; OTTHUMT00000332318; OTTHUMT00000332319; OTTHUMT00000332320; OTTHUMT00000332321; OTTHUMT00000332322; OTTHUMT00000332323; OTTHUMT00000332324; uc002tqu.3
TC0100017528.hg.1	1.63	0.0023	PARP1	poly(ADP-ribose) polymerase 1	NM_001618; ENST00000366790; ENST00000366792; ENST00000366794; ENST00000463968; ENST00000468608; ENST00000469663; ENST00000490921; ENST00000491816; ENST00000498787; ENST00000629232; BC037545; OTTHUMT00000091519; OTTHUMT00000091520; OTTHUMT00000091521; OTTHUMT00000091522; OTTHUMT00000091626; OTTHUMT00000091627; OTTHUMT00000091628; OTTHUMT00000099045; OTTHUMT00000099046
TC1200011649.hg.1	1.63	0.002	TMPO-AS1	TMPO antisense RNA 1	NR_027157; ENST00000546421; ENST00000548760
TC1900007695.hg.1	1.63	0.0037	URI1	URI1, prefoldin-like chaperone	NM_001252641; NM_003796; NR_045557; ENST00000360605; ENST00000392271; ENST00000570564; ENST00000570704; ENST00000573052; ENST00000574110; ENST00000574176; ENST00000574233; ENST00000574666; ENST00000574766; ENST00000575242; ENST00000576442; ENST00000585655; BC067259; OTTHUMT00000439752; OTTHUMT00000439753; OTTHUMT00000439754; OTTHUMT00000439755; OTTHUMT00000439756; OTTHUMT00000439757; OTTHUMT00000…
TC1900010597.hg.1	1.63	0.0048	YIF1B	Yip1 interacting factor homolog B (S. cerevisiae)	NM_001039671; NM_001039672; NM_001039673; NM_001145461; NM_001145462; NM_001145463; ENST00000329420; ENST00000337679; ENST00000339413; ENST00000392124; ENST00000585563; ENST00000586319; ENST00000587039; ENST00000587361; ENST00000588002; ENST00000589151; ENST00000589247; ENST00000589644; ENST00000591755; ENST00000591784; ENST00000592246; ENST00000592694; BC014974; BC091477; OTTHUMT00000460507; OTT…
TC0200015759.hg.1	1.62	0.0019	IHH	indian hedgehog	NM_002181; ENST00000295731; BC136587; BC136588; OTTHUMT00000336408
TSUnmapped00000486.hg.1	1.62	0.0013	MLXIP	MLX interacting protein	ENST00000629738
TC1700007242.hg.1	1.62	0.0009	ABHD17AP6	abhydrolase domain containing 17A pseudogene 6 [Source:HGNC Symbol;Acc:HGNC:34044]	ENST00000458502
TC1400006519.hg.1	1.62	0.0034	APEX1	APEX nuclease (multifunctional DNA repair enzyme) 1	NM_001244249; NM_001641; NM_080648; NM_080649; ENST00000216714; ENST00000398030; ENST00000438886; ENST00000553368; ENST00000553555; ENST00000553681; ENST00000554325; ENST00000554813; ENST00000555306; ENST00000555414; ENST00000555839; ENST00000556054; ENST00000556296; ENST00000557054; ENST00000557150; ENST00000557159; ENST00000557181; ENST00000557344; ENST00000557365; ENST00000557592; BC002338; BC…
TC1500008231.hg.1	1.62	0.0033	AEN	apoptosis enhancing nuclease	NM_022767; ENST00000332810; ENST00000557787; ENST00000557927; ENST00000558327; ENST00000559528; ENST00000560174; BC005164; BC014407; BC020988; OTTHUMT00000309071; OTTHUMT00000415448; OTTHUMT00000415449; OTTHUMT00000415450; OTTHUMT00000415451; OTTHUMT00000415453
TC1100011158.hg.1	1.62	0.0004	BAD	BCL2-associated agonist of cell death	NM_004322; NM_032989; ENST00000309032; ENST00000394531; ENST00000394532; ENST00000492141; ENST00000493798; ENST00000544271; ENST00000544785; BC001901; BC095431; OTTHUMT00000259179; OTTHUMT00000259180; OTTHUMT00000259181; OTTHUMT00000259182; OTTHUMT00000259183; OTTHUMT00000396589; OTTHUMT00000396591
TC1900011710.hg.1	1.62	0.0099	FXYD7	FXYD domain containing ion transport regulator 7	NM_022006; ENST00000270310; ENST00000439441; ENST00000586063; ENST00000588265; BC018619; OTTHUMT00000460656; OTTHUMT00000460657; OTTHUMT00000460658; OTTHUMT00000460659
TC0200008427.hg.1	1.62	0.0087	IGKV1OR2-1	immunoglobulin kappa variable 1/OR2-1 (pseudogene)	OTTHUMT00000338373
TC0900010812.hg.1	1.62	0.0091	ANKRD19P	Jeck2013 ANTISENSE, INTERNAL, ncRNA, OVEXON best transcript NR_026868	hsa_circ_0006070
TC1900011414.hg.1	1.62	0.005	LAIR1	leukocyte-associated immunoglobulin-like receptor 1	NM_001289023; NM_001289025; NM_001289026; NM_001289027; NM_021706; NR_110279; NR_110280; ENST00000348231; ENST00000391741; ENST00000391742; ENST00000391743; ENST00000418556; ENST00000420483; ENST00000423853; ENST00000427131; ENST00000434277; ENST00000436513; ENST00000438193; ENST00000440716; ENST00000460312; ENST00000463489; ENST00000467269; ENST00000468656; ENST00000474878; ENST00000475389; ENST…
TC0500011935.hg.1	1.62	0.0053	2003-03-01	membrane associated ring finger 3	NM_178450; ENST00000308660; ENST00000502289; ENST00000504239; ENST00000506088; ENST00000515241; BC047569; BC146948; BC146964; OTTHUMT00000250955; OTTHUMT00000371417; OTTHUMT00000371418; OTTHUMT00000371420; OTTHUMT00000371421
TC0400012757.hg.1	1.62	0.0007	RNF4	ring finger protein 4	NM_001185009; NM_001185010; NM_002938; ENST00000314289; ENST00000502316; ENST00000503123; ENST00000504224; ENST00000504782; ENST00000506706; ENST00000507247; ENST00000507784; ENST00000509206; ENST00000509258; ENST00000509388; ENST00000511600; ENST00000511843; ENST00000511859; ENST00000511892; ENST00000513284; ENST00000513450; ENST00000513578; ENST00000513643; ENST00000541204; BC031935; OTTHUMT000…
TC1900009128.hg.1	1.62	0.0038	TMEM259	transmembrane protein 259	NM_001033026; NM_033420; ENST00000333175; ENST00000356663; ENST00000586250; ENST00000586285; ENST00000586704; ENST00000589055; ENST00000589831; ENST00000592052; ENST00000592590; ENST00000592618; ENST00000593068; ENST00000607316; BC008957; OTTHUMT00000458236; OTTHUMT00000458237; OTTHUMT00000458239; OTTHUMT00000458242; OTTHUMT00000458245; OTTHUMT00000458246; OTTHUMT00000458247; OTTHUMT00000458248; …
TC1700010765.hg.1	1.62	0.0067	LOC101929767; RP11-242D8.1	uncharacterized LOC101929767; novel transcript	NR_110868; ENST00000590740.1; OTTHUMT00000453455
TC0300013255.hg.1	1.62	0.0036	ZMAT3	zinc finger, matrin-type 3	NM_022470; NM_152240; ENST00000311417; ENST00000414084; ENST00000432729; BC002896; OTTHUMT00000348336; OTTHUMT00000348337; OTTHUMT00000348339
TC2100007969.hg.1	1.62	0.0036	AP000281.1		ENST00000444036
TC0600007278.hg.1	1.61	0.0013	HIST1H2BE	histone cluster 1, H2be	NM_003523; ENST00000614097; BC101748; BC101750; OTTHUMT00000040090
TC1900007267.hg.1	1.61	0.0009	AP1M1	adaptor-related protein complex 1, mu 1 subunit	NM_001130524; NM_032493; ENST00000291439; ENST00000429941; ENST00000444449; ENST00000586461; ENST00000586543; ENST00000586957; ENST00000589782; ENST00000589822; ENST00000589991; ENST00000590263; ENST00000590756; ENST00000590945; ENST00000591775; ENST00000591966; ENST00000592703; BC017469; OTTHUMT00000460492; OTTHUMT00000460493; OTTHUMT00000460494; OTTHUMT00000460495; OTTHUMT00000460496; OTTHUMT00…
TC1200012640.hg.1	1.61	0.0031	BLOC1S1	biogenesis of lysosomal organelles complex-1, subunit 1	NM_001487; NR_037655; NR_037656; NR_037657; ENST00000547076; ENST00000548556; ENST00000548925; ENST00000549147; ENST00000551926; ENST00000553100; BC130640; BC132795; OTTHUMT00000406681; OTTHUMT00000406682; OTTHUMT00000407487; OTTHUMT00000407488; OTTHUMT00000407489; OTTHUMT00000407490
TC0X00009869.hg.1	1.61	0.004	ARHGEF9; ARHGEF9-IT1	Cdc42 guanine nucleotide exchange factor 9; ARHGEF9 intronic transcript 1	NM_001173479; NM_001173480; NM_015185; NR_046803; ENST00000253401; ENST00000374870; ENST00000374872; ENST00000374878; ENST00000420917; ENST00000437457; ENST00000466925; ENST00000495564; ENST00000498761; ENST00000623417; ENST00000623517; ENST00000623566; ENST00000623951; ENST00000624210; ENST00000624355; ENST00000624387; ENST00000624538; ENST00000624783; ENST00000624843; ENST00000625116; BC117406;…
TC0100009417.hg.1	1.61	0.0027	C1orf162	chromosome 1 open reading frame 162	NM_001300834; NM_001300835; NM_174896; ENST00000343534; ENST00000369718; ENST00000464591; BC017973; OTTHUMT00000032471; OTTHUMT00000032472; OTTHUMT00000032473
TC0200015764.hg.1	1.61	0.0001	CNPPD1	cyclin Pas1/PHO80 domain containing 1	NM_015680; ENST00000360507; ENST00000409789; ENST00000451647; ENST00000453038; BC001393; BC012821; OTTHUMT00000256821; OTTHUMT00000336220; OTTHUMT00000336221; OTTHUMT00000336222
TC1600009966.hg.1	1.61	0.0063	DCTPP1	dCTP pyrophosphatase 1	NM_024096; ENST00000319285; ENST00000565758; ENST00000567983; ENST00000568434; ENST00000568973; BC001344; OTTHUMT00000255553; OTTHUMT00000434615; OTTHUMT00000434616; OTTHUMT00000434617; OTTHUMT00000434618
TC1100008330.hg.1	1.61	0.0052	IL18BP	interleukin 18 binding protein	NM_001039659; NM_001039660; NM_001145055; NM_001145057; NM_005699; NM_173042; NM_173044; ENST00000260049; ENST00000337131; ENST00000343898; ENST00000393703; ENST00000393705; ENST00000393707; ENST00000404792; ENST00000414358; ENST00000497194; ENST00000525932; ENST00000531053; ENST00000531777; ENST00000534583; ENST00000620017; BC044215; OTTHUMT00000258012; OTTHUMT00000277121; OTTHUMT00000277122; OT…
TC2200009161.hg.1	1.61	0.0048	LMF2	lipase maturation factor 2	NM_033200; ENST00000216080; ENST00000474879; ENST00000504717; ENST00000505981; ENST00000507607; ENST00000514938; BC002942; BC014652; BC021143; OTTHUMT00000316832; OTTHUMT00000316833; OTTHUMT00000361665; OTTHUMT00000361666; OTTHUMT00000361667; OTTHUMT00000361668
TC0600007530.hg.1	1.61	0.0003	HLA-E	major histocompatibility complex, class I, E	NM_005516; ENST00000376630; ENST00000484194; ENST00000493699; BC002578; BC040479; OTTHUMT00000076282; OTTHUMT00000256052; OTTHUMT00000256053
TC2200006601.hg.1	1.61	0.009	MRPL40	mitochondrial ribosomal protein L40	NM_003776; ENST00000333130; ENST00000443660; ENST00000471259; BC009707; OTTHUMT00000316491; OTTHUMT00000316492; OTTHUMT00000316493
TC1900009102.hg.1	1.61	0.0019	RNF126	ring finger protein 126	NM_194460; ENST00000292363; ENST00000586749; ENST00000589762; ENST00000590885; ENST00000591394; ENST00000592626; ENST00000605891; BC001442; BC025374; OTTHUMT00000452104; OTTHUMT00000452105; OTTHUMT00000452108; OTTHUMT00000452109; OTTHUMT00000452112; OTTHUMT00000471250; OTTHUMT00000474376
TC0700009594.hg.1	1.61	0.002	RNY5	RNA, Ro-associated Y5	NR_001571
TC1700009650.hg.1	1.61	0.0003	SAT2	spermidine/spermine N1-acetyltransferase family member 2	NM_133491; ENST00000269298; ENST00000380466; ENST00000570850; ENST00000570914; ENST00000571074; ENST00000571195; ENST00000572224; ENST00000573566; ENST00000573930; ENST00000575114; ENST00000575826; ENST00000576579; ENST00000576686; ENST00000576846; BC011751; OTTHUMT00000226956; OTTHUMT00000440078; OTTHUMT00000440121; OTTHUMT00000440122; OTTHUMT00000440123; OTTHUMT00000440124; OTTHUMT00000440125; …
TC0100006773.hg.1	1.61	0.0005	SPSB1	splA/ryanodine receptor domain and SOCS box containing 1	NM_025106; ENST00000328089; ENST00000357898; ENST00000377399; ENST00000450402; BC015711; OTTHUMT00000003727; OTTHUMT00000003728; OTTHUMT00000303969; OTTHUMT00000303970
TC1600010616.hg.1	1.61	0.0003	TRADD	TNFRSF1A-associated via death domain	NM_003789; ENST00000345057; ENST00000486556; ENST00000563348; ENST00000566104; ENST00000566247; BC004491; OTTHUMT00000268841; OTTHUMT00000268842; OTTHUMT00000422733; OTTHUMT00000422734; OTTHUMT00000422735
TC0800009955.hg.1	1.61	0.0068	TRIM35	tripartite motif containing 35	NM_001304495; NM_171982; ENST00000305364; ENST00000519219; ENST00000521253; ENST00000521283; BC069226; OTTHUMT00000219848; OTTHUMT00000375947; OTTHUMT00000375949; OTTHUMT00000375950
TC1900011636.hg.1	1.61	0.0046	UBE2M	ubiquitin-conjugating enzyme E2M	NM_003969; ENST00000253023; ENST00000593801; ENST00000595957; ENST00000596985; ENST00000599829; BC058924; OTTHUMT00000467097; OTTHUMT00000467098; OTTHUMT00000467099; OTTHUMT00000467100; OTTHUMT00000467101
TC0200011362.hg.1	1.6	0.0017	RNPEPL1	arginyl aminopeptidase (aminopeptidase B)-like 1	NM_018226; BC067258; BC082975; BC099906; OTTHUMT00000257190; OTTHUMT00000325774; OTTHUMT00000325775; OTTHUMT00000325776; OTTHUMT00000325777; OTTHUMT00000325778; OTTHUMT00000325779; OTTHUMT00000325780; OTTHUMT00000325818; OTTHUMT00000325819
TC1000007007.hg.1	1.6	0.0044	ARMC3	armadillo repeat containing 3	NM_001282745; NM_001282746; NM_001282747; NM_173081; ENST00000298032; ENST00000376528; ENST00000409049; ENST00000409983; ENST00000447081; ENST00000464017; ENST00000465729; ENST00000468003; ENST00000473919; ENST00000483596; ENST00000484642; ENST00000491803; ENST00000496741; BC039312; OTTHUMT00000047197; OTTHUMT00000047200; OTTHUMT00000047201; OTTHUMT00000047202; OTTHUMT00000047203; OTTHUMT00000047…
TC0700012701.hg.1	1.6	0.0056	CNOT4	CCR4-NOT transcription complex subunit 4	NM_001008225; NM_001190847; NM_001190848; NM_001190849; NM_001190850; NM_013316; ENST00000315544; ENST00000356162; ENST00000361528; ENST00000414802; ENST00000423368; ENST00000428680; ENST00000451834; ENST00000465721; ENST00000473470; ENST00000491203; ENST00000498534; ENST00000541284; BC035590; OTTHUMT00000340668; OTTHUMT00000340669; OTTHUMT00000340670; OTTHUMT00000340671; OTTHUMT00000340672; OTTH…
TC0900010311.hg.1	1.6	0.0085	FAM27E3	family with sequence similarity 27, member E3	NR_103833; ENST00000418795; ENST00000614611; OTTHUMT00000477664; OTTHUMT00000478194
TC0700013363.hg.1	1.6	0.0097	GBAS	glioblastoma amplified sequence	NM_001202469; NM_001483; ENST00000322090; ENST00000415967; ENST00000437587; ENST00000446778; ENST00000456204; ENST00000464772; ENST00000470036; ENST00000472404; ENST00000487370; ENST00000497279; BC000732; BC001837; BC030821; OTTHUMT00000251524; OTTHUMT00000343274; OTTHUMT00000343275; OTTHUMT00000343276; OTTHUMT00000343278; OTTHUMT00000343279; OTTHUMT00000343280; OTTHUMT00000343281; OTTHUMT0000034…
TC2200009211.hg.1	1.6	0.0013	IGLV2-23	immunoglobulin lambda variable 2-23	OTTHUMT00000321839
TC1700011435.hg.1	1.6	0.0039	ICAM2	intercellular adhesion molecule 2	NM_000873; NM_001099786; NM_001099787; NM_001099788; NM_001099789; ENST00000412356; ENST00000418105; ENST00000449662; ENST00000578313; ENST00000578379; ENST00000578892; ENST00000579687; ENST00000579788; ENST00000580011; ENST00000580389; ENST00000581417; ENST00000583186; ENST00000583366; ENST00000583684; ENST00000584084; ENST00000584403; BC003097; OTTHUMT00000443682; OTTHUMT00000443683; OTTHUMT000…
TC0100017568.hg.1	1.6	0.0087	JMJD4	jumonji domain containing 4	NM_001161465; NM_023007; ENST00000366758; ENST00000438896; ENST00000465251; ENST00000480590; ENST00000485807; ENST00000615711; ENST00000620518; OTTHUMT00000091970; OTTHUMT00000091971; OTTHUMT00000091972; OTTHUMT00000091973; OTTHUMT00000091974; OTTHUMT00000476012; uc001hrb.3
TC0400007264.hg.1	1.6	0.0035	KLF3	Kruppel-like factor 3 (basic)	NM_016531; ENST00000261438; ENST00000482150; ENST00000514033; BC030662; BC051687; OTTHUMT00000215093; OTTHUMT00000360424; OTTHUMT00000360516
TC0600007485.hg.1	1.6	0.002	HLA-V	major histocompatibility complex, class I, V (pseudogene)	OTTHUMT00000076608; OTTHUMT00000085963; OTTHUMT00000105231; OTTHUMT00000195325
TC1000012566.hg.1	1.6	0.0021	MRPS16	mitochondrial ribosomal protein S16	NM_016065; ENST00000372940; ENST00000372945; ENST00000471251; ENST00000473427; ENST00000479005; BC021106; OTTHUMT00000048616; OTTHUMT00000048617; OTTHUMT00000048618; OTTHUMT00000048619; OTTHUMT00000048620; uc001jts.1
TC0200016308.hg.1	1.6	0.0016	MYEOV2	myeloma overexpressed 2	NM_001163424; NM_138336; ENST00000307266; ENST00000403160; ENST00000489698; ENST00000491765; ENST00000607357; OTTHUMT00000257182; OTTHUMT00000326050; OTTHUMT00000326051; OTTHUMT00000326052; OTTHUMT00000470698; uc002vyu.1
TC0500008921.hg.1	1.6	0.005	NDFIP1	Nedd4 family interacting protein 1	NM_030571; ENST00000253814; ENST00000503388; ENST00000505614; ENST00000509436; BC004317; OTTHUMT00000251859; OTTHUMT00000370657; OTTHUMT00000370658; OTTHUMT00000370659
TC1000012505.hg.1	1.6	0.0067	LHPP	phospholysine phosphohistidine inorganic pyrophosphate phosphatase	NM_001167880; NM_022126; ENST00000368839; ENST00000368842; ENST00000392757; ENST00000481452; ENST00000482963; ENST00000486535; ENST00000487190; ENST00000492187; ENST00000493240; BC110344; BC113629; BC113631; OTTHUMT00000050870; OTTHUMT00000050871; OTTHUMT00000050872; OTTHUMT00000050873; OTTHUMT00000050874; OTTHUMT00000050875; OTTHUMT00000050876; OTTHUMT00000050877; OTTHUMT00000050878
TC2200008885.hg.1	1.6	0.0017	POLDIP3	polymerase (DNA-directed), delta interacting protein 3	NM_001278657; NM_032311; NM_178136; NR_103820; ENST00000252115; ENST00000339677; ENST00000348657; ENST00000445215; ENST00000451060; ENST00000454057; ENST00000463133; ENST00000491021; ENST00000617178; BC019643; BC049840; BC056912; BC095411; OTTHUMT00000320433; OTTHUMT00000320434; OTTHUMT00000320435; OTTHUMT00000320436; OTTHUMT00000320437; OTTHUMT00000320438
TC1400009077.hg.1	1.6	0.005	RPL13AP2	ribosomal protein L13a pseudogene 2	OTTHUMT00000349822
TC1500010729.hg.1	1.6	0.0059	SERF2	small EDRK-rich factor 2	NM_001018108; NM_001199875; NM_001199876; NM_001199877; NM_001199878; NR_037672; ENST00000249786; ENST00000339624; ENST00000381359; ENST00000402131; ENST00000403425; ENST00000409614; ENST00000409960; ENST00000445816; ENST00000474290; ENST00000475927; ENST00000486144; BC015491; BC022326; OTTHUMT00000133233; OTTHUMT00000133234; OTTHUMT00000133235; OTTHUMT00000133469; OTTHUMT00000133470; OTTHUMT0000…
TC1700009640.hg.1	1.6	0.0012	ZBTB4	zinc finger and BTB domain containing 4	NM_001128833; NM_020899; ENST00000311403; ENST00000380599; BC043352; OTTHUMT00000226940; OTTHUMT00000440771
TC0100018496.hg.1	1.59	0.0026	PYGO2	pygopus family PHD finger 2	NM_138300; ENST00000368456; ENST00000368457; BC006132; BC032099; OTTHUMT00000090949; OTTHUMT00000090950
TSUnmapped00000321.hg.1	1.59	0.0022	RPS25	ribosomal protein S25	ENST00000628770
TC1600011234.hg.1	1.59	0.0057	APRT	adenine phosphoribosyltransferase	NM_000485; NM_001030018; ENST00000378364; ENST00000426324; ENST00000562464; ENST00000563655; ENST00000564858; ENST00000567057; ENST00000567391; ENST00000567713; ENST00000568319; ENST00000568575; ENST00000569616; BC107151; OTTHUMT00000430000; OTTHUMT00000430001; OTTHUMT00000430002; OTTHUMT00000430003; OTTHUMT00000430004; OTTHUMT00000430005; OTTHUMT00000430006; OTTHUMT00000430319; OTTHUMT0000043032…
TC1200010977.hg.1	1.59	0.0062	CDK4	cyclin-dependent kinase 4	NM_000075; ENST00000257904; ENST00000312990; ENST00000546489; ENST00000547281; ENST00000547853; ENST00000549606; ENST00000550419; ENST00000551706; ENST00000551800; ENST00000551888; ENST00000552254; ENST00000552388; ENST00000552713; ENST00000552862; ENST00000553237; BC003644; BC005864; BC010153; OTTHUMT00000408790; OTTHUMT00000408791; OTTHUMT00000408792; OTTHUMT00000408793; OTTHUMT00000408794; OTT…
TC1200012791.hg.1	1.59	0.0036	FMNL3	formin like 3	NM_175736; NM_198900; ENST00000352151; ENST00000549137; ENST00000550424; ENST00000550488; ENST00000550668; ENST00000550970; BC159100; OTTHUMT00000405276; OTTHUMT00000405277; OTTHUMT00000405278; OTTHUMT00000405279; OTTHUMT00000405280; OTTHUMT00000405281
TC0300010769.hg.1	1.59	0.0043	GORASP1	golgi reassembly stacking protein 1	NM_001278789; NM_001278790; NM_031899; NR_103866; NR_103867; ENST00000319283; ENST00000411813; ENST00000413243; ENST00000416741; ENST00000419156; ENST00000422110; ENST00000427459; ENST00000431601; ENST00000437458; ENST00000441081; ENST00000441302; ENST00000452389; ENST00000453680; ENST00000466443; ENST00000469471; ENST00000470910; ENST00000473827; ENST00000476334; ENST00000479124; ENST00000479927…
TC0100018384.hg.1	1.59	0.0022	RP11-206L10.10; TCONS_l2_00000968	Jeck2013 ALT_ACCEPTOR, INTERNAL, ncRNA, OVERLAPTX, OVEXON best transcript TCONS_l2_00000968	ENST00000435300.1; hsa_circ_0002333
TC0600014097.hg.1	1.59	0.0059	MRPS18B	mitochondrial ribosomal protein S18B	NM_014046; ENST00000259873; ENST00000472229; ENST00000472267; ENST00000492316; BC005373; OTTHUMT00000076583; OTTHUMT00000076584; OTTHUMT00000076585; OTTHUMT00000256239
TC0400006472.hg.1	1.59	0.0075	MYL5	myosin light chain 5	NM_002477; ENST00000400159; ENST00000502720; ENST00000503300; ENST00000503612; ENST00000505477; ENST00000506838; ENST00000507804; ENST00000511290; ENST00000513662; BC040050; OTTHUMT00000358570; OTTHUMT00000358571; OTTHUMT00000358572; OTTHUMT00000358573; OTTHUMT00000358574; OTTHUMT00000358575; OTTHUMT00000358576; OTTHUMT00000358577; OTTHUMT00000358578
TC0900009861.hg.1	1.59	0.0003	NOL6	nucleolar protein 6 (RNA-associated)	NM_022917; NM_139235; ENST00000297990; ENST00000353159; ENST00000379470; ENST00000379471; ENST00000464829; ENST00000496319; BC030139; OTTHUMT00000001015; OTTHUMT00000001016; OTTHUMT00000001017; OTTHUMT00000001018; OTTHUMT00000001019; OTTHUMT00000001020
TC1200011471.hg.1	1.59	0.0067	POC1B; POC1B-GALNT4; GALNT4	POC1 centriolar protein B; POC1B-GALNT4 readthrough; polypeptide N-acetylgalactosaminyltransferase 4	NM_001199777; NM_001199781; NM_001199782; NM_003774; NM_172240; NR_037659; NR_037660; ENST00000313546; ENST00000393179; ENST00000529983; ENST00000539190; ENST00000546740; ENST00000546830; ENST00000547274; ENST00000547474; ENST00000547496; ENST00000548715; ENST00000548729; ENST00000549035; ENST00000549304; ENST00000549504; ENST00000549591; ENST00000551819; ENST00000552563; BC026080; BC036390; OTTH…
TC1100011008.hg.1	1.59	0.0044	PTGDR2	prostaglandin D2 receptor 2	NM_004778; ENST00000332539; BC096841
TC1600010687.hg.1	1.59	0.0078	RPL35AP33	ribosomal protein L35a pseudogene 33	OTTHUMT00000350349
TC0600011309.hg.1	1.59	0.0099	RPS17P1	ribosomal protein S17 pseudogene 1	OTTHUMT00000076120
TC2200006862.hg.1	1.59	0.002	SMARCB1	SWI/SNF related, matrix associated, actin dependent regulator of chromatin, subfamily b, member 1	NM_003073; ENST00000263121; ENST00000344921; ENST00000407082; ENST00000407422; ENST00000417137; ENST00000477836; ENST00000491967; BC117114; BC143667; OTTHUMT00000319872; OTTHUMT00000319873; OTTHUMT00000319874; OTTHUMT00000319875; OTTHUMT00000319876; OTTHUMT00000319877; OTTHUMT00000319878
TC0600014294.hg.1	1.59	0.0002	ZNF318	zinc finger protein 318	NM_014345; ENST00000361428; OTTHUMT00000040601; uc003oux.3
TC0200011703.hg.1	1.58	0.0042	CYS1	cystin 1	NM_001037160; ENST00000381813; ENST00000477304; OTTHUMT00000323537; OTTHUMT00000323538
TC1200008924.hg.1	1.58	0.0013	DTX1	deltex 1, E3 ubiquitin ligase	NM_004416; ENST00000257600; ENST00000547730; ENST00000547974; ENST00000548759; ENST00000553140; BC048216; OTTHUMT00000405045; OTTHUMT00000405046; OTTHUMT00000405047; OTTHUMT00000405048; OTTHUMT00000405117
TC0700010185.hg.1	1.58	0.0036	EIF2AK1	eukaryotic translation initiation factor 2-alpha kinase 1	NM_001134335; NM_014413; ENST00000199389; ENST00000422786; ENST00000431744; ENST00000446699; ENST00000461493; ENST00000463213; ENST00000470168; ENST00000474029; ENST00000490523; ENST00000495565; BC006524; OTTHUMT00000207373; OTTHUMT00000324265; OTTHUMT00000324266; OTTHUMT00000324267; OTTHUMT00000324268; OTTHUMT00000324269; OTTHUMT00000324270; OTTHUMT00000324271; OTTHUMT00000324273; OTTHUMT0000032…
TC1900007396.hg.1	1.58	0.002	KXD1	KxDL motif containing 1	NM_001171948; NM_001171949; NM_024069; ENST00000222307; ENST00000539106; ENST00000540691; ENST00000595073; ENST00000595870; ENST00000596244; ENST00000596785; ENST00000597438; ENST00000598830; ENST00000599000; ENST00000599319; ENST00000600099; ENST00000600372; ENST00000600654; ENST00000600796; ENST00000601630; ENST00000602094; BC001080; BC006479; OTTHUMT00000465096; OTTHUMT00000465097; OTTHUMT0000…
TC0900009592.hg.1	1.58	0.0003	PSIP1	PC4 and SFRS1 interacting protein 1	NM_001128217; NM_021144; NM_033222; ENST00000380715; ENST00000380716; ENST00000380733; ENST00000380738; ENST00000397519; ENST00000463712; ENST00000481862; ENST00000484265; ENST00000487363; ENST00000488797; ENST00000495873; BC044568; BC064135; OTTHUMT00000055443; OTTHUMT00000055444; OTTHUMT00000055445; OTTHUMT00000055446; OTTHUMT00000055447; OTTHUMT00000055448; OTTHUMT00000055449; OTTHUMT000000554…
TC0600008509.hg.1	1.58	0.0083	KCNQ5	potassium channel, voltage gated KQT-like subfamily Q, member 5	NM_001160130; NM_001160132; NM_001160133; NM_001160134; NM_019842; ENST00000342056; ENST00000355194; ENST00000355635; ENST00000370392; ENST00000370398; ENST00000402622; ENST00000403813; ENST00000414165; ENST00000427928; ENST00000441538; ENST00000443915; ENST00000628967; ENST00000629977; BC117359; BC143554; OTTHUMT00000041198; OTTHUMT00000106960; OTTHUMT00000106961; OTTHUMT00000108416; OTTHUMT0000…
TC0700007056.hg.1	1.58	0.0014	TMSB4XP3	thymosin beta 4, X-linked pseudogene 3 [Source:HGNC Symbol;Acc:HGNC:38587]	ENST00000445144
TC1100011602.hg.1	1.58	0.0004	UCP2	uncoupling protein 2 (mitochondrial, proton carrier)	NM_003355; ENST00000310473; ENST00000536983; ENST00000539330; ENST00000539764; ENST00000541027; ENST00000542615; ENST00000543714; ENST00000544615; ENST00000545212; ENST00000545562; BC011737; OTTHUMT00000398108; OTTHUMT00000398109; OTTHUMT00000398110; OTTHUMT00000398111; OTTHUMT00000398112; OTTHUMT00000398113; OTTHUMT00000398114; OTTHUMT00000398115; OTTHUMT00000398116; OTTHUMT00000398117
TC1900008812.hg.1	1.58	0.0068	AC008753.3		ENST00000423096
TC0300013989.hg.1	1.57	0.0013	ABHD14B	abhydrolase domain containing 14B	NM_001146314; NM_001254753; NM_032750; ENST00000315877; ENST00000361143; ENST00000395008; ENST00000461108; ENST00000473912; ENST00000483233; ENST00000487005; ENST00000525795; BC007234; BC056411; OTTHUMT00000349669; OTTHUMT00000349670; OTTHUMT00000349671; OTTHUMT00000349672; OTTHUMT00000349673; OTTHUMT00000349674; OTTHUMT00000383842; uc003dcn.3
TC0300006719.hg.1	1.57	0.0082	BTD	biotinidase	NM_000060; NM_001281723; NM_001281724; NM_001281725; NM_001281726; ENST00000303498; ENST00000383778; ENST00000417015; ENST00000427382; ENST00000436193; ENST00000437172; ENST00000449107; ENST00000467027; ENST00000471964; ENST00000480711; ENST00000482824; ENST00000494021; BC012099; OTTHUMT00000252103; OTTHUMT00000342874; OTTHUMT00000342875; OTTHUMT00000342876; OTTHUMT00000342877; OTTHUMT00000342878…
TC1100006494.hg.1	1.57	0.008	CD151	CD151 molecule (Raph blood group)	NM_001039490; NM_004357; NM_139029; NM_139030; ENST00000322008; ENST00000397420; ENST00000397421; ENST00000524748; ENST00000525181; ENST00000525333; ENST00000525718; ENST00000525868; ENST00000526439; ENST00000526661; ENST00000526693; ENST00000527341; ENST00000528011; ENST00000528867; ENST00000529810; ENST00000530155; ENST00000530320; ENST00000530726; ENST00000531999; ENST00000532045; ENST00000532…
TC1500007677.hg.1	1.57	0.0053	CORO2B	coronin, actin binding protein, 2B	NM_001190456; NM_001190457; NM_006091; ENST00000261861; ENST00000540068; ENST00000543950; ENST00000566799; BC026335; OTTHUMT00000257068
TC0900012033.hg.1	1.57	0.004	DPP7	dipeptidyl-peptidase 7	NM_013379; ENST00000371579; ENST00000460830; ENST00000463619; ENST00000470766; ENST00000472306; ENST00000473532; ENST00000473703; ENST00000478597; ENST00000482088; ENST00000483783; ENST00000485456; ENST00000491807; ENST00000497375; BC011907; BC016961; OTTHUMT00000055277; OTTHUMT00000055278; OTTHUMT00000055279; OTTHUMT00000055280; OTTHUMT00000055281; OTTHUMT00000055283; OTTHUMT00000055284; OTTHUMT…
TC1200009815.hg.1	1.57	0.0043	FAM86FP	family with sequence similarity 86, member A pseudogene	NR_024254
TC0500009622.hg.1	1.57	0.0028	GRK6	G protein-coupled receptor kinase 6	NM_001004105; NM_001004106; NM_002082; ENST00000355472; ENST00000355958; ENST00000393576; ENST00000502598; ENST00000506296; ENST00000507633; ENST00000508705; ENST00000511244; ENST00000512684; ENST00000515666; ENST00000528793; BC009277; BC017272; OTTHUMT00000373204; OTTHUMT00000373205; OTTHUMT00000373206; OTTHUMT00000373207; OTTHUMT00000373208; OTTHUMT00000373209; OTTHUMT00000373210; OTTHUMT000003…
TC1300008125.hg.1	1.57	0.0061	LAMP1	lysosomal-associated membrane protein 1	NM_005561; ENST00000332556; ENST00000471046; ENST00000472564; BC021288; BC093044; OTTHUMT00000045876; OTTHUMT00000045877; OTTHUMT00000280488
TC0600007497.hg.1	1.57	0.0044	HLA-W	major histocompatibility complex, class I, W (pseudogene)	OTTHUMT00000076506
TC1600006979.hg.1	1.57	0.0011	MKL2; TVP23CP2	MKL/myocardin-like 2; TVP23C pseudogene 2	NM_001308142; NM_014048; ENST00000318282; ENST00000571589; ENST00000571770; ENST00000572400; ENST00000572567; ENST00000572588; ENST00000573051; ENST00000573434; ENST00000574045; ENST00000574998; ENST00000575537; ENST00000575768; ENST00000575833; BC136260; BC171750; OTTHUMT00000436619; OTTHUMT00000436620; OTTHUMT00000436621; OTTHUMT00000436622; OTTHUMT00000436623; OTTHUMT00000436624; OTTHUMT000004…
TC0700009977.hg.1	1.57	0.0034	PDGFA	platelet-derived growth factor alpha polypeptide	NM_002607; NM_033023; ENST00000354513; ENST00000400761; ENST00000402802; ENST00000405692; ENST00000426681; ENST00000482462
TC1100006634.hg.1	1.57	0.006	PGAP2	post-GPI attachment to proteins 2	NM_001145438; NM_001256235; NM_001256236; NM_001256237; NM_001256238; NM_001256239; NM_001256240; NM_001283038; NM_001283039; NM_001283040; NM_014489; NR_027016; NR_027017; NR_027018; NR_045923; NR_045925; NR_045926; NR_045927; NR_045929; NR_104270; NR_104271; NR_104272; ENST00000278243; ENST00000300730; ENST00000396986; ENST00000396991; ENST00000396993; ENST00000459679; ENST00000463452; ENST0000…
TC1300009165.hg.1	1.57	0.0035	PCDH9	protocadherin 9	NM_020403; NM_203487; ENST00000377861; ENST00000377865; ENST00000456367; ENST00000544246; ENST00000614931; ENST00000617020; BC136626; BC136627; BC144321; BC150296; OTTHUMT00000045214; OTTHUMT00000045215; OTTHUMT00000276387; OTTHUMT00000476997; OTTHUMT00000476998; OTTHUMT00000476999
TC2200006641.hg.1	1.57	0.0064	RANBP1	RAN binding protein 1	NM_001278639; NM_001278640; NM_001278641; NM_002882; ENST00000331821; ENST00000402752; ENST00000411892; ENST00000416427; ENST00000418705; ENST00000421656; ENST00000423859; ENST00000430524; ENST00000432879; ENST00000435265; ENST00000448394; ENST00000467920; ENST00000486575; ENST00000488484; OTTHUMT00000318392; OTTHUMT00000318408; OTTHUMT00000318409; OTTHUMT00000318487; OTTHUMT00000318488; OTTHUMT0…
TC0100015715.hg.1	1.57	0.0006	SF3B4	splicing factor 3b, subunit 4, 49kDa	NM_005850; ENST00000271628; ENST00000457312; BC004273; BC013886; BC090883; OTTHUMT00000033753; OTTHUMT00000095842
TC1100013186.hg.1	1.57	0.0033	SYVN1	synovial apoptosis inhibitor 1, synoviolin	NM_032431; NM_172230; ENST00000294256; ENST00000307289; ENST00000377190; ENST00000449943; ENST00000525874; ENST00000526060; ENST00000526121; ENST00000527142; ENST00000527765; ENST00000528487; ENST00000529207; ENST00000531018; ENST00000532771; ENST00000533685; BC030530; OTTHUMT00000385273; OTTHUMT00000385274; OTTHUMT00000385275; OTTHUMT00000385276; OTTHUMT00000385278; OTTHUMT00000385279; OTTHUMT00…
TC2200007313.hg.1	1.57	0.0099	TRIOBP; NOL12	TRIO and F-actin binding protein; nucleolar protein 12	NM_001039141; NM_007032; NM_024313; NM_138632; ENST00000331103; ENST00000344404; ENST00000359114; ENST00000403663; ENST00000406386; ENST00000407319; ENST00000413051; ENST00000417857; ENST00000418339; ENST00000428075; ENST00000438329; ENST00000452519; ENST00000468597; ENST00000474032; ENST00000484650; ENST00000492485; ENST00000493862; ENST00000611699; BC002808; OTTHUMT00000319439; OTTHUMT000003194…
TC1500009921.hg.1	1.57	0.0041	UACA	uveal autoantigen with coiled-coil domains and ankyrin repeats	NM_001008224; NM_018003; ENST00000322954; ENST00000379983; ENST00000539319; ENST00000558308; ENST00000558758; ENST00000559156; ENST00000559183; ENST00000559206; ENST00000559290; ENST00000560167; ENST00000560441; ENST00000560523; ENST00000560831; ENST00000560951; BC113407; BC113409; BC143266; BC143267; OTTHUMT00000257199; OTTHUMT00000417180; OTTHUMT00000417181; OTTHUMT00000417183; OTTHUMT000004171…
TC0200010836.hg.1	1.57	0.0027	ZFAND2B	zinc finger, AN1-type domain 2B	NM_001270998; NM_001270999; NM_138802; ENST00000289528; ENST00000409097; ENST00000409206; ENST00000409217; ENST00000409319; ENST00000409336; ENST00000409412; ENST00000409594; ENST00000422255; ENST00000425849; ENST00000436556; ENST00000444522; ENST00000448496; ENST00000464902; ENST00000468301; ENST00000469596; ENST00000475533; ENST00000476713; ENST00000486734; ENST00000489197; ENST00000621130; BC0…
TC1100007637.hg.1	1.56	0.007	OR8U1; OR8U8	olfactory receptor, family 8, subfamily U, member 1; olfactory receptor, family 8, subfamily U, member 8	NM_001005204; NM_001013356; OTTHUMT00000391607
TC0100015815.hg.1	1.56	0.0057	THEM5	thioesterase superfamily member 5	NM_182578; ENST00000368817; ENST00000453881; BC101610; BC112239; OTTHUMT00000036678; OTTHUMT00000471070
TC0300011173.hg.1	1.56	0.0037	NT5DC2	5-nucleotidase domain containing 2	NM_001134231; NM_022908; ENST00000307076; ENST00000422318; ENST00000459839; ENST00000462261; ENST00000463947; ENST00000466112; ENST00000469616; ENST00000471522; ENST00000478091; ENST00000479024; ENST00000486792; ENST00000487779; ENST00000489316; ENST00000490681; ENST00000492555; BC014550; OTTHUMT00000351509; OTTHUMT00000351560; OTTHUMT00000351561; OTTHUMT00000351562; OTTHUMT00000351563; OTTHUMT00…
TC1700012109.hg.1	1.56	0.0066	CD7	CD7 molecule	NM_006137; ENST00000312648; ENST00000578509; ENST00000581434; ENST00000581744; ENST00000582480; ENST00000583376; ENST00000584284; BC009293; BC013297; OTTHUMT00000442825; OTTHUMT00000442826; OTTHUMT00000442827; OTTHUMT00000442828; OTTHUMT00000442829; OTTHUMT00000442830; OTTHUMT00000442831
TC0200008554.hg.1	1.56	0.0066	COX5B	cytochrome c oxidase subunit Vb	NM_001862; ENST00000258424; ENST00000464949; ENST00000491989; ENST00000494306; BC006229; OTTHUMT00000252972; OTTHUMT00000329290; OTTHUMT00000329291; OTTHUMT00000329292
TC1200012716.hg.1	1.56	0.0069	COX6A1	cytochrome c oxidase subunit VIa polypeptide 1	NM_004373; ENST00000229379; ENST00000549525; ENST00000550009; BC007723; BC070186; BC107861; OTTHUMT00000108984; OTTHUMT00000403633; OTTHUMT00000403634
TC0300011485.hg.1	1.56	0.0078	FOXP1	forkhead box P1	NM_001012505; NM_001244808; NM_001244810; NM_001244812; NM_001244813; NM_001244814; NM_001244815; NM_001244816; NM_032682; ENST00000318779; ENST00000318789; ENST00000327590; ENST00000460805; ENST00000468577; ENST00000470112; ENST00000471386; ENST00000472382; ENST00000475937; ENST00000484350; ENST00000485326; ENST00000491238; ENST00000493010; ENST00000493089; ENST00000497355; ENST00000497553; ENST…
TC1900011929.hg.1	1.56	0.0092	IGFLR1	IGF like family receptor 1	NM_024660; ENST00000246532; ENST00000586140; ENST00000587101; ENST00000588018; ENST00000588992; ENST00000589175; ENST00000591277; ENST00000591748; ENST00000592537; ENST00000592693; ENST00000592889; BC126481; BC126483; OTTHUMT00000459074; OTTHUMT00000459075; OTTHUMT00000459076; OTTHUMT00000459077; OTTHUMT00000459078; OTTHUMT00000459079; OTTHUMT00000459080; OTTHUMT00000459081; OTTHUMT00000459082; O…
TC1900010016.hg.1	1.56	0.0015	ISYNA1	inositol-3-phosphate synthase 1	NM_001170938; NM_001253389; NM_016368; NR_045573; NR_045574; ENST00000338128; ENST00000457269; ENST00000577820; ENST00000577916; ENST00000578352; ENST00000578963; ENST00000581672; ENST00000581800; ENST00000582287; ENST00000582770; ENST00000582811; ENST00000583309; ENST00000583534; ENST00000583816; BC018952; BC066902; OTTHUMT00000444468; OTTHUMT00000444469; OTTHUMT00000444470; OTTHUMT00000444471; …
TC0200015538.hg.1	1.56	0.0049	KLF7	Kruppel-like factor 7 (ubiquitous)	NM_001270942; NM_001270943; NM_001270944; NM_003709; NR_073108; ENST00000309446; ENST00000412414; ENST00000421199; ENST00000423015; ENST00000426163; ENST00000435602; ENST00000451244; ENST00000457962; ENST00000458272; ENST00000467833; BC012919; OTTHUMT00000256466; OTTHUMT00000336783; OTTHUMT00000336784; OTTHUMT00000336785; OTTHUMT00000336786; OTTHUMT00000336787; OTTHUMT00000336788; OTTHUMT00000336…
TC0700008081.hg.1	1.56	0.0073	MDH2	malate dehydrogenase 2	NM_001282403; NM_001282404; NM_005918; NR_104165; ENST00000315758; ENST00000424167; ENST00000432020; ENST00000443006; ENST00000461263; ENST00000461665; ENST00000490105; ENST00000492663; BC001917; OTTHUMT00000252851; OTTHUMT00000344184; OTTHUMT00000344185; OTTHUMT00000344187; OTTHUMT00000344188; OTTHUMT00000344189; OTTHUMT00000344676; OTTHUMT00000344677
TC0600011853.hg.1	1.56	0.0034	MEA1	male-enhanced antigen 1	NM_014623; ENST00000244711; BC001754; OTTHUMT00000040574
TC1100013178.hg.1	1.56	0.0062	MAP4K2	mitogen-activated protein kinase kinase kinase kinase 2	NM_001307990; NM_004579; ENST00000377350; ENST00000424945; ENST00000433890; ENST00000435926; ENST00000439069; ENST00000444560; ENST00000467689; ENST00000468062; ENST00000470088; ENST00000482314; ENST00000489952; ENST00000493428; BC047865; OTTHUMT00000143175; OTTHUMT00000143177; OTTHUMT00000143178; OTTHUMT00000143179; OTTHUMT00000143180; OTTHUMT00000143181; OTTHUMT00000143182; OTTHUMT00000315943; …
TC1700007809.hg.1	1.56	0.0042	RP11-605F20.1; smawror	novel transcript; Transcript Identified by AceView	ENST00000582101.1; OTTHUMT00000448163; smawror.aAug10; uc060ezs.1
TC0200016018.hg.1	1.56	0.0055	NCL	nucleolin	NM_005381; ENST00000322723; ENST00000356936; ENST00000417652; ENST00000436894; ENST00000453992; ENST00000454824; ENST00000461347; ENST00000466274; ENST00000484328; ENST00000494618; BC002343; BC006494; BC006516; OTTHUMT00000332731; OTTHUMT00000332732; OTTHUMT00000332739; OTTHUMT00000332740; OTTHUMT00000332741; OTTHUMT00000332742; OTTHUMT00000332743; OTTHUMT00000332744; OTTHUMT00000332745; OTTHUMT0…
TC2100007355.hg.1	1.56	0.0036	PFKL	phosphofructokinase, liver	NM_001002021; NM_002626; ENST00000349048; ENST00000397961; ENST00000460020; ENST00000460521; ENST00000466134; ENST00000467315; ENST00000474114; ENST00000491298; ENST00000495274; ENST00000496824; ENST00000498841; ENST00000628044; BC006422; BC007536; BC008964; BC009919; OTTHUMT00000195805; OTTHUMT00000195806; OTTHUMT00000195807; OTTHUMT00000195808; OTTHUMT00000195809; OTTHUMT00000195810; OTTHUMT000…
TC0100009621.hg.1	1.56	0.003	PHGDH	phosphoglycerate dehydrogenase	NM_006623; ENST00000369407; ENST00000369409; ENST00000462324; ENST00000469443; ENST00000482968; ENST00000493622; ENST00000496756; BC000303; BC001349; BC011262; OTTHUMT00000033464; OTTHUMT00000033465; OTTHUMT00000033466; OTTHUMT00000033467; OTTHUMT00000033468; OTTHUMT00000036399; OTTHUMT00000095702
TC0300008735.hg.1	1.56	0.0084	RAB7A	RAB7A, member RAS oncogene family	NM_004637; ENST00000265062; ENST00000464496; ENST00000482525; ENST00000483906; ENST00000485280; ENST00000490093; ENST00000491681; ENST00000493186; BC008721; BC013728; OTTHUMT00000357479; OTTHUMT00000357482; OTTHUMT00000357484; OTTHUMT00000357485; OTTHUMT00000357487; OTTHUMT00000357488; OTTHUMT00000357489; OTTHUMT00000357490
TC0100008094.hg.1	1.56	0.0005	RNF220	ring finger protein 220	NM_018150; ENST00000335497; ENST00000355387; ENST00000361799; ENST00000372247; ENST00000440132; ENST00000453863; ENST00000470498; ENST00000471494; ENST00000474064; ENST00000474394; ENST00000474956; ENST00000475378; ENST00000480686; ENST00000484745; ENST00000487332; ENST00000488865; ENST00000496262; ENST00000497469; BC034221; BC098266; BC098300; OTTHUMT00000020683; OTTHUMT00000021572; OTTHUMT00000…
TC0500009097.hg.1	1.56	0.004	SYNPO	synaptopodin	NM_001109974; NM_001166208; NM_001166209; NM_007286; ENST00000307662; ENST00000394243; ENST00000518872; ENST00000519664; ENST00000522122; BC142683; BC146665; OTTHUMT00000252370; OTTHUMT00000252371; OTTHUMT00000380638; OTTHUMT00000380639; OTTHUMT00000380640
TC0X00009582.hg.1	1.56	0.0027	UXT	ubiquitously expressed prefoldin like chaperone	NM_004182; NM_153477; NR_045559; NR_045560; ENST00000333119; ENST00000335890; ENST00000376964; ENST00000460840; ENST00000485641; BC000720; BC008890; OTTHUMT00000056440; OTTHUMT00000056441; OTTHUMT00000056442; OTTHUMT00000056443; OTTHUMT00000056444
TC1100011605.hg.1	1.56	0.0087	UCP3	uncoupling protein 3 (mitochondrial, proton carrier)	NM_003356; NM_022803; ENST00000314032; ENST00000426995; ENST00000544614; ENST00000545271; BC008392; OTTHUMT00000398200; OTTHUMT00000398202; OTTHUMT00000398204; OTTHUMT00000398205
TC1100007897.hg.1	1.55	0.0041	LGALS12	lectin, galactoside-binding, soluble, 12	NM_001142535; NM_001142536; NM_001142537; NM_001142538; NM_033101; ENST00000255684; ENST00000340246; ENST00000394618; ENST00000415491; ENST00000425950; BC028222; OTTHUMT00000396378; OTTHUMT00000396379; OTTHUMT00000396624; OTTHUMT00000396625; OTTHUMT00000396626
TC1900008862.hg.1	1.55	0.0023	LAIR2	leukocyte-associated immunoglobulin-like receptor 2	NM_002288; NM_021270; ENST00000301202; ENST00000351841; ENST00000412608; ENST00000610651; BC069366; OTTHUMT00000140801; OTTHUMT00000140802; OTTHUMT00000267883; OTTHUMT00000267884
TC1900009272.hg.1	1.55	0.0039	AES	amino-terminal enhancer of split	NM_001130; NM_198969; NM_198970; ENST00000221561; ENST00000327141; ENST00000585557; ENST00000585782; ENST00000586003; ENST00000586742; ENST00000586839; ENST00000587083; ENST00000587393; ENST00000590067; ENST00000592330; ENST00000592414; BC113735; BC113737; OTTHUMT00000451926; OTTHUMT00000452152; OTTHUMT00000452153; OTTHUMT00000452154; OTTHUMT00000452155; OTTHUMT00000452156; OTTHUMT00000452157; OT…
TC0100012846.hg.1	1.55	0.005	DFFA	DNA fragmentation factor, 45kDa, alpha polypeptide	NM_004401; NM_213566; ENST00000377036; ENST00000377038; ENST00000476658; BC000037; BC007112; BC007721; OTTHUMT00000005418; OTTHUMT00000005419; OTTHUMT00000005420
TC0800010379.hg.1	1.55	0.0055	EFCAB1	EF-hand calcium binding domain 1	NM_001142857; NM_024593; NR_024605; ENST00000262103; ENST00000433756; ENST00000519425; ENST00000521002; ENST00000521701; ENST00000521721; ENST00000522254; ENST00000523008; ENST00000523092; BC025676; OTTHUMT00000377776; OTTHUMT00000377777; OTTHUMT00000377778; OTTHUMT00000377780; OTTHUMT00000377781; OTTHUMT00000377782; OTTHUMT00000377783; OTTHUMT00000377831; uc011ldj.1
TC0300009167.hg.1	1.55	0.0095	EIF2A	eukaryotic translation initiation factor 2A, 65kDa	NM_032025; ENST00000273435; ENST00000406576; ENST00000460851; ENST00000462221; ENST00000463863; ENST00000465535; ENST00000469331; ENST00000472926; ENST00000473499; ENST00000474505; ENST00000477551; ENST00000482093; ENST00000482471; ENST00000487799; ENST00000490505; ENST00000494558; BC011885; OTTHUMT00000357259; OTTHUMT00000357260; OTTHUMT00000357261; OTTHUMT00000357262; OTTHUMT00000357263; OTTHUM…
TC1700012474.hg.1	1.55	0.001	EXOC7; MIR6868	exocyst complex component 7; microRNA 6868	NM_001013839; NM_001145297; NM_001145298; NM_001145299; NM_001282313; NM_001282314; NM_015219; NR_106928; ENST00000332065; ENST00000335146; ENST00000357231; ENST00000405068; ENST00000405575; ENST00000406660; ENST00000411744; ENST00000420116; ENST00000442951; ENST00000460476; ENST00000465252; ENST00000467586; ENST00000467929; ENST00000486053; ENST00000494787; ENST00000589210; ENST00000591724; ENST…
TC1900009445.hg.1	1.55	0.0033	GPR108; MIR6791	G protein-coupled receptor 108; microRNA 6791	NM_001080452; NR_106849; ENST00000264080; ENST00000430424; ENST00000537722; ENST00000594034; ENST00000594500; ENST00000595108; ENST00000595620; ENST00000595908; ENST00000597043; ENST00000597298; ENST00000597706; ENST00000598052; ENST00000598626; ENST00000598955; ENST00000600773; ENST00000601402; ENST00000601716; ENST00000621745; BC146909; BC150657; OTTHUMT00000407506; OTTHUMT00000407507; OTTHUMT0…
TC0100011855.hg.1	1.55	0.0022	GUK1	guanylate kinase 1	NM_000858; NM_001159390; NM_001159391; NM_001242839; NM_001242840; ENST00000312726; ENST00000366716; ENST00000366718; ENST00000366721; ENST00000366722; ENST00000366723; ENST00000366726; ENST00000366728; ENST00000366730; ENST00000391865; ENST00000412265; ENST00000435153; ENST00000453943; ENST00000460224; ENST00000462807; ENST00000464858; ENST00000465025; ENST00000469973; ENST00000470040; ENST00000…
TC1900009217.hg.1	1.55	0.0041	PLEKHJ1; MIR6789	pleckstrin homology domain containing, family J member 1; microRNA 6789	NM_001300836; NM_018049; NR_106847; ENST00000326631; ENST00000585423; ENST00000586497; ENST00000586608; ENST00000587394; ENST00000587962; ENST00000588356; ENST00000588450; ENST00000588545; ENST00000588633; ENST00000589097; ENST00000589791; ENST00000591099; ENST00000619892; BC003084; BC008966; OTTHUMT00000451252; OTTHUMT00000451254; OTTHUMT00000451255; OTTHUMT00000451256; OTTHUMT00000451257; OTTHU…
TC1200011820.hg.1	1.55	0.0044	PRDM4	PR domain containing 4	NM_012406; ENST00000228437; ENST00000547188; ENST00000547268; ENST00000549416; ENST00000550376; ENST00000550659; BC035581; OTTHUMT00000406546; OTTHUMT00000406547; OTTHUMT00000406548; OTTHUMT00000406549; OTTHUMT00000406550; OTTHUMT00000406551
TC1500009952.hg.1	1.55	0.006	PKM	pyruvate kinase, muscle	NM_001206796; NM_001206797; NM_001206798; NM_001206799; NM_002654; NM_182470; NM_182471; ENST00000319622; ENST00000335181; ENST00000389093; ENST00000449901; ENST00000561609; ENST00000562784; ENST00000562997; ENST00000563275; ENST00000563986; ENST00000564178; ENST00000564276; ENST00000564440; ENST00000564993; ENST00000565143; ENST00000565154; ENST00000565184; ENST00000566809; ENST00000567087; ENST…
TC1200011074.hg.1	1.55	0.0071	RPL36AP41	ribosomal protein L36a pseudogene 41 [Source:HGNC Symbol;Acc:HGNC:35813]	ENST00000493820
TC1100006491.hg.1	1.55	0.0068	RPLP2; SNORA52	ribosomal protein, large, P2; small nucleolar RNA, H/ACA box 52	NM_001004; NR_002585; ENST00000321153; ENST00000362915; ENST00000524867; ENST00000525722; ENST00000526222; ENST00000527517; ENST00000530398; ENST00000530797; ENST00000532004; BC005354; BC005920; BC007573; BC062314; OTTHUMT00000257115; OTTHUMT00000382845; OTTHUMT00000382846; OTTHUMT00000382847; OTTHUMT00000382849; OTTHUMT00000382850; OTTHUMT00000382851; OTTHUMT00000384478; uc001lrs.1
TC0500013426.hg.1	1.55	0.0035	TBC1D9B	TBC1 domain family, member 9B (with GRAM domain)	NM_015043; NM_198868; ENST00000355235; ENST00000356834; ENST00000517782; ENST00000518085; ENST00000518115; ENST00000518120; ENST00000518459; ENST00000519746; ENST00000519757; ENST00000520794; ENST00000520912; ENST00000521469; ENST00000521669; ENST00000522029; ENST00000522180; ENST00000522224; ENST00000522472; ENST00000522921; ENST00000524222; ENST00000630103; BC129994; OTTHUMT00000253501; OTTHUMT…
TC1400008746.hg.1	1.55	0.0002	TINF2	TERF1 (TRF1)-interacting nuclear factor 2	NM_001099274; NM_012461; ENST00000267415; ENST00000399423; ENST00000557830; ENST00000557915; ENST00000557921; ENST00000558476; ENST00000558510; ENST00000558566; ENST00000558703; ENST00000559019; ENST00000559147; ENST00000559549; ENST00000559969; ENST00000560019; ENST00000626689; BC005030; BC019343; OTTHUMT00000415406; OTTHUMT00000415407; OTTHUMT00000415409; OTTHUMT00000415410; OTTHUMT00000415425;…
TC0700010947.hg.1	1.55	0.0047	TBRG4; SNORA5B	transforming growth factor beta regulator 4; small nucleolar RNA, H/ACA box 5B	NM_001261834; NM_004749; NM_030900; NM_199122; NR_002990; ENST00000258770; ENST00000361278; ENST00000363786; ENST00000395655; ENST00000461363; ENST00000471142; ENST00000475893; ENST00000477328; ENST00000478116; ENST00000478532; ENST00000482285; ENST00000482482; ENST00000483615; ENST00000484326; ENST00000488222; ENST00000494076; ENST00000495078; ENST00000495973; BC014918; BC017235; OTTHUMT00000251…
TC0700013060.hg.1	1.55	0.0021	TMUB1	transmembrane and ubiquitin-like domain containing 1	NM_001136044; NM_031434; ENST00000297533; ENST00000392818; ENST00000462940; ENST00000476627; ENST00000482202; ENST00000488752; ENST00000492838; BC000936; BC033182; OTTHUMT00000351484; OTTHUMT00000351485; OTTHUMT00000351486; OTTHUMT00000351487; OTTHUMT00000351488; OTTHUMT00000351489; OTTHUMT00000351490
TC1900011469.hg.1	1.55	0.0081	TMEM238	transmembrane protein 238	NM_001190764; ENST00000444469; OTTHUMT00000453043
TC1900007313.hg.1	1.55	0.0003	USE1	unconventional SNARE in the ER 1 homolog (S. cerevisiae)	NM_018467; ENST00000263897; ENST00000445667; ENST00000593597; ENST00000594399; ENST00000594724; ENST00000595101; ENST00000596136; ENST00000600970; ENST00000601592; ENST00000601662; BC006005; BC008455; OTTHUMT00000463294; OTTHUMT00000463295; OTTHUMT00000463296; OTTHUMT00000463297; OTTHUMT00000463298; OTTHUMT00000463299; OTTHUMT00000463300; OTTHUMT00000463301; OTTHUMT00000463302
TC1100009935.hg.1	1.54	0.0018	OR52H1	olfactory receptor, family 52, subfamily H, member 1	NM_001005289; ENST00000322653; BC136998; OTTHUMT00000143400; uc010qzh.2
TC1600011347.hg.1	1.54	0.0027	ALG1; NAGPA-AS1	ALG1, chitobiosyldiphosphodolichol beta-mannosyltransferase; NAGPA antisense RNA 1	NM_019109; NR_038913; ENST00000262374; ENST00000544428; ENST00000586840; ENST00000588623; ENST00000591783; ENST00000591822; ENST00000592661; ENST00000592793; BC004402; BC031095; OTTHUMT00000251716; OTTHUMT00000435451; OTTHUMT00000435452; OTTHUMT00000439886; OTTHUMT00000440193; OTTHUMT00000460417; OTTHUMT00000460418; OTTHUMT00000481659
TC2000009596.hg.1	1.54	0.0015	CTCFL	CCCTC-binding factor (zinc finger protein)-like	BC137482; BC137483
TC1700012089.hg.1	1.54	0.0089	DCXR	dicarbonyl/L-xylulose reductase	NM_001195218; NM_016286; ENST00000306869; ENST00000577286; ENST00000577532; ENST00000577712; ENST00000577996; ENST00000578273; ENST00000578885; ENST00000579004; ENST00000579155; ENST00000579334; ENST00000579821; ENST00000579842; ENST00000580320; ENST00000580750; ENST00000581584; ENST00000582074; ENST00000582613; ENST00000582900; ENST00000584318; ENST00000585085; ENST00000585164; BC001470; OTTHUMT…
TC1900010941.hg.1	1.54	0.0004	ERCC1	excision repair cross-complementation group 1	NM_001166049; NM_001983; NM_202001; ENST00000013807; ENST00000300853; ENST00000340192; ENST00000423698; ENST00000587888; ENST00000588300; ENST00000588738; ENST00000589165; ENST00000589214; ENST00000589381; ENST00000590701; ENST00000591636; ENST00000592023; ENST00000592083; ENST00000592410; ENST00000592444; ENST00000592905; BC008930; BC052813; OTTHUMT00000459542; OTTHUMT00000459543; OTTHUMT0000045…
TC0200010834.hg.1	1.54	0.0031	FAM134A	family with sequence similarity 134, member A	NM_024293; ENST00000273048; ENST00000420189; ENST00000430297; ENST00000430747; ENST00000443757; ENST00000452022; ENST00000452293; ENST00000458520; ENST00000465672; ENST00000481925; OTTHUMT00000336147; OTTHUMT00000336148; OTTHUMT00000336150; OTTHUMT00000336151; OTTHUMT00000336152; OTTHUMT00000336153; OTTHUMT00000336154; OTTHUMT00000336155; OTTHUMT00000336156; OTTHUMT00000336157
TC0100013718.hg.1	1.54	0.0015	LSM10	LSM10, U7 small nuclear RNA associated	NM_032881; ENST00000315732; ENST00000476041; ENST00000489912; BC007623; OTTHUMT00000022294; OTTHUMT00000022295; OTTHUMT00000022296; uc001cao.1
TC0600011884.hg.1	1.54	0.0006	MRPS18A	mitochondrial ribosomal protein S18A	NM_001193343; NM_018135; ENST00000372116; ENST00000372133; ENST00000427312; BC010364; OTTHUMT00000040695; OTTHUMT00000040696; OTTHUMT00000040697
TC0700008626.hg.1	1.54	0.0028	ORAI2	ORAI calcium release-activated calcium modulator 2	NM_001126340; NM_001271818; NM_001271819; NM_032831; ENST00000356387; ENST00000403646; ENST00000468241; ENST00000473939; ENST00000478730; ENST00000482237; ENST00000488996; ENST00000495936; ENST00000498661; ENST00000611770; BC069270; OTTHUMT00000349509; OTTHUMT00000349510; OTTHUMT00000349511; OTTHUMT00000349512; OTTHUMT00000349513; OTTHUMT00000349514; OTTHUMT00000349515; OTTHUMT00000349516
TC1400009361.hg.1	1.54	0.0076	TMEM30B	transmembrane protein 30B	NM_001017970; ENST00000554497; ENST00000555868; ENST00000557163; BC101726; BC113559; OTTHUMT00000413358; OTTHUMT00000413360; OTTHUMT00000413361
TC1100013032.hg.1	1.53	0.001	DNAJC4	DnaJ (Hsp40) homolog, subfamily C, member 4	NM_001307980; NM_001307981; NM_005528; ENST00000321460; ENST00000321685; ENST00000355040; ENST00000535246; ENST00000536006; ENST00000537109; ENST00000538961; ENST00000540945; ENST00000542376; ENST00000543685; ENST00000543791; ENST00000628077; BC044584; BC057849; OTTHUMT00000396305; OTTHUMT00000396306; OTTHUMT00000396309; OTTHUMT00000396310; OTTHUMT00000396311; OTTHUMT00000396312; OTTHUMT000003963…
TC0600010160.hg.1	1.53	0.003	MIR7641-2; RNA5SP226	Homo sapiens microRNA 7641-2 (MIR7641-2), microRNA.; 5S ribosomal pseudogene 226 [Source:HGNC Symbol;Acc:HGNC:43126]	NR_106988_4; uc032xsm.2
TC0700008542.hg.1	1.53	0.008	MEPCE	methylphosphate capping enzyme	NM_001194990; NM_001194991; NM_001194992; NM_019606; ENST00000310512; ENST00000414441; ENST00000479201; ENST00000497759; BC000556; BC018935; OTTHUMT00000339135; OTTHUMT00000339136; OTTHUMT00000339272; OTTHUMT00000339273; uc003uuw.3
TC1000008005.hg.1	1.53	0.0028	MCU	mitochondrial calcium uniporter	NM_001270679; NM_001270680; NM_138357; NR_073062; ENST00000357157; ENST00000373053; ENST00000483185; ENST00000536019; ENST00000603118; ENST00000603649; ENST00000604152; ENST00000604372; ENST00000604679; ENST00000605416; ENST00000605597; BC034235; OTTHUMT00000048593; OTTHUMT00000048594; OTTHUMT00000048595; OTTHUMT00000468490; OTTHUMT00000468491; OTTHUMT00000468492; OTTHUMT00000468493; OTTHUMT00000…
TC2000007488.hg.1	1.53	0.0006	PIGT	phosphatidylinositol glycan anchor biosynthesis class T	NM_001184728; NM_001184729; NM_001184730; NM_015937; NR_047691; NR_047692; NR_047693; NR_047694; NR_047695; ENST00000279035; ENST00000279036; ENST00000372689; ENST00000432270; ENST00000455050; ENST00000543458; ENST00000545755; BC015022; BC136827; BC136828; OTTHUMT00000079434; OTTHUMT00000079435; OTTHUMT00000470278; OTTHUMT00000470280; OTTHUMT00000470281; OTTHUMT00000470282; OTTHUMT00000474004
TC2200008829.hg.1	1.53	0.0071	POLR3H	polymerase (RNA) III (DNA directed) polypeptide H (22.9kD)	NM_001018050; NM_001018052; NM_001282884; NM_001282885; NM_138338; ENST00000337566; ENST00000355209; ENST00000396504; ENST00000407461; ENST00000420561; ENST00000431534; ENST00000432789; ENST00000442616; ENST00000483837; BC017248; BC088367; OTTHUMT00000320701; OTTHUMT00000320702; OTTHUMT00000320704; OTTHUMT00000320705; OTTHUMT00000320706; OTTHUMT00000320707; OTTHUMT00000320708; OTTHUMT00000320709
TC0600007599.hg.1	1.53	0.0051	PRRC2A	proline-rich coiled-coil 2A	NM_080686; ENST00000376007; ENST00000376033; ENST00000460302; ENST00000462617; ENST00000464079; ENST00000464890; ENST00000469501; ENST00000469577; ENST00000482441; ENST00000483470; ENST00000484787; ENST00000487089; ENST00000487839; ENST00000492691; BC042295; BC060668; OTTHUMT00000076310; OTTHUMT00000076311; OTTHUMT00000076313; OTTHUMT00000076314; OTTHUMT00000259319; OTTHUMT00000259320; OTTHUMT000…
TC2000006446.hg.1	1.53	0.0049	RBCK1	RanBP-type and C3HC4-type zinc finger containing 1	NM_006462; NM_031229; ENST00000353660; ENST00000356286; ENST00000382181; ENST00000382214; ENST00000400245; ENST00000400247; ENST00000411647; ENST00000414880; ENST00000415942; ENST00000441733; ENST00000465226; ENST00000468272; ENST00000475269; ENST00000621487; BC015219; OTTHUMT00000077452; OTTHUMT00000077453; OTTHUMT00000077454; OTTHUMT00000077455; OTTHUMT00000077456; OTTHUMT00000077457; OTTHUMT00…
TC1200007866.hg.1	1.53	0.0014	SHMT2	serine hydroxymethyltransferase 2 (mitochondrial)	NM_001166356; NM_001166357; NM_001166358; NM_001166359; NM_005412; NR_029415; NR_029416; NR_029417; NR_048562; ENST00000328923; ENST00000414700; ENST00000449049; ENST00000553324; ENST00000553474; ENST00000553529; ENST00000553837; ENST00000553868; ENST00000553949; ENST00000553950; ENST00000554310; ENST00000554467; ENST00000554600; ENST00000554604; ENST00000554656; ENST00000554975; ENST00000555116;…
TC1200006838.hg.1	1.53	0.0018	SMIM10L1	small integral membrane protein 10 like 1	ENST00000622602
TC1100013140.hg.1	1.53	0.0005	TAF10	TAF10 RNA polymerase II, TATA box binding protein (TBP)-associated factor, 30kDa	NM_006284; ENST00000299424; ENST00000527248; ENST00000531760; ENST00000532344; BC012088; OTTHUMT00000257259; OTTHUMT00000386957; OTTHUMT00000386958; OTTHUMT00000386959
TC1500010106.hg.1	1.53	0.003	TSPAN3	tetraspanin 3	NM_001168412; NM_005724; NM_198902; ENST00000267970; ENST00000346495; ENST00000424443; ENST00000558394; ENST00000558745; ENST00000559373; ENST00000559494; ENST00000560514; ENST00000560715; ENST00000561277; BC000704; BC004280; BC009248; BC011206; OTTHUMT00000289792; OTTHUMT00000289793; OTTHUMT00000419459; OTTHUMT00000419460; OTTHUMT00000419461; OTTHUMT00000419463; OTTHUMT00000419464; OTTHUMT000004…
TC1800008281.hg.1	1.53	0.0041	TMEM241	transmembrane protein 241	NM_032933; ENST00000383233; ENST00000460322; ENST00000473688; ENST00000475185; ENST00000477053; ENST00000482411; ENST00000497608; ENST00000542162; ENST00000577448; ENST00000577531; ENST00000578520; ENST00000578790; ENST00000580025; ENST00000581444; ENST00000582336; ENST00000583048; ENST00000584625; BC114510; BC114561; OTTHUMT00000254702; OTTHUMT00000308986; OTTHUMT00000308987; OTTHUMT00000308988;…
TC1900008924.hg.1	1.53	0.0047	U2AF2	U2 small nuclear RNA auxiliary factor 2	NM_001012478; NM_007279; ENST00000308924; ENST00000450554; ENST00000587196; ENST00000587275; ENST00000588850; ENST00000590551; ENST00000592867; ENST00000592874; BC008740; BC030574; OTTHUMT00000453598; OTTHUMT00000453599; OTTHUMT00000453600; OTTHUMT00000453601; OTTHUMT00000453604; OTTHUMT00000453605; OTTHUMT00000453606; OTTHUMT00000457985
TC1600010772.hg.1	1.53	0.0028	VAC14	Vac14 homolog (S. cerevisiae)	NM_018052; ENST00000261776; ENST00000536184; ENST00000561879; ENST00000563662; ENST00000564512; ENST00000564685; ENST00000566416; ENST00000566655; ENST00000567648; ENST00000568548; ENST00000568886; ENST00000571759; BC125108; BC125109; OTTHUMT00000268973; OTTHUMT00000434931; OTTHUMT00000434932; OTTHUMT00000434933; OTTHUMT00000434934; OTTHUMT00000434936; OTTHUMT00000434937; OTTHUMT00000434938; OTTH…
TC0X00008776.hg.1	1.53	0.0024	ZNF275	zinc finger protein 275	NM_001080485; ENST00000370249; ENST00000370251; ENST00000438239; BC136634; OTTHUMT00000144468; OTTHUMT00000144470; OTTHUMT00000471729; uc004fhg.2
TC1100007996.hg.1	1.53	0.0085	ZFPL1	zinc finger protein-like 1	NM_006782; ENST00000294258; ENST00000453524; ENST00000525509; ENST00000526289; ENST00000526334; ENST00000526440; ENST00000526791; ENST00000526945; ENST00000528123; ENST00000530488; ENST00000530744; ENST00000531761; ENST00000532200; ENST00000533216; BC012530; BC012814; OTTHUMT00000385193; OTTHUMT00000385194; OTTHUMT00000385195; OTTHUMT00000385196; OTTHUMT00000385197; OTTHUMT00000385198; OTTHUMT000…
TC0600008253.hg.1	1.52	0.0059	PAQR8	progestin and adipoQ receptor family member VIII	NM_133367; ENST00000360726; ENST00000442253; ENST00000512121; BC030664; OTTHUMT00000040903; OTTHUMT00000359676; OTTHUMT00000359677; uc003pao.4
TC0X00011206.hg.1	1.52	0.0012	SLC10A3	solute carrier family 10, member 3	NM_001142391; NM_001142392; NM_019848; ENST00000263512; ENST00000369649; ENST00000393586; ENST00000393587; ENST00000453912; BC004966; OTTHUMT00000037234; OTTHUMT00000037235; OTTHUMT00000037236; OTTHUMT00000316148
TC0100012392.hg.1	1.52	0.0053	LOC102723897; FO538757.2	WAS protein family homolog 2-like; Uncharacterized protein [Source:UniProtKB/TrEMBL;Acc:A0A096LP26]	ENST00000623083; ENST00000623834; ENST00000624735; uc057aup.1; uc057auq.1; uc057aur.1
TC1900010716.hg.1	1.52	0.0015	ADCK4	aarF domain containing kinase 4	NM_001142555; NM_024876; ENST00000243583; ENST00000324464; ENST00000593544; ENST00000593723; ENST00000593724; ENST00000594084; ENST00000594490; ENST00000594720; ENST00000595254; ENST00000596357; ENST00000596455; ENST00000599643; ENST00000600080; ENST00000600707; ENST00000601304; ENST00000601451; ENST00000601967; BC013114; BC027473; OTTHUMT00000462731; OTTHUMT00000462732; OTTHUMT00000462733; OTTHU…
TC2000008001.hg.1	1.52	0.0007	ADRM1	adhesion regulating molecule 1	NM_001281437; NM_001281438; NM_007002; NM_175573; ENST00000253003; ENST00000462554; ENST00000465805; ENST00000491935; ENST00000620230; BC017245; OTTHUMT00000080007; OTTHUMT00000080009; OTTHUMT00000080010
TC1100012227.hg.1	1.52	0.0057	C11orf65	chromosome 11 open reading frame 65	NM_152587; ENST00000393084; ENST00000524755; ENST00000525729; ENST00000526725; ENST00000527531; ENST00000529391; ENST00000533583; ENST00000615746; BC029536; OTTHUMT00000390010; OTTHUMT00000390268; OTTHUMT00000390269; OTTHUMT00000390270; OTTHUMT00000390271; OTTHUMT00000390272; uc001pkh.3; uc010rvx.1
TC1200009590.hg.1	1.52	0.0058	DCP1B	decapping mRNA 1B	NM_152640; ENST00000280665; ENST00000535873; ENST00000536665; ENST00000537725; ENST00000540622; ENST00000541700; ENST00000543381; BC043437; OTTHUMT00000398244; OTTHUMT00000398245; OTTHUMT00000398246; OTTHUMT00000398247; OTTHUMT00000398248; OTTHUMT00000398249; OTTHUMT00000398250
TC0800009237.hg.1	1.52	0.0099	GPAA1	glycosylphosphatidylinositol anchor attachment 1	NM_003801; ENST00000355091; ENST00000361036; ENST00000524418; ENST00000525087; ENST00000525308; ENST00000526233; ENST00000526341; ENST00000527144; ENST00000527653; ENST00000528073; ENST00000529503; ENST00000529638; ENST00000530258; ENST00000530633; ENST00000530796; ENST00000531593; ENST00000532758; ENST00000534072; BC003171; BC004129; BC006383; OTTHUMT00000384068; OTTHUMT00000384069; OTTHUMT00000…
TC1500010422.hg.1	1.52	0.0036	IDH2	isocitrate dehydrogenase 2 (NADP+), mitochondrial	NM_001289910; NM_001290114; NM_002168; ENST00000330062; ENST00000540499; ENST00000559482; ENST00000560061; BC009244; BC071828; OTTHUMT00000313426; OTTHUMT00000417507; OTTHUMT00000417508; OTTHUMT00000417509
TC1200009767.hg.1	1.52	0.0016	PHB2; SCARNA12	prohibitin 2; small Cajal body-specific RNA 12	NM_001144831; NM_001267700; NR_003010; ENST00000399433; ENST00000440277; ENST00000459155; ENST00000535923; ENST00000536316; ENST00000537646; ENST00000542294; ENST00000542912; ENST00000543465; ENST00000544134; ENST00000544888; ENST00000545167; ENST00000545555; ENST00000546111; ENST00000546217; BC014766; BC110322; OTTHUMT00000400039; OTTHUMT00000400040; OTTHUMT00000401793; OTTHUMT00000401794; OTTHU…
TC2200008755.hg.1	1.52	0.0076	RPS19BP1	ribosomal protein S19 binding protein 1	NM_194326; NR_130151; ENST00000334678; ENST00000420879; ENST00000459956; ENST00000472291; ENST00000488602; ENST00000491966; BC037573; BC047711; OTTHUMT00000321307; OTTHUMT00000321308; OTTHUMT00000321309; OTTHUMT00000321310; OTTHUMT00000321311; OTTHUMT00000321312; uc003ayb.3
TC0900012225.hg.1	1.52	0.0008	RNF38	ring finger protein 38	NM_022781; NM_194328; NM_194329; NM_194330; NM_194332; ENST00000259605; ENST00000350199; ENST00000353739; ENST00000357058; ENST00000377877; ENST00000377885; ENST00000484621; ENST00000491349; ENST00000611646; BC033786; OTTHUMT00000052422; OTTHUMT00000052423; OTTHUMT00000052424; OTTHUMT00000052425; OTTHUMT00000052426
TC1900011132.hg.1	1.52	0.0084	SLC6A16	solute carrier family 6, member 16	NM_014037; ENST00000335875; ENST00000454748; ENST00000594180; ENST00000594917; ENST00000597969; ENST00000598221; ENST00000598828; BC034948; OTTHUMT00000465503; OTTHUMT00000465504; OTTHUMT00000465505; OTTHUMT00000465506; OTTHUMT00000465507; OTTHUMT00000465508; OTTHUMT00000465509
TC2200007547.hg.1	1.52	0.0091	TSPO	translocator protein (18kDa)	NM_000714; NM_001256530; NM_001256531; NR_046308; ENST00000329563; ENST00000337554; ENST00000396265; ENST00000428336; ENST00000472378; ENST00000583777; BC001110; OTTHUMT00000318951; OTTHUMT00000318952; OTTHUMT00000319617; OTTHUMT00000319618; OTTHUMT00000319619
TC0100010877.hg.1	1.52	0.005	TSEN15	TSEN15 tRNA splicing endonuclease subunit	NM_001127394; NM_001300764; NM_001300766; NM_052965; NR_023349; NR_125335; ENST00000361641; ENST00000367518; ENST00000423085; ENST00000457455; ENST00000462677; ENST00000485209; ENST00000533373; BC022030; OTTHUMT00000086132; OTTHUMT00000086133; OTTHUMT00000086134; OTTHUMT00000098688; OTTHUMT00000098689; OTTHUMT00000382435; OTTHUMT00000382436
TC1800007440.hg.1	1.52	0.0037	ZNF532	zinc finger protein 532	NM_018181; ENST00000336078; ENST00000585662; ENST00000586085; ENST00000586158; ENST00000586723; ENST00000586997; ENST00000587755; ENST00000588456; ENST00000588543; ENST00000588601; ENST00000588956; ENST00000589131; ENST00000589156; ENST00000589288; ENST00000589403; ENST00000589481; ENST00000590157; ENST00000590285; ENST00000590287; ENST00000590442; ENST00000591049; ENST00000591083; ENST0000059123…
TC0100007629.hg.1	1.52	0.0046	RP11-201O14.2		ENST00000429616
TC11_KI270721v1_random00006432.hg.1	1.51	0.0051	MRPL23; LOC102724828; AC004556.1	Homo sapiens mitochondrial ribosomal protein L23 (MRPL23), mRNA.; 39S ribosomal protein L23, mitochondrial-like; Homo sapiens mitochondrial ribosomal protein L23, mRNA (cDNA clone MGC:12795 IMAGE:4298000), complete cds.	NM_021134_2; ENST00000612848; BC027710_2; uc031yky.2
TC0600011870.hg.1	1.51	0.006	DNPH1	2-deoxynucleoside 5-phosphate N-hydrolase 1	NM_006443; NM_199184; ENST00000230431; ENST00000393987; ENST00000505042; ENST00000509253; BC011683; OTTHUMT00000040583; OTTHUMT00000358363; OTTHUMT00000358364; OTTHUMT00000358365
TC2200009170.hg.1	1.51	0.0083	ARSA	arylsulfatase A	NM_000487; NM_001085425; NM_001085426; NM_001085427; NM_001085428; ENST00000216124; ENST00000356098; ENST00000395619; ENST00000395621; ENST00000453344; ENST00000551731; ENST00000608497; ENST00000610191; BC014210; OTTHUMT00000316725; OTTHUMT00000316726; OTTHUMT00000316727; OTTHUMT00000316728; OTTHUMT00000316729; OTTHUMT00000407082; OTTHUMT00000472282; OTTHUMT00000472283
TC1700009221.hg.1	1.51	0.0011	GPS1	G protein pathway suppressor 1	NM_004127; NM_212492; ENST00000306823; ENST00000320548; ENST00000392357; ENST00000392358; ENST00000578168; ENST00000578279; ENST00000578392; ENST00000578552; ENST00000578642; ENST00000580141; ENST00000580627; ENST00000580716; ENST00000580723; ENST00000581418; ENST00000581578; ENST00000582327; ENST00000583009; ENST00000583486; ENST00000583641; ENST00000583885; ENST00000583961; ENST00000583983; ENS…
TC0600011880.hg.1	1.51	0.0063	GTPBP2	GTP binding protein 2	NM_001286216; NM_019096; ENST00000307114; ENST00000307126; ENST00000419497; ENST00000432918; ENST00000442748; ENST00000452781; ENST00000459959; ENST00000476510; ENST00000480263; ENST00000496137; BC064968; OTTHUMT00000040669; OTTHUMT00000040671; OTTHUMT00000040672; OTTHUMT00000040673; OTTHUMT00000040674; OTTHUMT00000040675; OTTHUMT00000040677; OTTHUMT00000040678; OTTHUMT00000040679
TC1100012613.hg.1	1.51	0.0039	HSPA8; SNORD14C; SNORD14D	heat shock 70kDa protein 8; small nucleolar RNA, C/D box 14C; small nucleolar RNA, C/D box 14D	NM_006597; NM_153201; NR_001453; NR_001454; ENST00000227378; ENST00000365382; ENST00000384390; ENST00000453788; ENST00000524552; ENST00000524590; ENST00000525463; ENST00000525624; ENST00000526110; ENST00000526686; ENST00000526862; ENST00000527387; ENST00000527983; ENST00000528292; ENST00000530391; ENST00000531063; ENST00000532091; ENST00000532167; ENST00000532182; ENST00000532636; ENST00000532780…
TC0X00011173.hg.1	1.51	0.0053	IDH3G	isocitrate dehydrogenase 3 (NAD+) gamma	NM_004135; NM_174869; ENST00000217901; ENST00000370092; ENST00000370093; ENST00000427365; ENST00000444338; ENST00000444450; ENST00000454076; ENST00000461215; ENST00000491235; ENST00000495356; ENST00000497043; ENST00000619865; BC000933; BC001902; OTTHUMT00000061080; OTTHUMT00000061081; OTTHUMT00000061082; OTTHUMT00000061083; OTTHUMT00000061084; OTTHUMT00000061085; OTTHUMT00000061086; OTTHUMT000000…
TC0600007518.hg.1	1.51	0.0044	HLA-L	major histocompatibility complex, class I, L (pseudogene)	NR_027822; ENST00000420110; ENST00000463348; ENST00000482052; BC139904; BC141846; OTTHUMT00000076296; OTTHUMT00000256044; OTTHUMT00000356318
TC0X00007029.hg.1	1.51	0.0075	MIR7641-2	microRNA 7641-2	NR_106988
TC1000012589.hg.1	1.51	0.0057	MRPL43	mitochondrial ribosomal protein L43	NM_001308396; NM_032112; NM_176792; NM_176793; NM_176794; ENST00000299179; ENST00000318325; ENST00000318364; ENST00000342071; ENST00000370234; ENST00000370236; ENST00000370241; ENST00000370242; ENST00000448244; ENST00000476012; ENST00000477279; ENST00000487059; ENST00000493646; BC015905; BC041165; BC052639; BC053373; OTTHUMT00000049901; OTTHUMT00000049902; OTTHUMT00000049903; OTTHUMT00000049904; …
TC1500008225.hg.1	1.51	0.0063	MRPS11	mitochondrial ribosomal protein S11	NM_022839; NM_176805; ENST00000325844; ENST00000353598; ENST00000557974; ENST00000558406; ENST00000558548; ENST00000559125; ENST00000559323; ENST00000559557; ENST00000560708; ENST00000560850; ENST00000561262; BC012489; BC032378; OTTHUMT00000309067; OTTHUMT00000309068; OTTHUMT00000415290; OTTHUMT00000415291; OTTHUMT00000415292; OTTHUMT00000415293; OTTHUMT00000415294; OTTHUMT00000415436; OTTHUMT000…
TC1700009539.hg.1	1.51	0.0009	PFN1	profilin 1	NM_005022; ENST00000225655; ENST00000572383; ENST00000574872; BC002475; BC006768; BC013439; BC015164; BC057828; OTTHUMT00000216853; OTTHUMT00000438743; OTTHUMT00000438744
TC1200012145.hg.1	1.51	0.0004	RAB35	RAB35, member RAS oncogene family	NM_001167606; NM_006861; ENST00000229340; ENST00000534951; ENST00000538903; ENST00000540803; ENST00000543364; ENST00000544304; BC015931; OTTHUMT00000402599; OTTHUMT00000402600; OTTHUMT00000402601; OTTHUMT00000402603; OTTHUMT00000402604; OTTHUMT00000402605; uc001txm.2
TC2000008499.hg.1	1.51	0.0094	RRBP1	ribosome binding protein 1	NM_001042576; NM_004587; ENST00000246043; ENST00000360807; ENST00000377807; ENST00000377813; ENST00000398782; ENST00000455029; ENST00000468428; ENST00000470422; ENST00000495501; ENST00000610403; ENST00000620641; BC128577; BC128578; OTTHUMT00000078124; OTTHUMT00000078125; OTTHUMT00000078126; OTTHUMT00000078127; OTTHUMT00000078128; OTTHUMT00000078129; OTTHUMT00000476856; OTTHUMT00000476857; uc002wp…
TC0900011669.hg.1	1.51	0.0081	SH3GLB2	SH3-domain GRB2-like endophilin B2	NM_001287045; NM_001287046; NM_020145; ENST00000372554; ENST00000372559; ENST00000372564; ENST00000416230; ENST00000416629; ENST00000417224; ENST00000425236; ENST00000455407; ENST00000461811; ENST00000477165; ENST00000479237; ENST00000483980; BC014635; OTTHUMT00000054535; OTTHUMT00000054536; OTTHUMT00000054537; OTTHUMT00000054538; OTTHUMT00000054539; OTTHUMT00000054540; OTTHUMT00000054541; OTTHUM…
TC1100013003.hg.1	1.51	0.0026	TMX2; C11orf31	thioredoxin-related transmembrane protein 2; chromosome 11 open reading frame 31	NM_001144012; NM_015959; NM_170746; NR_026593; NR_037645; ENST00000278422; ENST00000378312; ENST00000388857; ENST00000524972; ENST00000525035; ENST00000528042; ENST00000528110; ENST00000528798; ENST00000529403; ENST00000530114; ENST00000533321; ENST00000533602; ENST00000534355; ENST00000534386; ENST00000622257; ENST00000623303; BC000666; BC021122; BC093062; OTTHUMT00000393705; OTTHUMT00000393706;…
TC2200008409.hg.1	1.51	0.0036	ZMAT5	zinc finger, matrin-type 5	NM_001003692; NM_019103; ENST00000344318; ENST00000489010; BC009717; OTTHUMT00000322114; OTTHUMT00000322115
TC1600007992.hg.1	1.5	0.0073	ARL2BP	ADP-ribosylation factor like GTPase 2 binding protein	NM_012106; ENST00000219204; ENST00000562023; ENST00000563234; ENST00000565794; BC003087; OTTHUMT00000257334; OTTHUMT00000432791; OTTHUMT00000432793; OTTHUMT00000432794
TC0100016060.hg.1	1.5	0.0031	ELL2P1	elongation factor, RNA polymerase II, 2 pseudogene 1 [Source:HGNC Symbol;Acc:HGNC:39343]	ENST00000413990
TC0400009754.hg.1	1.5	0.0056	LETM1	leucine zipper-EF-hand containing transmembrane protein 1	NM_012318; ENST00000302787; ENST00000466175; ENST00000505551; ENST00000510940; ENST00000511977; ENST00000512189; ENST00000512669; BC014500; BC021208; OTTHUMT00000241634; OTTHUMT00000358205; OTTHUMT00000358275; OTTHUMT00000358276; OTTHUMT00000358344; OTTHUMT00000358345; OTTHUMT00000358346; uc003gdv.3
TC0100018564.hg.1	1.5	0.0067	PYCR2; MIR6741	pyrroline-5-carboxylate reductase family, member 2; microRNA 6741	NM_001271681; NM_013328; NR_106799; ENST00000343818; ENST00000446534; ENST00000466127; ENST00000467298; ENST00000472798; ENST00000478402; ENST00000489681; ENST00000612039; ENST00000612651; ENST00000618782; BC014868; BC020553; OTTHUMT00000091314; OTTHUMT00000091315; OTTHUMT00000091318; OTTHUMT00000091319; OTTHUMT00000091320; OTTHUMT00000091321; OTTHUMT00000091322
TC0800011459.hg.1	1.5	0.0083	RPS17P14	ribosomal protein S17 pseudogene 14	OTTHUMT00000351720
TC0400012940.hg.1	1.5	0.0054	SEC31A	SEC31 homolog A, COPII coat complex component	NM_001077206; NM_001077207; NM_001077208; NM_001191049; NM_001300744; NM_001300745; NM_014933; NM_016211; ENST00000264405; ENST00000311785; ENST00000348405; ENST00000395310; ENST00000436790; ENST00000443462; ENST00000448323; ENST00000500777; ENST00000503058; ENST00000503226; ENST00000503937; ENST00000505434; ENST00000505472; ENST00000505479; ENST00000505984; ENST00000506497; ENST00000507340; ENST…
TC1100008827.hg.1	1.5	0.0021	SRSF8	serine/arginine-rich splicing factor 8	NM_032102; NR_103726; ENST00000587424; BC057783; OTTHUMT00000477545
TC1900009297.hg.1	1.5	0.0024	TBXA2R	thromboxane A2 receptor	NM_001060; NM_201636; ENST00000375190; ENST00000411851; ENST00000587717; ENST00000589966; BC074749; BC074750; BC121148
TC1200006649.hg.1	1.5	0.0035	TPI1	triosephosphate isomerase 1	NM_000365; NM_001159287; NM_001258026; ENST00000229270; ENST00000396705; ENST00000462761; ENST00000474253; ENST00000482209; ENST00000488464; ENST00000493987; ENST00000495834; ENST00000535434; ENST00000613953; BC007086; BC007812; BC009329; BC011611; BC015100; BC017917; BC070129; OTTHUMT00000258252; OTTHUMT00000258253; OTTHUMT00000258254; OTTHUMT00000258255; OTTHUMT00000258256; OTTHUMT00000258257; …
TC0200010423.hg.1	-1.5	0.0044	AC007163.2	Uncharacterized protein [Source:UniProtKB/TrEMBL;Acc:A0A096LNR5]	uc061rfh.1
TC1200011330.hg.1	-1.5	0.0043	E2F7	E2F transcription factor 7	NM_203394; ENST00000322886; ENST00000416496; ENST00000547316; ENST00000550669; ENST00000551058; ENST00000551558; ENST00000552907; BC136366; BC136367; OTTHUMT00000406716; OTTHUMT00000406717; OTTHUMT00000406718; OTTHUMT00000406719; OTTHUMT00000406720; OTTHUMT00000406721; OTTHUMT00000406722
TC0200015173.hg.1	-1.5	0.0047	AC104058.1		ENST00000448028
TC1100009746.hg.1	-1.52	0.0006	KRTAP5-2	keratin associated protein 5-2	NM_001004325; ENST00000412090; BC132882; BC132908; OTTHUMT00000384775; uc001ltv.3
TC0300013052.hg.1	-1.52	0.0062	HMGN1P8	high mobility group nucleosome binding domain 1 pseudogene 8 [Source:HGNC Symbol;Acc:HGNC:39351]	ENST00000463578
TC0100014023.hg.1	-1.53	0.0047	GPBP1L1	GC-rich promoter binding protein 1-like 1	NM_021639; ENST00000290795; ENST00000355105; ENST00000460859; ENST00000467032; ENST00000468724; ENST00000479235; ENST00000480083; ENST00000480941; ENST00000487436; ENST00000488278; ENST00000493083; ENST00000495616; ENST00000496278; ENST00000498128; BC015713; BC022218; BC052257; OTTHUMT00000098375; OTTHUMT00000098376; OTTHUMT00000098377; OTTHUMT00000098378; OTTHUMT00000098379; OTTHUMT00000098380; …
TC0200012524.hg.1	-1.53	0.0087	RPL36AP15	ribosomal protein L36a pseudogene 15 [Source:HGNC Symbol;Acc:HGNC:36648]	ENST00000444514
TC0100009331.hg.1	-1.53	0.009	STXBP3	syntaxin binding protein 3	NM_007269; ENST00000370008; ENST00000469338; ENST00000472099; ENST00000483586; ENST00000485167; ENST00000486601; ENST00000495245; BC038099; BC047764; OTTHUMT00000030591; OTTHUMT00000030917; OTTHUMT00000030918; OTTHUMT00000030919; OTTHUMT00000030920; OTTHUMT00000317167; OTTHUMT00000317168
TC0500013298.hg.1	-1.54	0.0046	C1QTNF3	C1q and tumor necrosis factor related protein 3	NM_030945; NM_181435; ENST00000231338; ENST00000382065; ENST00000508398; ENST00000508434; ENST00000513065; ENST00000513471; BC112925; BC120990; OTTHUMT00000207469; OTTHUMT00000364413; OTTHUMT00000367685; OTTHUMT00000367686; OTTHUMT00000367687; OTTHUMT00000367689
TC2000008295.hg.1	-1.54	0.006	GPCPD1	glycerophosphocholine phosphodiesterase 1	NM_019593; ENST00000379019; ENST00000418646; ENST00000462080; ENST00000473797; ENST00000481038; ENST00000481690; ENST00000633552; BC027588; OTTHUMT00000077869; OTTHUMT00000077870; OTTHUMT00000077871; OTTHUMT00000077872; OTTHUMT00000077873; OTTHUMT00000077874; OTTHUMT00000487898
TC0600012240.hg.1	-1.54	0.0088	LMBRD1	LMBR1 domain containing 1	NM_018368; ENST00000370570; ENST00000370577; ENST00000472827; BC047073; OTTHUMT00000041123; OTTHUMT00000041124; OTTHUMT00000041125
TC1300008720.hg.1	-1.54	0.0086	MTRF1	mitochondrial translational release factor 1	NM_004294; ENST00000239852; ENST00000379477; ENST00000379480; ENST00000430347; ENST00000452359; ENST00000473492; ENST00000480434; ENST00000492827; ENST00000497679; ENST00000498245; BC042196; OTTHUMT00000044661; OTTHUMT00000044662; OTTHUMT00000044663; OTTHUMT00000044664; OTTHUMT00000044665; OTTHUMT00000044666; OTTHUMT00000044667; OTTHUMT00000044668; OTTHUMT00000044669
TC0500010779.hg.1	-1.54	0.0065	SLC38A9	solute carrier family 38, member 9	NM_001258286; NM_001258287; NM_001282429; NM_173514; NR_047649; ENST00000318672; ENST00000396865; ENST00000416547; ENST00000502247; ENST00000502416; ENST00000503817; ENST00000503891; ENST00000504880; ENST00000505563; ENST00000505708; ENST00000506624; ENST00000507109; ENST00000507216; ENST00000507447; ENST00000508124; ENST00000511233; ENST00000512208; ENST00000512595; ENST00000513275; ENST00000513…
TC0900007767.hg.1	-1.54	0.0017	RP11-213G2.1		ENST00000422653
TC0100008157.hg.1	-1.54	0.0061	RP4-603I14.3		ENST00000457027
TC0100015478.hg.1	-1.55	0.0026	NBPF7	neuroblastoma breakpoint family, member 7	NM_001047980; OTTHUMT00000033686
TC0200007089.hg.1	-1.55	0.0008	RPL23AP34	ribosomal protein L23a pseudogene 34 [Source:HGNC Symbol;Acc:HGNC:36035]	ENST00000423483
TC0800006984.hg.1	-1.55	0.0079	RP11-382J24.2		ENST00000519706
TC1900011061.hg.1	-1.56	0.0012	CARD8	caspase recruitment domain family, member 8	NM_001184900; NM_001184901; NM_001184902; NM_001184903; NM_001184904; NM_014959; NR_033678; NR_033679; NR_033680; ENST00000357778; ENST00000377461; ENST00000391898; ENST00000447740; ENST00000517510; ENST00000517778; ENST00000518450; ENST00000518596; ENST00000518622; ENST00000518979; ENST00000519302; ENST00000519332; ENST00000519646; ENST00000519940; ENST00000520007; ENST00000520015; ENST000005201…
TC0X00009208.hg.1	-1.56	0.0009	CXorf23	chromosome X open reading frame 23	NM_198279; ENST00000340625; ENST00000379682; ENST00000379687; ENST00000451208; ENST00000456553; ENST00000466702; ENST00000471203; ENST00000472158; OTTHUMT00000055986; OTTHUMT00000055987; OTTHUMT00000055988; OTTHUMT00000055989; OTTHUMT00000055990; OTTHUMT00000055991; OTTHUMT00000471629; OTTHUMT00000471630
TC0200015887.hg.1	-1.57	0.0011	CUL3	cullin 3	NM_001257197; NM_001257198; NM_003590; ENST00000264414; ENST00000344951; ENST00000409096; ENST00000409777; ENST00000432260; ENST00000436172; ENST00000451538; ENST00000454323; ENST00000481135; ENST00000484081; ENST00000487558; ENST00000497715; ENST00000536702; ENST00000541548; ENST00000546102; ENST00000617432; BC039598; BC092409; OTTHUMT00000256871; OTTHUMT00000331086; OTTHUMT00000331087; OTTHUMT0…
TC0900007768.hg.1	-1.57	0.0086	LOC389765	kinesin family member 27 pseudogene	NR_029410
TC0200007074.hg.1	-1.58	0.0027	AC109829.2	Uncharacterized protein [Source:UniProtKB/TrEMBL;Acc:A0A096LPJ6]	uc061hqq.1
TC0100011695.hg.1	-1.58	0.0027	BROX	BRO1 domain and CAAX motif containing	NM_001288579; NM_001288580; NM_001288581; NM_144695; NR_109927; ENST00000340934; ENST00000426638; ENST00000469236; ENST00000473962; ENST00000489191; ENST00000496267; ENST00000537020; ENST00000539697; ENST00000612948; BC113635; BC113637; BC143811; OTTHUMT00000091815; OTTHUMT00000092138; OTTHUMT00000092139; OTTHUMT00000092140; OTTHUMT00000092141; OTTHUMT00000092142
TC1900007048.hg.1	-1.58	0.0013	ZNF491	zinc finger protein 491	NM_152356; ENST00000323169; ENST00000450087; ENST00000479762; ENST00000492230; BC101590; BC101592; OTTHUMT00000344518; OTTHUMT00000344519; OTTHUMT00000344520; OTTHUMT00000344521
TC0200012248.hg.1	-1.59	0.0066	FEZ2	fasciculation and elongation protein zeta 2 (zygin II)	NM_001042548; NM_005102; ENST00000305852; ENST00000357996; ENST00000379245; ENST00000405912; ENST00000406220; ENST00000413938; ENST00000414288; ENST00000432869; ENST00000441005; ENST00000451623; ENST00000464964; ENST00000475815; ENST00000484205; ENST00000487282; ENST00000487919; ENST00000535666; BC110386; OTTHUMT00000325431; OTTHUMT00000325432; OTTHUMT00000325433; OTTHUMT00000325434; OTTHUMT00000…
TC1100006906.hg.1	-1.59	0.0098	FAR1	fatty acyl CoA reductase 1	NM_032228; ENST00000354817; ENST00000524933; ENST00000527202; ENST00000532502; ENST00000532701; ENST00000532769; BC017377; OTTHUMT00000385990; OTTHUMT00000385991; OTTHUMT00000386005; OTTHUMT00000386006; OTTHUMT00000386007; OTTHUMT00000391459
TC0500007792.hg.1	-1.59	0.0035	HEXB	hexosaminidase B (beta polypeptide)	NM_000521; NM_001292004; ENST00000261416; ENST00000503312; ENST00000504459; ENST00000505859; ENST00000509579; ENST00000510820; ENST00000511181; ENST00000511621; ENST00000513079; ENST00000513336; ENST00000513539; ENST00000513867; ENST00000515528; BC017378; OTTHUMT00000219859; OTTHUMT00000369003; OTTHUMT00000370947; OTTHUMT00000370948; OTTHUMT00000371052; OTTHUMT00000371053; OTTHUMT00000371054; OTT…
TC0400010713.hg.1	-1.59	0.0038	RPL21P44	ribosomal protein L21 pseudogene 44	NR_027153; OTTHUMT00000348870
TC0500006636.hg.1	-1.6	0.006	HMGB3P3	high mobility group box 3 pseudogene 3 [Source:HGNC Symbol;Acc:HGNC:39102]	ENST00000510526
TC0600008050.hg.1	-1.6	0.0019	UBR2	ubiquitin protein ligase E3 component n-recognin 2	NM_001184801; NM_015255; ENST00000372899; ENST00000372901; ENST00000372903; OTTHUMT00000040555; OTTHUMT00000040558; OTTHUMT00000144880
TC1400007452.hg.1	-1.61	0.0015	AL135745.1	Uncharacterized protein [Source:UniProtKB/TrEMBL;Acc:A0A096LPJ6]	uc059cks.1
TC0100013416.hg.1	-1.61	0.0047	FKSG62		uc057dud.1
TC1500009318.hg.1	-1.61	0.0047	AC066615.1		uc059ivy.1
TC0700009049.hg.1	-1.61	0.0075	TCONS_l2_00026199; TCONS_l2_00026193; TCONS_l2_00026196; TCONS_l2_00026190; TCONS_l2_00026194; TCONS_l2_00026204; TCONS_l2_00026200; RP11-274B21.14; RNU6-177P	Jeck2013 ALT_DONOR, downstream_end, ncRNA, OVEXON best transcript TCONS_l2_00026199; Jeck2013 ALT_DONOR, downstream_end, ncRNA, OVEXON best transcript TCONS_l2_00026193; Jeck2013 ALT_DONOR, downstream_end, ncRNA, OVEXON best transcript TCONS_l2_00026196; Jeck2013 ALT_DONOR, INTERNAL, ncRNA, OVEXON best transcript TCONS_l2_00026199; Jeck2013 ANNOTATED, INTERNAL, ncRNA, OVEXON best transcript TCONS…	hsa_circ_0002013; hsa_circ_0002299; hsa_circ_0002907; hsa_circ_0003182; hsa_circ_0003569; hsa_circ_0006036; hsa_circ_0006771; hsa_circ_0006839; hsa_circ_0007005; OTTHUMT00000481525; uc064huo.1; uc064hup.1
TC0X00010969.hg.1	-1.61	0.0016	MIR505	microRNA 505	NR_030230
TC1400009100.hg.1	-1.61	0.0095	NEMF	nuclear export mediator factor	NM_001301732; NM_004713; ENST00000298310; ENST00000553696; ENST00000554162; ENST00000554275; ENST00000554626; ENST00000555411; ENST00000555863; ENST00000555970; ENST00000556074; ENST00000556672; ENST00000556691; ENST00000556882; ENST00000556925; ENST00000557193; ENST00000557380; OTTHUMT00000410798; OTTHUMT00000410799; OTTHUMT00000410800; OTTHUMT00000410801; OTTHUMT00000410802; OTTHUMT00000410803;…
TC0100008955.hg.1	-1.61	0.0004	PKN2	protein kinase N2	NM_006256; ENST00000316005; ENST00000370505; ENST00000370513; ENST00000370521; ENST00000436111; ENST00000449189; ENST00000495119; BC125199; OTTHUMT00000027828; OTTHUMT00000029261; OTTHUMT00000029262; OTTHUMT00000029263; OTTHUMT00000029264
TC1900011808.hg.1	-1.61	0.0048	ZIM2-AS1; OR5AH1P	ZIM2 antisense RNA 1; olfactory receptor, family 5, subfamily AH, member 1 pseudogene	ENST00000597822; ENST00000600093; OTTHUMT00000459838
TC1800007354.hg.1	-1.62	0.0012	POLI	polymerase (DNA directed) iota	NM_007195; ENST00000217800; ENST00000406285; ENST00000577361; ENST00000577612; ENST00000577727; ENST00000577971; ENST00000579434; ENST00000579534; ENST00000579823; ENST00000580880; ENST00000580905; ENST00000581950; ENST00000582366; ENST00000583136; ENST00000583576; ENST00000585023; BC032662; OTTHUMT00000256002; OTTHUMT00000447960; OTTHUMT00000447961; OTTHUMT00000447962; OTTHUMT00000447963; OTTHUM…
TC0200009444.hg.1	-1.63	0.0084	MIR128-1	microRNA 128-1	NR_029672
TC0300006882.hg.1	-1.63	0.0097	RPS20P15	ribosomal protein S20 pseudogene 15 [Source:HGNC Symbol;Acc:HGNC:36340]	ENST00000412792
TC2000008242.hg.1	-1.63	0.0046	RNF24	ring finger protein 24	NM_001134337; NM_001134338; NM_007219; ENST00000336095; ENST00000358395; ENST00000432261; ENST00000545616; BC000213; BC039584
TC0200007998.hg.1	-1.63	0.0012	ZNF638	zinc finger protein 638	NM_001014972; NM_001252612; NM_001252613; NM_014497; ENST00000264447; ENST00000409407; ENST00000409544; ENST00000410075; ENST00000417778; ENST00000437658; ENST00000454122; ENST00000454278; ENST00000455226; ENST00000460310; ENST00000461991; ENST00000464375; ENST00000466330; ENST00000466975; ENST00000472758; ENST00000475743; ENST00000483421; ENST00000486494; ENST00000487638; ENST00000487707; ENST00…
TC1700010987.hg.1	-1.64	0.0061	ACEA_U3; U3	ACEA small nucleolar RNA U3 [Source:RFAM;Acc:RF01848]; Small nucleolar RNA U3 [Source:RFAM;Acc:RF00012]	uc060gvf.1; uc060gvg.1
TC0700007044.hg.1	-1.64	0.0086	NANOGP4	Nanog homeobox pseudogene 4	OTTHUMT00000327611
TC1500009012.hg.1	-1.65	0.0038	NANOGP8	Nanog homeobox pseudogene 8	OTTHUMT00000387576
TC1600010818.hg.1	-1.65	0.0047	AC004158.1	Uncharacterized protein [Source:UniProtKB/TrEMBL;Acc:A0A096LPJ6]	uc059wzs.1
TC0200014719.hg.1	-1.65	0.0025	BAZ2B	bromodomain adjacent to zinc finger domain 2B	NM_001289975; NM_013450; ENST00000294905; ENST00000343439; ENST00000392782; ENST00000392783; ENST00000426648; ENST00000437839; ENST00000441143; ENST00000467184; ENST00000472953; ENST00000474437; ENST00000482501; ENST00000482503; ENST00000483316; ENST00000485917; ENST00000541068; ENST00000548440; ENST00000551504; ENST00000552327; OTTHUMT00000255037; OTTHUMT00000255038; OTTHUMT00000333332; OTTHUMT0…
TC0100006438.hg.1	-1.65	0.0038	CICP27	capicua transcriptional repressor pseudogene 27 [Source:HGNC Symbol;Acc:HGNC:48835]	ENST00000442987
TC0500007550.hg.1	-1.65	0.0019	RP11-631M6.3		ENST00000505325
TC0900011226.hg.1	-1.66	0.0055	HSPE1P28	heat shock protein family E (Hsp10) member 1 pseudogene 28 [Source:HGNC Symbol;Acc:HGNC:49347]	ENST00000443139
TC0600014246.hg.1	-1.68	0.0008	C6orf229	chromosome 6 open reading frame 229	NM_001282492; ENST00000565469; OTTHUMT00000436054
TC0800008758.hg.1	-1.68	0.0023	FAM91A1	family with sequence similarity 91, member A1	NM_144963; ENST00000334705; ENST00000517912; ENST00000518333; ENST00000518976; ENST00000519721; ENST00000520246; ENST00000521166; ENST00000521704; OTTHUMT00000256607; OTTHUMT00000381345; OTTHUMT00000381347; OTTHUMT00000381348; OTTHUMT00000381349; OTTHUMT00000381350; OTTHUMT00000381351; OTTHUMT00000381352
TC1900009442.hg.1	-1.68	0.009	TNFSF14	tumor necrosis factor (ligand) superfamily, member 14	NM_003807; NM_172014; ENST00000245912; ENST00000599359
TC0600013461.hg.1	-1.69	0.0077	AL023806.1	Uncharacterized protein [Source:UniProtKB/TrEMBL;Acc:A0A096LNU8]	uc003qkz.2
TC0200007177.hg.1	-1.69	0.0093	DDX50P1	DEAD/H (Asp-Glu-Ala-Asp/His) box polypeptide 50 pseudogene 1 [Source:HGNC Symbol;Acc:HGNC:18974]	ENST00000438163
TC0X00006671.hg.1	-1.7	0.0087	MOSPD2	motile sperm domain containing 2	NM_001177475; NM_152581; ENST00000380492; ENST00000460386; ENST00000461777; ENST00000482354; ENST00000495110; ENST00000497603; BC030641; OTTHUMT00000055837; OTTHUMT00000055838; OTTHUMT00000055839; OTTHUMT00000055840; OTTHUMT00000055841; OTTHUMT00000055842
TC1100012473.hg.1	-1.7	0.006	MPZL3	myelin protein zero-like 3	NM_001286152; NM_198275; NR_104404; NR_104405; ENST00000278949; ENST00000446386; ENST00000525386; ENST00000527472; BC113586; BC143897; OTTHUMT00000392109; OTTHUMT00000392110; OTTHUMT00000392111; OTTHUMT00000392112
TC2000006564.hg.1	-1.75	0.0008
TC2100006861.hg.1	-1.78	0.0062	BACH1-IT2	BACH1 intronic transcript 2	NR_046564
TC0600013709.hg.1	-1.78	0.0051	SERAC1	serine active site containing 1	NM_032861; NR_073096; ENST00000367101; ENST00000367104; ENST00000435180; ENST00000606965; ENST00000607000; ENST00000607071; ENST00000607742; BC001705; OTTHUMT00000042862; OTTHUMT00000042863; OTTHUMT00000042864; OTTHUMT00000470169; OTTHUMT00000470170; OTTHUMT00000470171; OTTHUMT00000470172
TC0300008844.hg.1	-1.78	0.0048	RP11-65E22.2		ENST00000468439
TC1000012484.hg.1	-1.8	0.0014	RP11-248J23.6		uc057vbs.1; uc057vbt.1; uc057vbu.1
TC0800007057.hg.1	-1.82	0.005	DOCK5	dedicator of cytokinesis 5	NM_024940; ENST00000276440; ENST00000410074; ENST00000444569; ENST00000463457; ENST00000467709; ENST00000478099; ENST00000479547; ENST00000481100; ENST00000481728; ENST00000487948; ENST00000495236; ENST00000521405; BC137175; BC137176; OTTHUMT00000254955; OTTHUMT00000334268; OTTHUMT00000334269; OTTHUMT00000334270; OTTHUMT00000334271; OTTHUMT00000334272; OTTHUMT00000334273; OTTHUMT00000334274; OTTH…
TC0100006466.hg.1	-1.85	0.0081	RP11-206L10.9; tisamo	novel transcript; Transcript Identified by AceView	ENST00000358533.2; ENST00000412115.1; ENST00000429505.1; ENST00000434264.2; ENST00000443772.1; ENST00000457084.1; ENST00000585745.1; ENST00000585768.1; ENST00000585826.1; ENST00000586288.1; ENST00000586928.1; ENST00000587126.1; ENST00000587530.1; ENST00000588951.1; ENST00000589531.1; ENST00000589899.1; ENST00000590848.1; ENST00000591440.1; ENST00000591702.1; ENST00000592547.1; ENST00000593022.1; …
TC1700007220.hg.1	-1.86	0.0015	FAM106B; USP32P3	family with sequence similarity 106, member B; ubiquitin specific peptidase 32 pseudogene 3	NR_126160; OTTHUMT00000253225; OTTHUMT00000467714; OTTHUMT00000467715
TC0100017973.hg.1	-1.9	0.0003	LINC01347	long intergenic non-protein coding RNA 1347	NR_029401; ENST00000417964; ENST00000627498
TC0900010063.hg.1	-1.92	0.0068	CNTNAP3	contactin associated protein-like 3	NM_033655; ENST00000297668; ENST00000358144; ENST00000377653; ENST00000377656; ENST00000377659; ENST00000443583; ENST00000448573; ENST00000469061; ENST00000477002; ENST00000483502; ENST00000493965; ENST00000495573; BC132737; OTTHUMT00000052511; OTTHUMT00000052512; OTTHUMT00000052513; OTTHUMT00000052514; OTTHUMT00000052515; OTTHUMT00000052516; OTTHUMT00000052517; OTTHUMT00000052518; OTTHUMT0000005…
TC0700007430.hg.1	-1.92	0.0038	RNU6-241P	RNA, U6 small nuclear 241, pseudogene [Source:HGNC Symbol;Acc:HGNC:47204]	uc064dmd.1
TC1300006481.hg.1	-1.92	0.0002	ZMYM2	zinc finger, MYM-type 2	NM_001190964; NM_001190965; NM_003453; NM_197968; ENST00000382870; ENST00000382871; ENST00000382874; ENST00000382881; ENST00000382883; ENST00000468677; ENST00000490152; ENST00000490422; ENST00000494061; ENST00000610343; ENST00000620447; BC036372; OTTHUMT00000044049; OTTHUMT00000044050; OTTHUMT00000044051; OTTHUMT00000044052; OTTHUMT00000044053; OTTHUMT00000044054; OTTHUMT00000044055; OTTHUMT00000…
TC0700013355.hg.1	-1.97	0.0085	NME8	NME/NM23 family member 8	NM_016616; ENST00000199447; ENST00000426106; ENST00000440017; ENST00000444718; ENST00000455500; ENST00000476435; BC036816; OTTHUMT00000219946; OTTHUMT00000338087; OTTHUMT00000338088; OTTHUMT00000338089; OTTHUMT00000338090; OTTHUMT00000338091
TC0100015167.hg.1	-1.97	0.0009	SLC25A24P2	SLC25A24 pseudogene 2 [Source:HGNC Symbol;Acc:HGNC:48934]	ENST00000415059
TC0500007408.hg.1	-1.98	0.0017	GZMK	granzyme K	NM_002104; ENST00000231009; ENST00000512089; BC035802; OTTHUMT00000214098; OTTHUMT00000367870
TC0600013205.hg.1	-2	0.0098	VNN2	vanin 2	NM_001242350; NM_004665; NM_078488; NR_034173; NR_034174; NR_110143; NR_110144; NR_110145; NR_110146; ENST00000326499; ENST00000392389; ENST00000418593; ENST00000422400; ENST00000524919; ENST00000525270; ENST00000525289; ENST00000525674; ENST00000526157; ENST00000526192; ENST00000528801; ENST00000530536; ENST00000531279; ENST00000532012; ENST00000532053; ENST00000533835; BC126145; BC126147; OTTHU…
TC0200008675.hg.1	-2.08	0.0035	IL18RAP	interleukin 18 receptor accessory protein	NM_003853; ENST00000264260; ENST00000409369; ENST00000450855; ENST00000497795; BC069630; BC106764; BC106765; BC137474; BC137475; OTTHUMT00000253291; OTTHUMT00000329495; OTTHUMT00000329496; OTTHUMT00000329497
TC1700010425.hg.1	-2.08	0.0009	SLFN12	schlafen family member 12	NM_001289009; NM_018042; ENST00000304905; ENST00000394562; ENST00000428476; ENST00000445092; ENST00000447040; ENST00000452764; ENST00000460530; ENST00000479326; BC035605; OTTHUMT00000256490; OTTHUMT00000256491; OTTHUMT00000256492; OTTHUMT00000256493; OTTHUMT00000256494; OTTHUMT00000256495; OTTHUMT00000256496; OTTHUMT00000448788
TC1000008502.hg.1	-2.08	0.0019	TBC1D12	TBC1 domain family, member 12	NM_015188; ENST00000225235; ENST00000457045; ENST00000485048; OTTHUMT00000049473; OTTHUMT00000049482; OTTHUMT00000049484
TC0100015397.hg.1	-2.12	0.0075	CD58	CD58 molecule	NM_001144822; NM_001779; NR_026665; ENST00000369487; ENST00000369489; ENST00000457047; ENST00000464088; ENST00000526981; BC005930; OTTHUMT00000059036; OTTHUMT00000059037; OTTHUMT00000387904; OTTHUMT00000387905; OTTHUMT00000387906
TC0600013204.hg.1	-2.13	0.0019	VNN3	vanin 3	NM_001291702; NM_001291703; ENST00000207771; ENST00000275223; ENST00000367927; ENST00000392393; ENST00000414302; ENST00000417437; ENST00000423615; ENST00000425515; ENST00000427187; ENST00000448644; ENST00000450865; ENST00000509351; ENST00000519686; ENST00000544102; ENST00000580813; BC148317; OTTHUMT00000042265; OTTHUMT00000042266; OTTHUMT00000314597; OTTHUMT00000360623; OTTHUMT00000360624; OTTHUM…
TC0400011220.hg.1	-2.13	0.0081	WDFY3	WD repeat and FYVE domain containing 3	NM_014991; ENST00000295888; ENST00000425179; ENST00000426414; ENST00000502713; ENST00000504839; ENST00000504990; ENST00000505923; ENST00000509172; ENST00000509825; ENST00000512267; ENST00000514071; ENST00000514711; OTTHUMT00000252811; OTTHUMT00000363029; OTTHUMT00000363030; OTTHUMT00000363031; OTTHUMT00000363032; OTTHUMT00000363033; OTTHUMT00000363034; OTTHUMT00000363035; OTTHUMT00000363036; OTTH…
TC0300007251.hg.1	-2.17	0.0027	CXCR6	chemokine (C-X-C motif) receptor 6	NM_006564; ENST00000304552; ENST00000438735; ENST00000457814; ENST00000458629; BC033584; OTTHUMT00000257321; OTTHUMT00000344393; OTTHUMT00000344394; OTTHUMT00000344395
TC1500009429.hg.1	-2.29	0.0034	DMXL2	Dmx-like 2	NM_001174116; NM_001174117; NM_015263; ENST00000251076; ENST00000449909; ENST00000543779; ENST00000558124; ENST00000558507; ENST00000559059; ENST00000559062; ENST00000559498; ENST00000559769; ENST00000559868; ENST00000560211; ENST00000560421; ENST00000560891; ENST00000561079; BC140781; BC144539; OTTHUMT00000254671; OTTHUMT00000419003; OTTHUMT00000419004; OTTHUMT00000419005; OTTHUMT00000419006; OT…
TC1900009452.hg.1	-2.36	0.0047	ADGRE4P	adhesion G protein-coupled receptor E4, pseudogene	NR_024075; ENST00000597372; ENST00000600751
TC1200009891.hg.1	-2.46	0.0004	CLEC7A	C-type lectin domain family 7, member A	NM_022570; NM_197947; NM_197948; NM_197949; NM_197950; NM_197954; NR_125336; ENST00000298523; ENST00000304084; ENST00000310002; ENST00000349926; ENST00000353231; ENST00000396484; ENST00000465100; ENST00000525605; ENST00000528799; ENST00000529761; ENST00000531192; ENST00000533022; ENST00000534609; BC071746; OTTHUMT00000257702; OTTHUMT00000257703; OTTHUMT00000257704; OTTHUMT00000257705; OTTHUMT0000…
TC0100018380.hg.1	-2.56	0.0057	LOC100133331	uncharacterized LOC100133331; Transcript Identified by AceView, Entrez Gene ID(s) 388312; 100133331, RefSeq ID(s) NR_028327	NR_028327; LOC100133331.gAug10
TC0100012390.hg.1	-2.67	0.0015	LOC729737; RP11-34P13.14	uncharacterized LOC729737; putative novel transcript	NR_039983; ENST00000493797.1; OTTHUMT00000007038; uc057auh.1
