# Supplementary material for: Gene Profiling in Patients with Systemic Sclerosis Reveals the Presence of Oncogenic Gene Signatures
Source: Front Immunol. 2018 Mar 6;9:449. doi: 10.3389/fimmu.2018.00449 (PMC5845728; doi:10.3389/fimmu.2018.00449)
Supplement: Supplementary file 2 [file table_2.xlsx]

## Sheet: Foglio1
Supplementary table 2. Genes differentially expressed in dSSc
ID	Fold Change	P-value	Public Gene IDs	Gene Symbol	Description	Entrez ID	mRNA Accession
TC0400011053.hg.1	6.73	0.0002	NM_001565; ENST00000306602; BC010954; OTTHUMT00000362817	CXCL10	chemokine (C-X-C motif) ligand 10	3627	NM_001565; ENST00000306602; BC010954; OTTHUMT00000362817; CCDS43240.1; uc003hjl.5
TC0400011054.hg.1	1.88	0.0006	NM_001302123; NM_005409; ENST00000306621; ENST00000503860; BC005292; BC012532; BC110986; OTTHUMT00000252407; OTTHUMT00000362816	CXCL11	chemokine (C-X-C motif) ligand 11	6373	NM_001302123; NM_005409; ENST00000306621; ENST00000503860; BC005292; BC012532; BC110986; OTTHUMT00000252407; OTTHUMT00000362816; CCDS3574.1; CXCL11.cAug10; uc003hjm.4; uc062xkv.1
TC1100009225.hg.1	3.48	0.0095	NM_001716; NM_032966; ENST00000292174; BC110352; OTTHUMT00000389309	CXCR5	chemokine (C-X-C motif) receptor 5	643	NM_001716; NM_032966; ENST00000292174; BC110352; OTTHUMT00000389309; CCDS8402.1; uc001pue.5
TC1000011376.hg.1	2.85	0.0026	NM_003956; ENST00000371852; BC017843; BC072430; OTTHUMT00000049291	CH25H	cholesterol 25-hydroxylase	9023	NM_003956; ENST00000371852; BC017843; BC072430; OTTHUMT00000049291; CCDS7400.1; uc001kfz.4
TC1000009985.hg.1	2.11	0.0027	NM_001010896; NM_001177483; ENST00000529198; ENST00000534331; BC140744; OTTHUMT00000047108; OTTHUMT00000394592; uc001iqm.3; uc021pnv.1	C10orf113	chromosome 10 open reading frame 113	387638	NM_001010896; NM_001177483; ENST00000529198; ENST00000534331; BC140744; OTTHUMT00000047108; OTTHUMT00000394592; uc001iqm.3; uc021pnv.1; CCDS31162.2; CCDS53496.1
TC1500007874.hg.1	1.8	0.009	NM_015492; ENST00000360639; ENST00000394987; ENST00000562637; ENST00000563905; ENST00000564848; ENST00000565074; ENST00000567617; BC011379; BC110367; OTTHUMT00000286410; OTTHUMT00000286411; OTTHUMT00000419787; OTTHUMT00000419788; OTTHUMT00000419789; OTTHUMT00000419790; OTTHUMT00000419792; uc002azp.4	C15orf39	chromosome 15 open reading frame 39	56905	NM_015492; ENST00000360639; ENST00000394987; ENST00000562637; ENST00000563905; ENST00000564848; ENST00000565074; ENST00000567617; BC011379; BC110367; OTTHUMT00000286410; OTTHUMT00000286411; OTTHUMT00000419787; OTTHUMT00000419788; OTTHUMT00000419789; OTTHUMT00000419790; OTTHUMT00000419792; uc002azp.4; CCDS10276.1; uc002azq.5; uc002azr.5; uc021sqm.2; uc059lpm.1; uc059lpn.1; uc059lpo.1
TC1900007233.hg.1	2.72	0.0065	NM_173483; ENST00000269703; ENST00000601005; BC069351; BC093894; BC093896; OTTHUMT00000461338	CYP4F22	cytochrome P450, family 4, subfamily F, polypeptide 22	126410	NM_173483; ENST00000269703; ENST00000601005; BC069351; BC093894; BC093896; OTTHUMT00000461338; CCDS12331.1; uc002nbh.5; uc060uuh.1
TC0X00009667.hg.1	1.71	0.0058	NM_001114377; NM_014009; ENST00000376197; ENST00000376199; ENST00000376207; ENST00000455775; ENST00000518685; ENST00000557224; BC113401; BC113403; BC143785; BC143786; OTTHUMT00000060814; OTTHUMT00000060815; OTTHUMT00000378831; OTTHUMT00000413668; uc004dnf.4	FOXP3	forkhead box P3	50943	NM_001114377; NM_014009; ENST00000376197; ENST00000376199; ENST00000376207; ENST00000455775; ENST00000518685; ENST00000557224; BC113401; BC113403; BC143785; BC143786; OTTHUMT00000060814; OTTHUMT00000060815; OTTHUMT00000378831; OTTHUMT00000413668; uc004dnf.4; CCDS14323.1; CCDS48109.1; FOXP3.cAug10; uc004dne.5; uc033edd.2; uc064zfn.1; uc064zfo.1; uc064zfp.1
TC0600012050.hg.1	1.75	0.0026	NM_000846; ENST00000493422; BC002895; OTTHUMT00000043589	GSTA2	glutathione S-transferase alpha 2	2939	NM_000846; ENST00000493422; BC002895; OTTHUMT00000043589; CCDS4944.1; GSTA2.aAug10; uc003pay.4
TC0600014083.hg.1	2.96	0.0013	NM_021064; ENST00000359193; BC016677; OTTHUMT00000040137	HIST1H2AG	histone cluster 1, H2ag	8969	NM_021064; ENST00000359193; BC016677; OTTHUMT00000040137; CCDS4619.1; uc003niw.4
TC0600011227.hg.1	2.08	0.0043	NM_003541; ENST00000611927; OTTHUMT00000040156	HIST1H4K	histone cluster 1, H4k	8362	NM_003541; ENST00000611927; OTTHUMT00000040156; BC146523_2; BC148271_2; BC153081_2; CCDS4631.1; uc003njr.4; BC111093; BC111434
TC1400010805.hg.1	2.57	0.0053	OTTHUMT00000324605	IGHV3-48	immunoglobulin heavy variable 3-48	28424	OTTHUMT00000324605; uc059ggr.1; ENST00000390624
TC1400010807.hg.1	2.5	0.0097	OTTHUMT00000324612	IGHV3-53	immunoglobulin heavy variable 3-53	28420	OTTHUMT00000324612; uc059ggv.1; ENST00000390627
TC1400010523.hg.1	3.41	0.0035	OTTHUMT00000324225; OTTHUMT00000324613	IGHV3-66; IGHV3-49	immunoglobulin heavy variable 3-66; immunoglobulin heavy variable 3-49	28412; 28423	OTTHUMT00000324225; OTTHUMT00000324613; uc059ggs.1; uc059ggt.1; uc059ghc.1; ENST00000390625; ENST00000390632; ENST00000613477
TC1400010536.hg.1	3.4	0.0041	OTTHUMT00000324623	IGHV4-61	immunoglobulin heavy variable 4-61	28391	OTTHUMT00000324623; uc059ggz.1; ENST00000390630
TC1000008400.hg.1	7.58	0.0018	NM_001270927; NM_001270928; NM_001270929; NM_001270930; NM_001548; ENST00000371804; ENST00000546318; BC007091; OTTHUMT00000049302	IFIT1	interferon-induced protein with tetratricopeptide repeats 1	3434	NM_001270927; NM_001270928; NM_001270929; NM_001270930; NM_001548; ENST00000371804; ENST00000546318; BC007091; OTTHUMT00000049302; CCDS31243.1; CCDS59220.1; uc001kgi.5; uc031pwq.2
TC1000008396.hg.1	13.4	0.0001	NM_001547; ENST00000371826; ENST00000611722; BC032839; OTTHUMT00000049293	IFIT2	interferon-induced protein with tetratricopeptide repeats 2	3433	NM_001547; ENST00000371826; ENST00000611722; BC032839; OTTHUMT00000049293; CCDS41548.1; uc009xts.4; uc057uug.1
TC1000008397.hg.1	18.32	0.0006	NM_001031683; NM_001289758; NM_001289759; NM_001549; ENST00000371811; ENST00000371818; BC001383; BC004977; OTTHUMT00000049294; OTTHUMT00000049295	IFIT3	interferon-induced protein with tetratricopeptide repeats 3	3437	NM_001031683; NM_001289758; NM_001289759; NM_001549; ENST00000371811; ENST00000371818; BC001383; BC004977; OTTHUMT00000049294; OTTHUMT00000049295; CCDS31241.1; CCDS7402.1; uc001kgf.5; uc001kgg.5
TC1000008401.hg.1	1.73	0.0094	NM_012420; ENST00000371795; BC025786; OTTHUMT00000049303	IFIT5	interferon-induced protein with tetratricopeptide repeats 5	24138	NM_012420; ENST00000371795; BC025786; OTTHUMT00000049303; CCDS7403.1; uc010qnh.3
TC1900007270.hg.1	1.56	0.0031	NM_016270; ENST00000248071; ENST00000592003; BC071983; OTTHUMT00000460562; OTTHUMT00000460563	KLF2	Kruppel-like factor 2	10365	NM_016270; ENST00000248071; ENST00000592003; BC071983; OTTHUMT00000460562; OTTHUMT00000460563; CCDS12343.1; uc002ndw.4; uc060uym.1
TC1900008862.hg.1	1.69	0.0034	NM_002288; NM_021270; ENST00000301202; ENST00000351841; ENST00000412608; ENST00000610651; BC069366; OTTHUMT00000140801; OTTHUMT00000140802; OTTHUMT00000267883; OTTHUMT00000267884	LAIR2	leukocyte-associated immunoglobulin-like receptor 2	3904	NM_002288; NM_021270; ENST00000301202; ENST00000351841; ENST00000412608; ENST00000610651; BC069366; OTTHUMT00000140801; OTTHUMT00000140802; OTTHUMT00000267883; OTTHUMT00000267884; CCDS12897.1; CCDS12898.1; LAIR2.aAug10; LAIR2.dAug10; uc002qgc.4; uc002qgd.4; uc061crg.1; uc061crh.1
TC1000012461.hg.1	1.57	0.0062	OTTHUMT00000049007	NUTM2E	NUT family member 2E	283008	OTTHUMT00000049007; uc057umf.1; uc057umg.1; ENST00000429984; ENST00000602967
TC0100015243.hg.1	1.57	0.0064	NM_005549; ENST00000369771; BC074990; OTTHUMT00000059081	KCNA10	potassium channel, voltage gated shaker related subfamily A, member 10	3744	NM_005549; ENST00000369771; BC074990; OTTHUMT00000059081; CCDS826.1; KCNA10.aAug10-unspliced; uc001dzt.2
TC1500008668.hg.1	4.59	0.0046	ENST00000622410; uc032bur.2	LOC642131; RP11-294C11.2	putative V-set and immunoglobulin domain-containing-like protein IGHV4OR15-8; Uncharacterized protein [Source:UniProtKB/TrEMBL;Acc:A0A087WW49]	642131	ENST00000622410; uc032bur.2; OTTHUMT00000479358
TC0300014042.hg.1	1.66	0.003	NM_001204883; NM_001204884; NM_001204885; NM_001204886; NM_001204887; NM_001204888; NM_198490; ENST00000315150; ENST00000393304; ENST00000393305; ENST00000393307; ENST00000393308; ENST00000457077; ENST00000476465; ENST00000615093; BC062319; OTTHUMT00000267849; OTTHUMT00000267850; OTTHUMT00000267851; OTTHUMT00000267852; OTTHUMT00000267853; OTTHUMT00000267854; OTTHUMT00000267855; uc021xdp.1; uc021x…	RAB43	RAB43, member RAS oncogene family	339122	NM_001204883; NM_001204884; NM_001204885; NM_001204886; NM_001204887; NM_001204888; NM_198490; ENST00000315150; ENST00000393304; ENST00000393305; ENST00000393307; ENST00000393308; ENST00000457077; ENST00000476465; ENST00000615093; BC062319; OTTHUMT00000267849; OTTHUMT00000267850; OTTHUMT00000267851; OTTHUMT00000267852; OTTHUMT00000267853; OTTHUMT00000267854; OTTHUMT00000267855; uc021xdp.1; uc021x…
TSUnmapped00000123.hg.1	2.14	0.0082	ENST00000626271	SLC2A6	solute carrier family 2 (facilitated glucose transporter), member 6 [Source:HGNC Symbol;Acc:HGNC:11011]		ENST00000626271
TC0900011241.hg.1	-2.47	0.0028	NM_033051; ENST00000374228; ENST00000491462; BC048285; OTTHUMT00000053702; OTTHUMT00000053703; uc004bgk.3	SLC46A2	solute carrier family 46, member 2	57864	NM_033051; ENST00000374228; ENST00000491462; BC048285; OTTHUMT00000053702; OTTHUMT00000053703; uc004bgk.3; CCDS6786.1; uc064vcx.1
TC0700009428.hg.1	1.58	0.0079	OTTHUMT00000351220	TRBV10-1	T cell receptor beta variable 10-1(gene/pseudogene)	28585	OTTHUMT00000351220; uc064isi.1; ENST00000390364
TC0700009431.hg.1	1.55	0.0032	OTTHUMT00000351241	TRBV10-2	T cell receptor beta variable 10-2	28584	OTTHUMT00000351241; uc064isj.1; ENST00000426318
TC0700009416.hg.1	2.19	0.0089	OTTHUMT00000351238	TRBV2	T cell receptor beta variable 2	28620	OTTHUMT00000351238; uc033ajr.2; ENST00000455382
TC0700009461.hg.1	2.69	0.0002	OTTHUMT00000352499	TRBV24-1	T cell receptor beta variable 24-1	28563	OTTHUMT00000352499; uc003vzx.4; ENST00000390397
TC1200009921.hg.1	-1.77	0.0046	NM_023920; ENST00000390677; BC069376; BC095518; OTTHUMT00000400229; uc001qzg.1	TAS2R13	taste receptor, type 2, member 13	50838	NM_023920; ENST00000390677; BC069376; BC095518; OTTHUMT00000400229; uc001qzg.1; CCDS8635.1
TC0100018321.hg.1	1.63	0.0087	NM_001170722; NM_001170723; NM_001170724; NM_032126; ENST00000319416; ENST00000367639; ENST00000367641; ENST00000367642; ENST00000367643; ENST00000442872; BC034972; OTTHUMT00000084917; OTTHUMT00000084918; OTTHUMT00000084919; OTTHUMT00000098170; OTTHUMT00000098171; OTTHUMT00000098172	TEX35	testis expressed 35	84066	NM_001170722; NM_001170723; NM_001170724; NM_032126; ENST00000319416; ENST00000367639; ENST00000367641; ENST00000367642; ENST00000367643; ENST00000442872; BC034972; OTTHUMT00000084917; OTTHUMT00000084918; OTTHUMT00000084919; OTTHUMT00000098170; OTTHUMT00000098171; OTTHUMT00000098172; C1orf49andC1orf220.cAug10; C1orf49andC1orf220.eAug10; CCDS1323.1; CCDS53433.1; CCDS53434.1; uc001glt.3; uc001glu.2…
TC0600011773.hg.1	1.85	0.0003	NM_024807; ENST00000483722; BC125078; BC125079; OTTHUMT00000043756	TREML2	triggering receptor expressed on myeloid cells-like 2	79865	NM_024807; ENST00000483722; BC125078; BC125079; OTTHUMT00000043756; CCDS4853.2; uc010jxm.3
TC1100008713.hg.1	1.61	0.0065	NM_001146162; NM_001271942; ENST00000398290; ENST00000534392; OTTHUMT00000469142; OTTHUMT00000469143; uc010rtw.2	TRIM77	tripartite motif containing 77	390231	NM_001146162; NM_001271942; ENST00000398290; ENST00000534392; OTTHUMT00000469142; OTTHUMT00000469143; uc010rtw.2; CCDS60929.1; TRIM77.aAug10; uc058gjn.1; uc058gjo.1
TC0100009728.hg.1	1.55	0.0083	BC150590; uc057jzt.1	LOC100996740; AC241585.2	uncharacterized LOC100996740	100996740	BC150590; uc057jzt.1; ENST00000628937
TC0300012430.hg.1	-1.53	0.0093	uc062nul.1	AC055733.1	Uncharacterized protein [Source:UniProtKB/TrEMBL;Acc:A0A096LP29]		uc062nul.1; ENST00000624326
TC1400007452.hg.1	-1.54	0.0094	uc059cks.1	AL135745.1	Uncharacterized protein [Source:UniProtKB/TrEMBL;Acc:A0A096LPJ6]		uc059cks.1; ENST00000623865
TSUnmapped00000330.hg.1	1.97	0.006	ENST00000628995	ZNF502	zinc finger protein 502	91392	ENST00000628995
TC1400010468.hg.1	1.98	0.005	ENST00000631943	CH17-262H11.1			ENST00000631943; OTTHUMT00000486829
TC1700007865.hg.1	1.57	0.0061	NM_033133; ENST00000393888; ENST00000393892; ENST00000441615; ENST00000472031; ENST00000486438; ENST00000585452; ENST00000587679; ENST00000589772; ENST00000591945; ENST00000592105; ENST00000592446; ENST00000592861; BC001362; BC006392; BC011046; BC028040; OTTHUMT00000257443; OTTHUMT00000257444; OTTHUMT00000257445; OTTHUMT00000257446; OTTHUMT00000257447; OTTHUMT00000453357; OTTHUMT00000453358; OTTH…	CNP	2,3-cyclic nucleotide 3 phosphodiesterase	1267	NM_033133; ENST00000393888; ENST00000393892; ENST00000441615; ENST00000472031; ENST00000486438; ENST00000585452; ENST00000587679; ENST00000589772; ENST00000591945; ENST00000592105; ENST00000592446; ENST00000592861; BC001362; BC006392; BC011046; BC028040; OTTHUMT00000257443; OTTHUMT00000257444; OTTHUMT00000257445; OTTHUMT00000257446; OTTHUMT00000257447; OTTHUMT00000453357; OTTHUMT00000453358; OTTH…
TC1200012708.hg.1	3.12	0.0002	NM_001032409; NM_002534; NM_016816; ENST00000202917; ENST00000445409; ENST00000452357; ENST00000540589; ENST00000549820; ENST00000550689; ENST00000550883; ENST00000552526; ENST00000553152; ENST00000553185; BC000562; BC061587; BC071981; OTTHUMT00000405896; OTTHUMT00000405905; OTTHUMT00000405906; OTTHUMT00000405907; OTTHUMT00000405908; OTTHUMT00000405910; OTTHUMT00000405911; OTTHUMT00000405912; OTT…	OAS1	2-5-oligoadenylate synthetase 1	4938	NM_001032409; NM_002534; NM_016816; ENST00000202917; ENST00000445409; ENST00000452357; ENST00000540589; ENST00000549820; ENST00000550689; ENST00000550883; ENST00000552526; ENST00000553152; ENST00000553185; BC000562; BC061587; BC071981; OTTHUMT00000405896; OTTHUMT00000405905; OTTHUMT00000405906; OTTHUMT00000405907; OTTHUMT00000405908; OTTHUMT00000405910; OTTHUMT00000405911; OTTHUMT00000405912; OTT…
TC1200008920.hg.1	3.19	0.0002	NM_006187; ENST00000228928; ENST00000546638; ENST00000546800; ENST00000546973; ENST00000548514; ENST00000549918; ENST00000551007; BC113746; OTTHUMT00000405920; OTTHUMT00000405921; OTTHUMT00000405922; OTTHUMT00000405923; OTTHUMT00000405924; OTTHUMT00000405925; OTTHUMT00000405926	OAS3	2-5-oligoadenylate synthetase 3	4940	NM_006187; ENST00000228928; ENST00000546638; ENST00000546800; ENST00000546973; ENST00000548514; ENST00000549918; ENST00000551007; BC113746; OTTHUMT00000405920; OTTHUMT00000405921; OTTHUMT00000405922; OTTHUMT00000405923; OTTHUMT00000405924; OTTHUMT00000405925; OTTHUMT00000405926; CCDS44981.1; hsa_circ_0028433; hsa_circ_0028434; hsa_circ_0028435; hsa_circ_0028436; hsa_circ_0028437; hsa_circ_0028438…
TC1200012190.hg.1	2.86	0.0023	NM_001261825; NM_003733; NM_198213; ENST00000257570; ENST00000339275; ENST00000543677; ENST00000620239; BC117408; BC117410; OTTHUMT00000337875; OTTHUMT00000337876; OTTHUMT00000402527	OASL	2-5-oligoadenylate synthetase-like	8638	NM_001261825; NM_003733; NM_198213; ENST00000257570; ENST00000339275; ENST00000543677; ENST00000620239; BC117408; BC117410; OTTHUMT00000337875; OTTHUMT00000337876; OTTHUMT00000402527; CCDS73536.1; CCDS9211.1; CCDS9212.1; OASL.cAug10; uc001tzj.3; uc001tzk.3; uc031qjs.1; uc058ufb.1; LK938808.1:1..375:ncRNA
TC0700010692.hg.1	1.8	0.0061	NM_001002009; NM_001002010; NM_001166118; NM_016489; ENST00000242210; ENST00000381626; ENST00000396152; ENST00000405342; ENST00000409467; ENST00000409787; ENST00000449201; ENST00000456458; ENST00000461851; ENST00000464840; ENST00000473083; ENST00000497542; ENST00000610140; ENST00000620705; BC015856; BC066914; BC071652; OTTHUMT00000328880; OTTHUMT00000328881; OTTHUMT00000328882; OTTHUMT00000328883…	NT5C3A	5-nucleotidase, cytosolic IIIA	51251	NM_001002009; NM_001002010; NM_001166118; NM_016489; ENST00000242210; ENST00000381626; ENST00000396152; ENST00000405342; ENST00000409467; ENST00000409787; ENST00000449201; ENST00000456458; ENST00000461851; ENST00000464840; ENST00000473083; ENST00000497542; ENST00000610140; ENST00000620705; BC015856; BC066914; BC071652; OTTHUMT00000328880; OTTHUMT00000328881; OTTHUMT00000328882; OTTHUMT00000328883…
TC1400006853.hg.1	2.7	0.0004	NM_004274; ENST00000280979; ENST00000553547; ENST00000554410; ENST00000554449; ENST00000554740; ENST00000555207; ENST00000555950; ENST00000556037; ENST00000556540; ENST00000556638; ENST00000557102; ENST00000557272; ENST00000557354; ENST00000557396; ENST00000557708; BC137232; BC137233; BC150288; OTTHUMT00000276617; OTTHUMT00000409744; OTTHUMT00000409745; OTTHUMT00000409746; OTTHUMT00000409747; OTT…	AKAP6	A kinase (PRKA) anchor protein 6	9472	NM_004274; ENST00000280979; ENST00000553547; ENST00000554410; ENST00000554449; ENST00000554740; ENST00000555207; ENST00000555950; ENST00000556037; ENST00000556540; ENST00000556638; ENST00000557102; ENST00000557272; ENST00000557354; ENST00000557396; ENST00000557708; BC137232; BC137233; BC150288; OTTHUMT00000276617; OTTHUMT00000409744; OTTHUMT00000409745; OTTHUMT00000409746; OTTHUMT00000409747; OTT…
TC0700010751.hg.1	-1.59	0.0082	NM_001177506; NM_001177507; NM_001637; ENST00000414637; ENST00000435386; ENST00000480201; ENST00000487014; ENST00000491444; ENST00000495942; ENST00000543742; ENST00000612871; ENST00000614254; ENST00000617267; ENST00000617537; ENST00000621510; BC025698; OTTHUMT00000219829; OTTHUMT00000337730; OTTHUMT00000337731; OTTHUMT00000337732; OTTHUMT00000337733; OTTHUMT00000337734; OTTHUMT00000337735; OTTHUM…	AOAH	acyloxyacyl hydrolase (neutrophil)	313	NM_001177506; NM_001177507; NM_001637; ENST00000414637; ENST00000435386; ENST00000480201; ENST00000487014; ENST00000491444; ENST00000495942; ENST00000543742; ENST00000612871; ENST00000614254; ENST00000617267; ENST00000617537; ENST00000621510; BC025698; OTTHUMT00000219829; OTTHUMT00000337730; OTTHUMT00000337731; OTTHUMT00000337732; OTTHUMT00000337733; OTTHUMT00000337734; OTTHUMT00000337735; OTTHUM…
TC0800010204.hg.1	1.74	0.0072	NM_001278114; ENST00000265708; ENST00000347580; ENST00000379853; ENST00000520434; ENST00000521880; ENST00000523181; ENST00000622267; BC034957; BC064547; OTTHUMT00000376924; OTTHUMT00000376925; OTTHUMT00000376926; OTTHUMT00000376927; OTTHUMT00000376928; OTTHUMT00000376929	ADAM2	ADAM metallopeptidase domain 2	2515	NM_001278114; ENST00000265708; ENST00000347580; ENST00000379853; ENST00000520434; ENST00000521880; ENST00000523181; ENST00000622267; BC034957; BC064547; OTTHUMT00000376924; OTTHUMT00000376925; OTTHUMT00000376926; OTTHUMT00000376927; OTTHUMT00000376928; OTTHUMT00000376929; NM_001278113_2; NM_001464_2; ADAM2.aAug10; CCDS34884.1; CCDS64882.1; CCDS64883.1; uc003xnj.5; uc003xnk.5; uc003xnl.5; uc011lck…
TC1100006500.hg.1	1.53	0.0069	NM_012305; ENST00000332231; ENST00000448903; ENST00000524559; ENST00000524952; ENST00000525796; ENST00000525891; ENST00000526376; ENST00000526401; ENST00000526753; ENST00000527024; ENST00000527917; ENST00000528195; ENST00000528815; ENST00000528816; ENST00000529427; ENST00000529438; ENST00000529818; ENST00000529858; ENST00000530801; ENST00000531497; ENST00000531548; ENST00000534328; ENST0000053448…	AP2A2	adaptor-related protein complex 2, alpha 2 subunit	161	NM_012305; ENST00000332231; ENST00000448903; ENST00000524559; ENST00000524952; ENST00000525796; ENST00000525891; ENST00000526376; ENST00000526401; ENST00000526753; ENST00000527024; ENST00000527917; ENST00000528195; ENST00000528815; ENST00000528816; ENST00000529427; ENST00000529438; ENST00000529818; ENST00000529858; ENST00000530801; ENST00000531497; ENST00000531548; ENST00000534328; ENST0000053448…
TC0100015921.hg.1	1.72	0.0002	NM_001025107; NM_001111; NM_001193495; NM_015840; NM_015841; ENST00000368471; ENST00000368474; ENST00000463920; ENST00000471068; ENST00000492630; ENST00000494866; ENST00000526905; ENST00000529168; ENST00000530954; ENST00000534279; BC038227; OTTHUMT00000090691; OTTHUMT00000090692; OTTHUMT00000090693; OTTHUMT00000090694; OTTHUMT00000090695; OTTHUMT00000090696; OTTHUMT00000387579; OTTHUMT00000387580…	ADAR	adenosine deaminase, RNA-specific	103	NM_001025107; NM_001111; NM_001193495; NM_015840; NM_015841; ENST00000368471; ENST00000368474; ENST00000463920; ENST00000471068; ENST00000492630; ENST00000494866; ENST00000526905; ENST00000529168; ENST00000530954; ENST00000534279; BC038227; OTTHUMT00000090691; OTTHUMT00000090692; OTTHUMT00000090693; OTTHUMT00000090694; OTTHUMT00000090695; OTTHUMT00000090696; OTTHUMT00000387579; OTTHUMT00000387580…
TC1600009210.hg.1	-1.66	0.0017	NM_001116; ENST00000294016; ENST00000571467; ENST00000571889; ENST00000572288; ENST00000574721; ENST00000575550; ENST00000576936; BC136657; BC136658; BC151207; BC151229; OTTHUMT00000438075; OTTHUMT00000438076; OTTHUMT00000438077; OTTHUMT00000438078; OTTHUMT00000438079; OTTHUMT00000438080; OTTHUMT00000438081	ADCY9	adenylate cyclase 9	115	NM_001116; ENST00000294016; ENST00000571467; ENST00000571889; ENST00000572288; ENST00000574721; ENST00000575550; ENST00000576936; BC136657; BC136658; BC151207; BC151229; OTTHUMT00000438075; OTTHUMT00000438076; OTTHUMT00000438077; OTTHUMT00000438078; OTTHUMT00000438079; OTTHUMT00000438080; OTTHUMT00000438081; ADCY9.gAug10; CCDS32382.1; hsa_circ_0007586; hsa_circ_0037684; hsa_circ_0037685; hsa_circ…
TC0800010703.hg.1	-1.75	0.0017	NM_006421; ENST00000262215; ENST00000517955; ENST00000518230; ENST00000518290; ENST00000518789; ENST00000519436; ENST00000520381; ENST00000522878; OTTHUMT00000379441; OTTHUMT00000379442; OTTHUMT00000379511; OTTHUMT00000379513; OTTHUMT00000379514; OTTHUMT00000379515; OTTHUMT00000380486; OTTHUMT00000380487; uc003xxo.2	ARFGEF1	ADP-ribosylation factor guanine nucleotide-exchange factor 1 (brefeldin A-inhibited)	10565	NM_006421; ENST00000262215; ENST00000517955; ENST00000518230; ENST00000518290; ENST00000518789; ENST00000519436; ENST00000520381; ENST00000522878; OTTHUMT00000379441; OTTHUMT00000379442; OTTHUMT00000379511; OTTHUMT00000379513; OTTHUMT00000379514; OTTHUMT00000379515; OTTHUMT00000380486; OTTHUMT00000380487; uc003xxo.2; ARFGEF1.eAug10; ARFGEF1.kAug10; CCDS6199.1; hsa_circ_0001807; hsa_circ_0001808; …
TC0200007717.hg.1	-1.97	0.0077	NM_152392; ENST00000357022; ENST00000394457; ENST00000410073; ENST00000463681; ENST00000471542; ENST00000484217; ENST00000487904; ENST00000489653; ENST00000491217; ENST00000493310; ENST00000493628; BC113671; BC117278; OTTHUMT00000251598; OTTHUMT00000251599; OTTHUMT00000325689; OTTHUMT00000325691; OTTHUMT00000325707; OTTHUMT00000325736; OTTHUMT00000325737; OTTHUMT00000325738; OTTHUMT00000325739; O…	AHSA2	AHA1, activator of heat shock 90kDa protein ATPase homolog 2 (yeast)	130872	NM_152392; ENST00000357022; ENST00000394457; ENST00000410073; ENST00000463681; ENST00000471542; ENST00000484217; ENST00000487904; ENST00000489653; ENST00000491217; ENST00000493310; ENST00000493628; BC113671; BC117278; OTTHUMT00000251598; OTTHUMT00000251599; OTTHUMT00000325689; OTTHUMT00000325691; OTTHUMT00000325707; OTTHUMT00000325736; OTTHUMT00000325737; OTTHUMT00000325738; OTTHUMT00000325739; O…
TC0100008584.hg.1	-1.97	0.0088	NM_013339; ENST00000263440; ENST00000371108; ENST00000462390; ENST00000465969; ENST00000487136; ENST00000494765; ENST00000603108; BC001253; OTTHUMT00000025330; OTTHUMT00000037172; OTTHUMT00000037173; OTTHUMT00000037174; OTTHUMT00000096786; OTTHUMT00000252852; OTTHUMT00000468470; uc021oof.1	ALG6	ALG6, alpha-1,3-glucosyltransferase	29929	NM_013339; ENST00000263440; ENST00000371108; ENST00000462390; ENST00000465969; ENST00000487136; ENST00000494765; ENST00000603108; BC001253; OTTHUMT00000025330; OTTHUMT00000037172; OTTHUMT00000037173; OTTHUMT00000037174; OTTHUMT00000096786; OTTHUMT00000252852; OTTHUMT00000468470; uc021oof.1; CCDS30735.1; hsa_circ_0012830; hsa_circ_0012831; uc057hei.1; uc057hej.1; uc057hek.1; uc057hel.1; uc057hem.1…
TC1100013226.hg.1	-1.62	0.0048	NM_001077690; NM_001077691; NM_001077692; NM_024740; ENST00000398006; ENST00000524671; ENST00000525910; ENST00000526272; ENST00000527212; ENST00000527294; ENST00000527714; ENST00000530723; ENST00000530851; ENST00000531154; ENST00000532425; ENST00000612489; ENST00000613181; ENST00000614444; ENST00000616540; ENST00000618252; ENST00000619129; BC009255; OTTHUMT00000391480; OTTHUMT00000391481; OTTHUMT…	ALG9	ALG9, alpha-1,2-mannosyltransferase	79796	NM_001077690; NM_001077691; NM_001077692; NM_024740; ENST00000398006; ENST00000524671; ENST00000525910; ENST00000526272; ENST00000527212; ENST00000527294; ENST00000527714; ENST00000530723; ENST00000530851; ENST00000531154; ENST00000532425; ENST00000612489; ENST00000613181; ENST00000614444; ENST00000616540; ENST00000618252; ENST00000619129; BC009255; OTTHUMT00000391480; OTTHUMT00000391481; OTTHUMT…
TC0200007058.hg.1	2.08	0.0009	NM_001170795; NM_016085; NM_080592; ENST00000380171; ENST00000405489; ENST00000419744; ENST00000472515; ENST00000484646; ENST00000491220; ENST00000606999; ENST00000611786; BC021237; BC035850; OTTHUMT00000250185; OTTHUMT00000324948; OTTHUMT00000324949; OTTHUMT00000324950; OTTHUMT00000324951; OTTHUMT00000324952; OTTHUMT00000470709	ATRAID	all-trans retinoic acid-induced differentiation factor	51374	NM_001170795; NM_016085; NM_080592; ENST00000380171; ENST00000405489; ENST00000419744; ENST00000472515; ENST00000484646; ENST00000491220; ENST00000606999; ENST00000611786; BC021237; BC035850; OTTHUMT00000250185; OTTHUMT00000324948; OTTHUMT00000324949; OTTHUMT00000324950; OTTHUMT00000324951; OTTHUMT00000324952; OTTHUMT00000470709; CCDS1741.1; CCDS46243.1; CCDS62877.1; hsa_circ_0053169; hsa_circ_00…
TC1400006529.hg.1	-2.66	0.0033	NM_001097577; NM_001145; NM_001282192; NM_001282193; NM_002937; NM_194431; ENST00000336811; ENST00000397990; ENST00000397995; ENST00000554073; ENST00000555597; ENST00000555835; BC015520; BC020704; BC054880; BC062698; OTTHUMT00000073726; OTTHUMT00000073729; OTTHUMT00000073731; OTTHUMT00000073732; OTTHUMT00000411228; OTTHUMT00000411229; uc001vxw.4; uc001vxz.3	ANG; RNASE4	angiogenin, ribonuclease, RNase A family, 5; ribonuclease, RNase A family, 4	283; 6038	NM_001097577; NM_001145; NM_001282192; NM_001282193; NM_002937; NM_194431; ENST00000336811; ENST00000397990; ENST00000397995; ENST00000554073; ENST00000555597; ENST00000555835; BC015520; BC020704; BC054880; BC062698; OTTHUMT00000073726; OTTHUMT00000073729; OTTHUMT00000073731; OTTHUMT00000073732; OTTHUMT00000411228; OTTHUMT00000411229; uc001vxw.4; uc001vxz.3; ANGandRNASE4.fAug10; ANGandRNASE4.gAug…
TC0X00009025.hg.1	1.68	0.0051	NM_000216; ENST00000262648; ENST00000481896; ENST00000488294; ENST00000619786; BC137426; BC137427; OTTHUMT00000055692; OTTHUMT00000055693; OTTHUMT00000055694	ANOS1	anosmin 1	3730	NM_000216; ENST00000262648; ENST00000481896; ENST00000488294; ENST00000619786; BC137426; BC137427; OTTHUMT00000055692; OTTHUMT00000055693; OTTHUMT00000055694; CCDS14130.1; hsa_circ_0089849; hsa_circ_0089850; hsa_circ_0089851; uc064xxk.1; uc064xxl.1; uc064xxm.1; NONHSAT136199; NONHSAT136200; uc004csf.3
TC2200007242.hg.1	1.85	0.0024	NM_001136540; NM_001136541; NM_003661; NM_145343; ENST00000319136; ENST00000397278; ENST00000397279; ENST00000422471; ENST00000422706; ENST00000426053; ENST00000427990; ENST00000431184; ENST00000433768; ENST00000438034; ENST00000439680; ENST00000475519; BC112943; BC127186; BC141823; BC143038; BC143039; OTTHUMT00000075315; OTTHUMT00000319100; OTTHUMT00000319151; OTTHUMT00000319152; OTTHUMT00000319…	APOL1	apolipoprotein L1	8542	NM_001136540; NM_001136541; NM_003661; NM_145343; ENST00000319136; ENST00000397278; ENST00000397279; ENST00000422471; ENST00000422706; ENST00000426053; ENST00000427990; ENST00000431184; ENST00000433768; ENST00000438034; ENST00000439680; ENST00000475519; BC112943; BC127186; BC141823; BC143038; BC143039; OTTHUMT00000075315; OTTHUMT00000319100; OTTHUMT00000319151; OTTHUMT00000319152; OTTHUMT00000319…
TC1500008231.hg.1	1.78	0.007	NM_022767; ENST00000332810; ENST00000557787; ENST00000557927; ENST00000558327; ENST00000559528; ENST00000560174; BC005164; BC014407; BC020988; OTTHUMT00000309071; OTTHUMT00000415448; OTTHUMT00000415449; OTTHUMT00000415450; OTTHUMT00000415451; OTTHUMT00000415453	AEN	apoptosis enhancing nuclease	64782	NM_022767; ENST00000332810; ENST00000557787; ENST00000557927; ENST00000558327; ENST00000559528; ENST00000560174; BC005164; BC014407; BC020988; OTTHUMT00000309071; OTTHUMT00000415448; OTTHUMT00000415449; OTTHUMT00000415450; OTTHUMT00000415451; OTTHUMT00000415453; CCDS10344.1; hsa_circ_0036670; hsa_circ_0036671; hsa_circ_0036672; hsa_circ_0036673; uc002bmt.3; uc059mxl.1; uc059mxm.1; uc059mxn.1; uc0…
TC1200008574.hg.1	-2.07	0.0091	NM_001160; NM_013229; NM_181861; NM_181868; NM_181869; ENST00000333991; ENST00000357310; ENST00000359972; ENST00000546491; ENST00000547045; ENST00000547666; ENST00000547743; ENST00000549007; ENST00000550527; ENST00000551964; ENST00000552268; ENST00000552929; ENST00000555047; BC136531; BC136532; BC150255; OTTHUMT00000408006; OTTHUMT00000408007; OTTHUMT00000408008; OTTHUMT00000408009; OTTHUMT000004…	APAF1	apoptotic peptidase activating factor 1	317	NM_001160; NM_013229; NM_181861; NM_181868; NM_181869; ENST00000333991; ENST00000357310; ENST00000359972; ENST00000546491; ENST00000547045; ENST00000547666; ENST00000547743; ENST00000549007; ENST00000550527; ENST00000551964; ENST00000552268; ENST00000552929; ENST00000555047; BC136531; BC136532; BC150255; OTTHUMT00000408006; OTTHUMT00000408007; OTTHUMT00000408008; OTTHUMT00000408009; OTTHUMT000004…
TC1900007089.hg.1	1.85	0.0076	NM_004317; ENST00000357332; ENST00000586561; ENST00000590633; ENST00000591090; ENST00000611688; BC002651; OTTHUMT00000450921; OTTHUMT00000450922; OTTHUMT00000450923; uc002muv.3	ASNA1	arsA arsenite transporter, ATP-binding, homolog 1 (bacterial)	439	NM_004317; ENST00000357332; ENST00000586561; ENST00000590633; ENST00000591090; ENST00000611688; BC002651; OTTHUMT00000450921; OTTHUMT00000450922; OTTHUMT00000450923; uc002muv.3; CCDS32920.1; hsa_circ_0049594; hsa_circ_0049595; hsa_circ_0049596; hsa_circ_0049597; uc060uci.1; uc060ucj.1; uc060uck.1; uc060ucl.1
TC1000007761.hg.1	2.22	0.0021	NM_001244638; NM_032199; ENST00000279873; ENST00000309334; OTTHUMT00000048233; OTTHUMT00000048234	ARID5B	AT rich interactive domain 5B (MRF1-like)	84159	NM_001244638; NM_032199; ENST00000279873; ENST00000309334; OTTHUMT00000048233; OTTHUMT00000048234; BC156570; CCDS31208.1; CCDS58082.1; hsa_circ_0005751; hsa_circ_0018450; hsa_circ_0018451; hsa_circ_0018452; hsa_circ_0018453; hsa_circ_0018454; hsa_circ_0018455; hsa_circ_0018456; uc001jlt.3; uc001jlu.3
TC1900006520.hg.1	1.75	0.0033	NM_001001975; NM_001687; ENST00000215375; ENST00000395633; ENST00000588538; ENST00000589478; ENST00000590265; ENST00000591249; ENST00000591660; ENST00000592624; ENST00000614837; BC002389; BC004426; BC018079; OTTHUMT00000449958; OTTHUMT00000449959; OTTHUMT00000449960; OTTHUMT00000449961; OTTHUMT00000449962; OTTHUMT00000449963; OTTHUMT00000473909; OTTHUMT00000473910; OTTHUMT00000473911	ATP5D	ATP synthase, H+ transporting, mitochondrial F1 complex, delta subunit	513	NM_001001975; NM_001687; ENST00000215375; ENST00000395633; ENST00000588538; ENST00000589478; ENST00000590265; ENST00000591249; ENST00000591660; ENST00000592624; ENST00000614837; BC002389; BC004426; BC018079; OTTHUMT00000449958; OTTHUMT00000449959; OTTHUMT00000449960; OTTHUMT00000449961; OTTHUMT00000449962; OTTHUMT00000449963; OTTHUMT00000473909; OTTHUMT00000473910; OTTHUMT00000473911; ATP5D.cAug1…
TC0700013591.hg.1	1.53	0.0044	NM_001003713; NM_001003714; NM_001039178; NM_004889; ENST00000292475; ENST00000359832; ENST00000394186; ENST00000414062; ENST00000449683; ENST00000466753; ENST00000481899; ENST00000485011; ENST00000488775; ENST00000491560; ENST00000523680; ENST00000524321; BC003678; OTTHUMT00000336263; OTTHUMT00000336305; OTTHUMT00000336306; OTTHUMT00000336307; OTTHUMT00000336308; OTTHUMT00000336390; OTTHUMT00000…	ATP5J2	ATP synthase, H+ transporting, mitochondrial Fo complex subunit F2	9551	NM_001003713; NM_001003714; NM_001039178; NM_004889; ENST00000292475; ENST00000359832; ENST00000394186; ENST00000414062; ENST00000449683; ENST00000466753; ENST00000481899; ENST00000485011; ENST00000488775; ENST00000491560; ENST00000523680; ENST00000524321; BC003678; OTTHUMT00000336263; OTTHUMT00000336305; OTTHUMT00000336306; OTTHUMT00000336307; OTTHUMT00000336308; OTTHUMT00000336390; OTTHUMT00000…
TC0X00008831.hg.1	1.57	0.002	NM_001183; ENST00000369762; ENST00000422890; ENST00000429585; ENST00000439372; ENST00000446552; ENST00000449556; ENST00000455205; ENST00000484908; ENST00000491569; ENST00000619046; BC000724; OTTHUMT00000081639; OTTHUMT00000081640; OTTHUMT00000081641; OTTHUMT00000081642; OTTHUMT00000144415; OTTHUMT00000316574; OTTHUMT00000316575; OTTHUMT00000316576; OTTHUMT00000316577	ATP6AP1	ATPase, H+ transporting, lysosomal accessory protein 1	537	NM_001183; ENST00000369762; ENST00000422890; ENST00000429585; ENST00000439372; ENST00000446552; ENST00000449556; ENST00000455205; ENST00000484908; ENST00000491569; ENST00000619046; BC000724; OTTHUMT00000081639; OTTHUMT00000081640; OTTHUMT00000081641; OTTHUMT00000081642; OTTHUMT00000144415; OTTHUMT00000316574; OTTHUMT00000316575; OTTHUMT00000316576; OTTHUMT00000316577; CCDS35451.1; hsa_circ_009204…
TC0400011749.hg.1	-1.84	0.0052	NM_018190; NM_176824; ENST00000264499; ENST00000502444; ENST00000505692; ENST00000506636; ENST00000507814; ENST00000508536; BC032691	BBS7	Bardet-Biedl syndrome 7	55212	NM_018190; NM_176824; ENST00000264499; ENST00000502444; ENST00000505692; ENST00000506636; ENST00000507814; ENST00000508536; BC032691; CCDS3724.1; CCDS54799.1; hsa_circ_0070829; hsa_circ_0070830; hsa_circ_0070831; hsa_circ_0070832; hsa_circ_0070833; hsa_circ_0070834; hsa_circ_0070835; hsa_circ_0070836; hsa_circ_0070837; uc003ied.4; uc003iee.3; uc062zjf.1; uc062zjg.1; uc062zjh.1; uc062zji.1; chr4_1…
TC0700007137.hg.1	-2.03	0.0061	NM_001033604; NM_001033605; NM_014451; NM_198428; ENST00000242067; ENST00000350941; ENST00000355070; ENST00000396127; ENST00000425508; ENST00000432983; ENST00000433714; ENST00000434373; ENST00000442858; ENST00000465037; ENST00000482941; ENST00000489708; ENST00000495426; ENST00000496029; ENST00000498189; ENST00000627264; BC103831; OTTHUMT00000250541; OTTHUMT00000250542; OTTHUMT00000329063; OTTHUMT…	BBS9	Bardet-Biedl syndrome 9	27241	NM_001033604; NM_001033605; NM_014451; NM_198428; ENST00000242067; ENST00000350941; ENST00000355070; ENST00000396127; ENST00000425508; ENST00000432983; ENST00000433714; ENST00000434373; ENST00000442858; ENST00000465037; ENST00000482941; ENST00000489708; ENST00000495426; ENST00000496029; ENST00000498189; ENST00000627264; BC103831; OTTHUMT00000250541; OTTHUMT00000250542; OTTHUMT00000329063; OTTHUMT…
TC0700007699.hg.1	-1.61	0.0051	ENST00000436076	BSNDP4	barttin CLCNK-type chloride channel accessory beta subunit pseudogene 4 [Source:HGNC Symbol;Acc:HGNC:51539]		ENST00000436076; NONHSAT120851; NONHSAT120852; NONHSAT120853; OTTHUMT00000342992
TC0100017258.hg.1	2.08	0.0015	NM_018664; ENST00000243440; ENST00000471382; ENST00000478275; BC117489; BC117491; OTTHUMT00000089389; OTTHUMT00000089390; OTTHUMT00000089403	BATF3	basic leucine zipper transcription factor, ATF-like 3	55509	NM_018664; ENST00000243440; ENST00000471382; ENST00000478275; BC117489; BC117491; OTTHUMT00000089389; OTTHUMT00000089390; OTTHUMT00000089403; BATF3.bAug10; CCDS1508.1; uc001hjl.3; uc057pgf.1; uc057pgg.1; NONHSAT009396; NONHSAT009397
TC1900006470.hg.1	1.96	0.0032	NM_001728; NM_198589; NM_198590; NM_198591; ENST00000333511; ENST00000346916; ENST00000353555; ENST00000545507; ENST00000571735; ENST00000572899; ENST00000573216; ENST00000573784; ENST00000574970; ENST00000576925; ENST00000576984; ENST00000590218; ENST00000613627; ENST00000614867; ENST00000618006; ENST00000618112; BC009040; OTTHUMT00000438628; OTTHUMT00000438629; OTTHUMT00000438630; OTTHUMT000004…	BSG	basigin (Ok blood group)	682	NM_001728; NM_198589; NM_198590; NM_198591; ENST00000333511; ENST00000346916; ENST00000353555; ENST00000545507; ENST00000571735; ENST00000572899; ENST00000573216; ENST00000573784; ENST00000574970; ENST00000576925; ENST00000576984; ENST00000590218; ENST00000613627; ENST00000614867; ENST00000618006; ENST00000618112; BC009040; OTTHUMT00000438628; OTTHUMT00000438629; OTTHUMT00000438630; OTTHUMT000004…
TC1800008891.hg.1	1.53	0.0077	NM_000633; NM_000657; ENST00000333681; ENST00000398117; ENST00000589955; ENST00000590515; BC027258; OTTHUMT00000256199; OTTHUMT00000450052; OTTHUMT00000450053; OTTHUMT00000451065	BCL2	B-cell CLL/lymphoma 2	596	NM_000633; NM_000657; ENST00000333681; ENST00000398117; ENST00000589955; ENST00000590515; BC027258; OTTHUMT00000256199; OTTHUMT00000450052; OTTHUMT00000450053; OTTHUMT00000451065; BCL2.dAug10; CCDS11981.1; CCDS45882.1; uc002lit.2; uc002liu.2; uc060pur.1; uc060puu.1; NONHSAT059654
TC1600009992.hg.1	1.51	0.0087	NM_001286526; NM_004765; ENST00000215115; ENST00000380317; ENST00000572628; ENST00000574418; ENST00000576194; BC019071; BC058863; OTTHUMT00000255547; OTTHUMT00000255548; OTTHUMT00000438643; OTTHUMT00000438644; OTTHUMT00000438645	BCL7C	B-cell CLL/lymphoma 7C	9274	NM_001286526; NM_004765; ENST00000215115; ENST00000380317; ENST00000572628; ENST00000574418; ENST00000576194; BC019071; BC058863; OTTHUMT00000255547; OTTHUMT00000255548; OTTHUMT00000438643; OTTHUMT00000438644; OTTHUMT00000438645; CCDS10693.1; CCDS67012.1; ENST00000572471.1; hsa_circ_0039118; hsa_circ_0039119; hsa_circ_0039120; OTTHUMT00000438646; uc002dzv.5; uc021tgq.3; uc059tim.1; uc059tin.1; uc…
TC0100017828.hg.1	-1.68	0.0022	NM_001277155; NM_152490; ENST00000313984; ENST00000366600; ENST00000461994; ENST00000462374; ENST00000477694; ENST00000494378; ENST00000612859; BC029564; OTTHUMT00000097376; OTTHUMT00000097377; OTTHUMT00000097378; OTTHUMT00000097379; OTTHUMT00000097380; OTTHUMT00000097381; OTTHUMT00000097382	B3GALNT2	beta-1,3-N-acetylgalactosaminyltransferase 2	148789	NM_001277155; NM_152490; ENST00000313984; ENST00000366600; ENST00000461994; ENST00000462374; ENST00000477694; ENST00000494378; ENST00000612859; BC029564; OTTHUMT00000097376; OTTHUMT00000097377; OTTHUMT00000097378; OTTHUMT00000097379; OTTHUMT00000097380; OTTHUMT00000097381; OTTHUMT00000097382; CCDS1606.1; CCDS60453.1; hsa_circ_0002343; hsa_circ_0017061; hsa_circ_0017062; hsa_circ_0017063; hsa_circ…
TC1200012640.hg.1	1.99	0.0046	NM_001487; NR_037655; NR_037656; NR_037657; ENST00000547076; ENST00000548556; ENST00000548925; ENST00000549147; ENST00000551926; ENST00000553100; BC130640; BC132795; OTTHUMT00000406681; OTTHUMT00000406682; OTTHUMT00000407487; OTTHUMT00000407488; OTTHUMT00000407489; OTTHUMT00000407490	BLOC1S1	biogenesis of lysosomal organelles complex-1, subunit 1	2647	NM_001487; NR_037655; NR_037656; NR_037657; ENST00000547076; ENST00000548556; ENST00000548925; ENST00000549147; ENST00000551926; ENST00000553100; BC130640; BC132795; OTTHUMT00000406681; OTTHUMT00000406682; OTTHUMT00000407487; OTTHUMT00000407488; OTTHUMT00000407489; OTTHUMT00000407490; BLOC1S1andRDH5.tAug10; BLOC1S1andRDH5.vaAug10; CCDS8889.2; hsa_circ_0026783; uc001shi.5; uc009zny.3; uc058pai.1; …
TC1000012568.hg.1	-2.01	0.0015	NR_026592; ENST00000580790; OTTHUMT00000048684; OTTHUMT00000448476; uc001juv.3	BMS1P4	BMS1 ribosome biogenesis factor pseudogene 4	729096	NR_026592; ENST00000580790; OTTHUMT00000048684; OTTHUMT00000448476; uc001juv.3; BMS1P4andAGAP5.eAug10; ENST00000415917.2; ENST00000449532.2; ENST00000580623.1; ENST00000580790.1; hsa_circ_0003397; hsa_circ_0018840; hsa_circ_0018841; hsa_circ_0018842; hsa_circ_0018843; hsa_circ_0018844; hsa_circ_0018845; hsa_circ_0018846; hsa_circ_0018847; hsa_circ_0018848; hsa_circ_0018849; hsa_circ_0018850; hsa_…
TC0800010137.hg.1	1.73	0.0097	NM_018310; ENST00000220659; ENST00000520601; ENST00000521170; ENST00000522539; BC010648; OTTHUMT00000376811; OTTHUMT00000376812; OTTHUMT00000376813; OTTHUMT00000376814	BRF2	BRF2, RNA polymerase III transcription initiation factor 50 kDa subunit	55290	NM_018310; ENST00000220659; ENST00000520601; ENST00000521170; ENST00000522539; BC010648; OTTHUMT00000376811; OTTHUMT00000376812; OTTHUMT00000376813; OTTHUMT00000376814; CCDS6098.1; hsa_circ_0083942; hsa_circ_0083943; uc003xkk.4; uc064lyf.1; uc064lyg.1; uc064lyh.1
TC0600012554.hg.1	1.89	0.0003	NM_001170794; NM_021813; ENST00000257749; ENST00000343122; ENST00000406998; ENST00000453877; ENST00000470301; ENST00000472023; ENST00000481150; ENST00000493201; ENST00000494747; ENST00000537989; OTTHUMT00000041520; OTTHUMT00000041521; OTTHUMT00000041522; OTTHUMT00000041523; OTTHUMT00000041524; OTTHUMT00000041525; OTTHUMT00000041526; OTTHUMT00000041527; OTTHUMT00000041528	BACH2	BTB and CNC homology 1, basic leucine zipper transcription factor 2	60468	NM_001170794; NM_021813; ENST00000257749; ENST00000343122; ENST00000406998; ENST00000453877; ENST00000470301; ENST00000472023; ENST00000481150; ENST00000493201; ENST00000494747; ENST00000537989; OTTHUMT00000041520; OTTHUMT00000041521; OTTHUMT00000041522; OTTHUMT00000041523; OTTHUMT00000041524; OTTHUMT00000041525; OTTHUMT00000041526; OTTHUMT00000041527; OTTHUMT00000041528; BC166613; CCDS5026.1; hs…
TC1500010429.hg.1	1.55	0.0014	NM_001277764; NM_006384; NR_102427; NR_102428; ENST00000328649; ENST00000612800; BC000846; OTTHUMT00000313419	CIB1	calcium and integrin binding 1 (calmyrin)	10519	NM_001277764; NM_006384; NR_102427; NR_102428; ENST00000328649; ENST00000612800; BC000846; OTTHUMT00000313419; CCDS10360.1; CCDS73781.1; hsa_circ_0036775; hsa_circ_0036776; hsa_circ_0036777; hsa_circ_0036778; hsa_circ_0036779; hsa_circ_0036780; hsa_circ_0036781; uc002bpb.5; uc031qtp.2
TC0400011643.hg.1	1.51	0.0012	NM_001221; NM_172114; NM_172115; NM_172127; NM_172128; NM_172129; ENST00000296402; ENST00000342666; ENST00000379773; ENST00000394522; ENST00000394524; ENST00000505132; ENST00000505990; ENST00000508738; ENST00000509594; ENST00000509907; ENST00000511664; ENST00000513132; ENST00000514328; ENST00000515496; BC032784; OTTHUMT00000256418; OTTHUMT00000256419; OTTHUMT00000256420; OTTHUMT00000365319; OTTHU…	CAMK2D	calcium/calmodulin-dependent protein kinase II delta	817	NM_001221; NM_172114; NM_172115; NM_172127; NM_172128; NM_172129; ENST00000296402; ENST00000342666; ENST00000379773; ENST00000394522; ENST00000394524; ENST00000505132; ENST00000505990; ENST00000508738; ENST00000509594; ENST00000509907; ENST00000511664; ENST00000513132; ENST00000514328; ENST00000515496; BC032784; OTTHUMT00000256418; OTTHUMT00000256419; OTTHUMT00000256420; OTTHUMT00000365319; OTTHU…
TC0300006702.hg.1	-1.5	0.0051	NM_014296; ENST00000253693; ENST00000415565; ENST00000418994; ENST00000443567; ENST00000457023; ENST00000463417; ENST00000472400; BC056202; OTTHUMT00000252105; OTTHUMT00000340721; OTTHUMT00000340722; OTTHUMT00000340723; OTTHUMT00000340724; OTTHUMT00000340725; OTTHUMT00000340726	CAPN7	calpain 7	23473	NM_014296; ENST00000253693; ENST00000415565; ENST00000418994; ENST00000443567; ENST00000457023; ENST00000463417; ENST00000472400; BC056202; OTTHUMT00000252105; OTTHUMT00000340721; OTTHUMT00000340722; OTTHUMT00000340723; OTTHUMT00000340724; OTTHUMT00000340725; OTTHUMT00000340726; CCDS2624.1; hsa_circ_0002853; hsa_circ_0008154; hsa_circ_0064470; hsa_circ_0064471; hsa_circ_0064472; hsa_circ_0064473;…
TC2100007037.hg.1	1.54	0.0044	NM_001236; ENST00000290354; BC002812; OTTHUMT00000194632	CBR3	carbonyl reductase 3	874	NM_001236; ENST00000290354; BC002812; OTTHUMT00000194632; CCDS13642.1; uc002yve.4; NONHSAT081955
TC1100011888.hg.1	2.03	0.0026	NM_001114173; NM_001814; NM_148170; ENST00000227266; ENST00000393301; ENST00000524463; ENST00000527018; ENST00000528020; ENST00000529974; ENST00000533865; ENST00000533897; ENST00000534131; OTTHUMT00000394019; OTTHUMT00000394020; OTTHUMT00000394021; OTTHUMT00000394022; OTTHUMT00000394023; OTTHUMT00000394024; OTTHUMT00000394025; OTTHUMT00000394026; OTTHUMT00000394028	CTSC	cathepsin C	1075	NM_001114173; NM_001814; NM_148170; ENST00000227266; ENST00000393301; ENST00000524463; ENST00000527018; ENST00000528020; ENST00000529974; ENST00000533865; ENST00000533897; ENST00000534131; OTTHUMT00000394019; OTTHUMT00000394020; OTTHUMT00000394021; OTTHUMT00000394022; OTTHUMT00000394023; OTTHUMT00000394024; OTTHUMT00000394025; OTTHUMT00000394026; OTTHUMT00000394028; CCDS31654.1; CCDS44693.1; CCDS…
TC0100010230.hg.1	-1.71	0.0057	NM_001765; ENST00000368170; ENST00000443761; BC126465; BC126467; OTTHUMT00000046351; OTTHUMT00000089861	CD1C	CD1c molecule	911	NM_001765; ENST00000368170; ENST00000443761; BC126465; BC126467; OTTHUMT00000046351; OTTHUMT00000089861; CCDS1175.1; uc001fru.4; uc057mfh.1; NONHSAT006980; NONHSAT006981
TC0900006559.hg.1	1.53	0.0066	NM_001267706; NM_014143; NR_052005; ENST00000381573; ENST00000381577; ENST00000474218; ENST00000492923; ENST00000498261; BC069381; BC074984; BC113734; BC113736; OTTHUMT00000051631; OTTHUMT00000051632; OTTHUMT00000051633; OTTHUMT00000207346	CD274	CD274 molecule	29126	NM_001267706; NM_014143; NR_052005; ENST00000381573; ENST00000381577; ENST00000474218; ENST00000492923; ENST00000498261; BC069381; BC074984; BC113734; BC113736; OTTHUMT00000051631; OTTHUMT00000051632; OTTHUMT00000051633; OTTHUMT00000207346; CCDS59118.1; CCDS6464.1; CD274.fAug10; uc003zje.4; uc003zjf.5; uc064rzq.1; uc064rzr.1; uc064rzs.1; NONHSAT130102; NONHSAT130103
TC0400006951.hg.1	1.78	0.0033	NM_001775; ENST00000226279; ENST00000502843; ENST00000506191; ENST00000510674; ENST00000511430; BC007964; OTTHUMT00000250322; OTTHUMT00000359588; OTTHUMT00000359589; OTTHUMT00000359590; OTTHUMT00000359591	CD38	CD38 molecule	952	NM_001775; ENST00000226279; ENST00000502843; ENST00000506191; ENST00000510674; ENST00000511430; BC007964; OTTHUMT00000250322; OTTHUMT00000359588; OTTHUMT00000359589; OTTHUMT00000359590; OTTHUMT00000359591; CCDS3417.1; CD38.gAug10; hsa_circ_0069233; uc003gol.2; uc021xmk.2; uc062viu.1; uc062viv.1; uc062viw.1
TC1700012109.hg.1	1.62	0.0009	NM_006137; ENST00000312648; ENST00000578509; ENST00000581434; ENST00000581744; ENST00000582480; ENST00000583376; ENST00000584284; BC009293; BC013297; OTTHUMT00000442825; OTTHUMT00000442826; OTTHUMT00000442827; OTTHUMT00000442828; OTTHUMT00000442829; OTTHUMT00000442830; OTTHUMT00000442831	CD7	CD7 molecule	924	NM_006137; ENST00000312648; ENST00000578509; ENST00000581434; ENST00000581744; ENST00000582480; ENST00000583376; ENST00000584284; BC009293; BC013297; OTTHUMT00000442825; OTTHUMT00000442826; OTTHUMT00000442827; OTTHUMT00000442828; OTTHUMT00000442829; OTTHUMT00000442830; OTTHUMT00000442831; CCDS11807.1; hsa_circ_0046398; uc002kel.2; uc010din.4; uc060lyp.1; uc060lyq.1; uc060lyr.1; uc060lys.1; uc060l…
TC1700011430.hg.1	2.68	0.0039	NM_000626; NM_001039933; NM_021602; ENST00000006750; ENST00000349817; ENST00000392795; ENST00000558969; ENST00000559358; ENST00000583260; BC002975; BC032651	CD79B	CD79b molecule, immunoglobulin-associated beta	974	NM_000626; NM_001039933; NM_021602; ENST00000006750; ENST00000349817; ENST00000392795; ENST00000558969; ENST00000559358; ENST00000583260; BC002975; BC032651; CCDS11655.1; CCDS11656.1; CCDS42372.1; uc002jdp.2; uc002jdq.2; uc002jdr.2; uc060itf.1; uc060itg.1; uc060ith.1; NONHSAT055247; NONHSAT055248; OTTHUMT00000417710; OTTHUMT00000417711; OTTHUMT00000417712; OTTHUMT00000417713; OTTHUMT00000417714; …
TC0900007863.hg.1	1.64	0.0079	NM_001827; ENST00000314355; BC006458; OTTHUMT00000052988; uc004aqh.3	CKS2	CDC28 protein kinase regulatory subunit 2	1164	NM_001827; ENST00000314355; BC006458; OTTHUMT00000052988; uc004aqh.3; CCDS6682.1; hsa_circ_0087441; hsa_circ_0087442; NONHSAT132953
TC0600012452.hg.1	-1.71	0.0063	NM_001286206; NM_014895; ENST00000257766; ENST00000403245; ENST00000435955; ENST00000461137; ENST00000487999; ENST00000497936; ENST00000617909; OTTHUMT00000041369; OTTHUMT00000317313; OTTHUMT00000317314; OTTHUMT00000317315; OTTHUMT00000317316; OTTHUMT00000317317	CEP162	centrosomal protein 162kDa	22832	NM_001286206; NM_014895; ENST00000257766; ENST00000403245; ENST00000435955; ENST00000461137; ENST00000487999; ENST00000497936; ENST00000617909; OTTHUMT00000041369; OTTHUMT00000317313; OTTHUMT00000317314; OTTHUMT00000317315; OTTHUMT00000317316; OTTHUMT00000317317; BC166703; CCDS34494.2; CCDS69149.1; hsa_circ_0077222; hsa_circ_0077223; hsa_circ_0077224; hsa_circ_0077225; hsa_circ_0077226; hsa_circ_…
TC1700009144.hg.1	1.63	0.0015	NM_024591; ENST00000325167; ENST00000571457; ENST00000572525; ENST00000572778; BC010108; OTTHUMT00000438214; OTTHUMT00000438215; OTTHUMT00000438216; OTTHUMT00000438217; uc002jyw.4	CHMP6	charged multivesicular body protein 6	79643	NM_024591; ENST00000325167; ENST00000571457; ENST00000572525; ENST00000572778; BC010108; OTTHUMT00000438214; OTTHUMT00000438215; OTTHUMT00000438216; OTTHUMT00000438217; uc002jyw.4; CCDS11774.1; CHMP6.eAug10; hsa_circ_0046087; hsa_circ_0046088; hsa_circ_0046089; hsa_circ_0046090; uc060lfo.1; uc060lfp.1; uc060lfq.1
TC0300007256.hg.1	-3.23	0.0095	NM_001123041; NM_001123396; ENST00000292301; ENST00000400888; ENST00000421659; ENST00000445132; ENST00000465202; BC074751; BC095540; BC126452; BC136396; OTTHUMT00000344292; OTTHUMT00000344293; OTTHUMT00000344294; OTTHUMT00000344295	CCR2	chemokine (C-C motif) receptor 2	729230	NM_001123041; NM_001123396; ENST00000292301; ENST00000400888; ENST00000421659; ENST00000445132; ENST00000465202; BC074751; BC095540; BC126452; BC136396; OTTHUMT00000344292; OTTHUMT00000344293; OTTHUMT00000344294; OTTHUMT00000344295; CCDS43078.1; CCDS46813.1; uc003cpm.5; uc003cpn.5; uc062izo.1; uc062izp.1; uc062izq.1
TC0300007251.hg.1	-2.79	0.004	NM_006564; ENST00000304552; ENST00000438735; ENST00000457814; ENST00000458629; BC033584; OTTHUMT00000257321; OTTHUMT00000344393; OTTHUMT00000344394; OTTHUMT00000344395	CXCR6	chemokine (C-X-C motif) receptor 6	10663	NM_006564; ENST00000304552; ENST00000438735; ENST00000457814; ENST00000458629; BC033584; OTTHUMT00000257321; OTTHUMT00000344393; OTTHUMT00000344394; OTTHUMT00000344395; CCDS2735.1; CXCR6.bAug10; CXCR6.cAug10; uc003cpc.2; uc010hix.2; uc062izf.1; uc062izg.1; NONHSAT089424
TC0100012604.hg.1	-1.71	0.0059	NM_207356; ENST00000361605; ENST00000474140; ENST00000486765; BC067302; OTTHUMT00000010539; OTTHUMT00000010540; OTTHUMT00000010541	C1orf174	chromosome 1 open reading frame 174	339448	NM_207356; ENST00000361605; ENST00000474140; ENST00000486765; BC067302; OTTHUMT00000010539; OTTHUMT00000010540; OTTHUMT00000010541; CCDS53.1; uc001alf.4; uc057brq.1; uc057brr.1
TC1100011375.hg.1	1.6	0.0018	NM_001300913; NM_022338; ENST00000304271; ENST00000527280; ENST00000529339; ENST00000529590; ENST00000530166; ENST00000531745; ENST00000532534; ENST00000532969; ENST00000533310; BC011765; OTTHUMT00000394750; OTTHUMT00000394751; OTTHUMT00000394752; OTTHUMT00000394753; OTTHUMT00000394754; OTTHUMT00000394755; OTTHUMT00000394756; OTTHUMT00000394757; OTTHUMT00000394758	C11orf24	chromosome 11 open reading frame 24	53838	NM_001300913; NM_022338; ENST00000304271; ENST00000527280; ENST00000529339; ENST00000529590; ENST00000530166; ENST00000531745; ENST00000532534; ENST00000532969; ENST00000533310; BC011765; OTTHUMT00000394750; OTTHUMT00000394751; OTTHUMT00000394752; OTTHUMT00000394753; OTTHUMT00000394754; OTTHUMT00000394755; OTTHUMT00000394756; OTTHUMT00000394757; OTTHUMT00000394758; C11orf24.dAug10; C11orf24.gAug1…
TC1700012126.hg.1	1.77	0.0005	NM_001033046; NM_001100407; NM_001100408; NM_001193653; NM_001193654; NM_001193655; NM_001193657; NR_036514; NR_036516; NR_036517; NR_036518; NR_036519; ENST00000306645; ENST00000336995; ENST00000342572; ENST00000434650; ENST00000437807; ENST00000536759; ENST00000577436; ENST00000577471; ENST00000577696; ENST00000577707; ENST00000577732; ENST00000577834; ENST00000577888; ENST00000578064; ENST0000…	C17orf62	chromosome 17 open reading frame 62	79415	NM_001033046; NM_001100407; NM_001100408; NM_001193653; NM_001193654; NM_001193655; NM_001193657; NR_036514; NR_036516; NR_036517; NR_036518; NR_036519; ENST00000306645; ENST00000336995; ENST00000342572; ENST00000434650; ENST00000437807; ENST00000536759; ENST00000577436; ENST00000577471; ENST00000577696; ENST00000577707; ENST00000577732; ENST00000577834; ENST00000577888; ENST00000578064; ENST0000…
TC0300011119.hg.1	1.53	0.0033	NM_001171740; NM_001171741; NM_001171743; NM_016210; ENST00000357203; ENST00000422619; ENST00000426034; ENST00000430746; ENST00000441239; ENST00000449241; ENST00000464080; ENST00000484982; ENST00000485902; ENST00000486175; ENST00000491269; BC034766; OTTHUMT00000346248; OTTHUMT00000346249; OTTHUMT00000346252; OTTHUMT00000346253; OTTHUMT00000346254; OTTHUMT00000346255; OTTHUMT00000346256; OTTHUMT00…	C3orf18	chromosome 3 open reading frame 18	51161	NM_001171740; NM_001171741; NM_001171743; NM_016210; ENST00000357203; ENST00000422619; ENST00000426034; ENST00000430746; ENST00000441239; ENST00000449241; ENST00000464080; ENST00000484982; ENST00000485902; ENST00000486175; ENST00000491269; BC034766; OTTHUMT00000346248; OTTHUMT00000346249; OTTHUMT00000346252; OTTHUMT00000346253; OTTHUMT00000346254; OTTHUMT00000346255; OTTHUMT00000346256; OTTHUMT00…
TC1600010711.hg.1	1.56	0.0004	NM_001039690; NM_001040146; NR_033227; ENST00000306585; ENST00000398235; ENST00000448552; ENST00000518041; ENST00000519520; ENST00000519534; ENST00000520529; ENST00000522091; ENST00000522497; ENST00000523421; ENST00000567763; BC018700; OTTHUMT00000376352; OTTHUMT00000376639; OTTHUMT00000376640; OTTHUMT00000376641; OTTHUMT00000376642; OTTHUMT00000376643; OTTHUMT00000376644; OTTHUMT00000376645; OTT…	CHTF8	chromosome transmission fidelity factor 8	54921	NM_001039690; NM_001040146; NR_033227; ENST00000306585; ENST00000398235; ENST00000448552; ENST00000518041; ENST00000519520; ENST00000519534; ENST00000520529; ENST00000522091; ENST00000522497; ENST00000523421; ENST00000567763; BC018700; OTTHUMT00000376352; OTTHUMT00000376639; OTTHUMT00000376640; OTTHUMT00000376641; OTTHUMT00000376642; OTTHUMT00000376643; OTTHUMT00000376644; OTTHUMT00000376645; OTT…
TC0300006968.hg.1	1.72	0.0006	NM_138410; NM_181472; ENST00000334983; ENST00000349718; ENST00000454304; ENST00000464689; ENST00000465248; ENST00000487007; BC010116	CMTM7	CKLF-like MARVEL transmembrane domain containing 7	112616	NM_138410; NM_181472; ENST00000334983; ENST00000349718; ENST00000454304; ENST00000464689; ENST00000465248; ENST00000487007; BC010116; CCDS33730.1; CCDS33731.1; hsa_circ_0005414; hsa_circ_0007783; hsa_circ_0064676; hsa_circ_0064677; hsa_circ_0064678; hsa_circ_0064679; hsa_circ_0064680; hsa_circ_0064681; hsa_circ_0064682; hsa_circ_0064683; uc003cey.2; uc003cez.2; uc062huv.1; uc062huw.1; uc062hux.1;…
TC0500012938.hg.1	2.02	0.0009	NM_001834; NM_007097; NR_045724; ENST00000310418; ENST00000345807; ENST00000502877; ENST00000507821; ENST00000508425; ENST00000509319; ENST00000510734; BC006332; BC006457; OTTHUMT00000253153; OTTHUMT00000253154; OTTHUMT00000371958; OTTHUMT00000371959; OTTHUMT00000371960; OTTHUMT00000371961; OTTHUMT00000371962	CLTB	clathrin, light chain B	1212	NM_001834; NM_007097; NR_045724; ENST00000310418; ENST00000345807; ENST00000502877; ENST00000507821; ENST00000508425; ENST00000509319; ENST00000510734; BC006332; BC006457; OTTHUMT00000253153; OTTHUMT00000253154; OTTHUMT00000371958; OTTHUMT00000371959; OTTHUMT00000371960; OTTHUMT00000371961; OTTHUMT00000371962; CCDS4402.1; CCDS4403.1; CLTB.fAug10; CLTB.iAug10; hsa_circ_0075110; uc003meh.4; uc003me…
TC1600007548.hg.1	2.09	0.0053	NR_024034; ENST00000254109; ENST00000411844; ENST00000431761; ENST00000525610; ENST00000532304; ENST00000562354; ENST00000563678	CLUHP3	clustered mitochondria (cluA/CLU1) homolog pseudogene 3	100132341	NR_024034; ENST00000254109; ENST00000411844; ENST00000431761; ENST00000525610; ENST00000532304; ENST00000562354; ENST00000563678; lnc-ZNF720-1:1; lnc-ZNF720-1:2; lnc-ZNF720-1:3; lnc-ZNF720-1:4; lnc-ZNF720-1:5; NONHSAT141949; NONHSAT141950; NONHSAT141951; NONHSAT141952; NONHSAT141953; NONHSAT141954; NONHSAT141956; NONHSAT141957; NONHSAT141958; OTTHUMT00000255625; OTTHUMT00000314297; OTTHUMT0000031…
TC1600011060.hg.1	1.83	0.0031	NM_021149; ENST00000262428; ENST00000561707; ENST00000564057; ENST00000564662; ENST00000567278; ENST00000567786; BC010039; BC010884; BC016702; BC042970; BC053682; OTTHUMT00000269075; OTTHUMT00000433431; OTTHUMT00000433648; OTTHUMT00000433649; OTTHUMT00000433651; OTTHUMT00000433652	COTL1	coactosin-like F-actin binding protein 1	23406	NM_021149; ENST00000262428; ENST00000561707; ENST00000564057; ENST00000564662; ENST00000567278; ENST00000567786; BC010039; BC010884; BC016702; BC042970; BC053682; OTTHUMT00000269075; OTTHUMT00000433431; OTTHUMT00000433648; OTTHUMT00000433649; OTTHUMT00000433651; OTTHUMT00000433652; CCDS10947.1; COTL1.iAug10; hsa_circ_0040692; hsa_circ_0040693; hsa_circ_0040694; hsa_circ_0040695; hsa_circ_0040696;…
TC0400009551.hg.1	1.56	0.0022	NM_000128; ENST00000264691; ENST00000264692; ENST00000403665; ENST00000452239; ENST00000492972; ENST00000503841; ENST00000514715; BC119014; BC122863; OTTHUMT00000317519; OTTHUMT00000317520; OTTHUMT00000317521; OTTHUMT00000360458; OTTHUMT00000360459; OTTHUMT00000360460	F11	coagulation factor XI	2160	NM_000128; ENST00000264691; ENST00000264692; ENST00000403665; ENST00000452239; ENST00000492972; ENST00000503841; ENST00000514715; BC119014; BC122863; OTTHUMT00000317519; OTTHUMT00000317520; OTTHUMT00000317521; OTTHUMT00000360458; OTTHUMT00000360459; OTTHUMT00000360460; CCDS3847.1; F11.jAug10; uc003iyz.4; uc003iza.2; uc063bok.1; uc063bol.1; uc063bom.1; uc063bon.1; uc063boo.1; NONHSAT099651; NONHSA…
TC1900011909.hg.1	1.81	0.0015	NM_007263; NM_199442; NM_199444; ENST00000262812; ENST00000349893; ENST00000351079; ENST00000593827; ENST00000595984; ENST00000597026; ENST00000597646; ENST00000598969; ENST00000599964; ENST00000600528; ENST00000600932; ENST00000614388; BC003155; BC007250; BC017285; OTTHUMT00000464800; OTTHUMT00000464801; OTTHUMT00000464802; OTTHUMT00000464804; OTTHUMT00000464805; OTTHUMT00000464806; OTTHUMT00000…	COPE	coatomer protein complex subunit epsilon	11316	NM_007263; NM_199442; NM_199444; ENST00000262812; ENST00000349893; ENST00000351079; ENST00000593827; ENST00000595984; ENST00000597026; ENST00000597646; ENST00000598969; ENST00000599964; ENST00000600528; ENST00000600932; ENST00000614388; BC003155; BC007250; BC017285; OTTHUMT00000464800; OTTHUMT00000464801; OTTHUMT00000464802; OTTHUMT00000464804; OTTHUMT00000464805; OTTHUMT00000464806; OTTHUMT00000…
TC0500010998.hg.1	-1.66	0.0009	NM_176816; ENST00000383374; ENST00000396496; ENST00000396499; ENST00000460090; ENST00000511257; ENST00000512045; ENST00000513172; OTTHUMT00000254027; OTTHUMT00000308939; OTTHUMT00000308940; OTTHUMT00000369168; OTTHUMT00000369169; OTTHUMT00000369170	CCDC125	coiled-coil domain containing 125	202243	NM_176816; ENST00000383374; ENST00000396496; ENST00000396499; ENST00000460090; ENST00000511257; ENST00000512045; ENST00000513172; OTTHUMT00000254027; OTTHUMT00000308939; OTTHUMT00000308940; OTTHUMT00000369168; OTTHUMT00000369169; OTTHUMT00000369170; NM_001297696_2; NM_001297697_2; BC160002; CCDC125andCFLP5.bAug10; CCDS4000.1; CCDS75255.1; hsa_circ_0001496; hsa_circ_0072779; hsa_circ_0072780; uc00…
TC2000008860.hg.1	1.85	0.0029	NM_001099339; NM_053041; ENST00000278980; ENST00000446419; ENST00000474815; ENST00000610160; BC000628; BC047440; OTTHUMT00000078648; OTTHUMT00000471945; OTTHUMT00000471946; OTTHUMT00000471947	COMMD7	COMM domain containing 7	149951	NM_001099339; NM_053041; ENST00000278980; ENST00000446419; ENST00000474815; ENST00000610160; BC000628; BC047440; OTTHUMT00000078648; OTTHUMT00000471945; OTTHUMT00000471946; OTTHUMT00000471947; CCDS42864.1; CCDS46587.1; hsa_circ_0059794; hsa_circ_0059795; hsa_circ_0059796; hsa_circ_0059797; uc002wya.5; uc010ged.4; uc061wff.1; uc061wfg.1; NONHSAT079369; NONHSAT079370
TC0100011413.hg.1	1.95	0.0064	NM_001006658; NM_001877; ENST00000367057; ENST00000367058; ENST00000367059; ENST00000475194; ENST00000479186; ENST00000485707; BC090937; BC136394; OTTHUMT00000088274; OTTHUMT00000088325; OTTHUMT00000088326; OTTHUMT00000088327; OTTHUMT00000088328; OTTHUMT00000088330	CR2	complement component (3d/Epstein Barr virus) receptor 2	1380	NM_001006658; NM_001877; ENST00000367057; ENST00000367058; ENST00000367059; ENST00000475194; ENST00000479186; ENST00000485707; BC090937; BC136394; OTTHUMT00000088274; OTTHUMT00000088325; OTTHUMT00000088326; OTTHUMT00000088327; OTTHUMT00000088328; OTTHUMT00000088330; CCDS1478.1; CCDS31007.1; CR2.dAug10; hsa_circ_0016296; uc001hfv.4; uc001hfw.4; uc009xch.4; uc057ozk.1; uc057ozl.1; uc057ozm.1; NONHS…
TC0100011064.hg.1	-2.96	0.0099	NM_000186; NM_001014975; ENST00000359637; ENST00000367429; ENST00000466229; ENST00000470918; ENST00000496761; ENST00000630130; BC142699; OTTHUMT00000086412; OTTHUMT00000087502; OTTHUMT00000087503; OTTHUMT00000088705; OTTHUMT00000317692; OTTHUMT00000484313; uc001gtj.4	CFH	complement factor H	3075	NM_000186; NM_001014975; ENST00000359637; ENST00000367429; ENST00000466229; ENST00000470918; ENST00000496761; ENST00000630130; BC142699; OTTHUMT00000086412; OTTHUMT00000087502; OTTHUMT00000087503; OTTHUMT00000088705; OTTHUMT00000317692; OTTHUMT00000484313; uc001gtj.4; CCDS1385.1; CFH.mAug10; hsa_circ_0015754; hsa_circ_0015755; hsa_circ_0015756; hsa_circ_0015757; hsa_circ_0015758; uc001gti.5; uc00…
TC1500008317.hg.1	1.65	0.0023	NM_001042574; NM_022769; ENST00000268184; ENST00000420329; ENST00000558005; ENST00000558167; ENST00000558496; ENST00000558619; ENST00000560047; ENST00000560098; ENST00000560320; ENST00000560927; ENST00000561119; ENST00000561218; ENST00000561255; ENST00000561290; BC074731; OTTHUMT00000417715; OTTHUMT00000417716; OTTHUMT00000417925; OTTHUMT00000417926; OTTHUMT00000417927; OTTHUMT00000417928; OTTHUM…	CRTC3	CREB regulated transcription coactivator 3	64784	NM_001042574; NM_022769; ENST00000268184; ENST00000420329; ENST00000558005; ENST00000558167; ENST00000558496; ENST00000558619; ENST00000560047; ENST00000560098; ENST00000560320; ENST00000560927; ENST00000561119; ENST00000561218; ENST00000561255; ENST00000561290; BC074731; OTTHUMT00000417715; OTTHUMT00000417716; OTTHUMT00000417925; OTTHUMT00000417926; OTTHUMT00000417927; OTTHUMT00000417928; OTTHUM…
TC0300008088.hg.1	-1.79	0.0063	NM_153605; ENST00000389622; ENST00000485253; ENST00000495403; OTTHUMT00000353751; OTTHUMT00000353753; OTTHUMT00000353754	CRYBG3	crystallin beta-gamma domain containing 3	131544	NM_153605; ENST00000389622; ENST00000485253; ENST00000495403; OTTHUMT00000353751; OTTHUMT00000353753; OTTHUMT00000353754; CRYBG3.bAug10; uc021xbn.3; uc062lum.1; uc062lun.1; hsa_circ_0006630; hsa_circ_0066604
TC1700009612.hg.1	-2.05	0.0028	NM_006344; NM_182906; ENST00000254868; ENST00000416562; ENST00000571624; ENST00000571664; ENST00000576549; ENST00000576617; BC027858; BC039011; OTTHUMT00000439837; OTTHUMT00000439838; OTTHUMT00000439892; OTTHUMT00000439893; OTTHUMT00000439912; OTTHUMT00000439913	CLEC10A	C-type lectin domain family 10, member A	10462	NM_006344; NM_182906; ENST00000254868; ENST00000416562; ENST00000571624; ENST00000571664; ENST00000576549; ENST00000576617; BC027858; BC039011; OTTHUMT00000439837; OTTHUMT00000439838; OTTHUMT00000439892; OTTHUMT00000439893; OTTHUMT00000439912; OTTHUMT00000439913; CCDS11087.1; CCDS45597.1; CLEC10A.cAug10; uc002gej.4; uc002gek.4; uc010clv.3; uc060ahs.1; uc060aht.1; uc060ahu.1; NONHSAT145335
TC0700009346.hg.1	1.73	0.0076	NM_001080511; ENST00000422142; ENST00000520413; ENST00000521281; OTTHUMT00000380878; OTTHUMT00000380879; OTTHUMT00000380880	CLEC2L	C-type lectin domain family 2, member L	154790	NM_001080511; ENST00000422142; ENST00000520413; ENST00000521281; OTTHUMT00000380878; OTTHUMT00000380879; OTTHUMT00000380880; CCDS47724.1; uc010lnd.4; uc064ilr.1; uc064ils.1; NONHSAT123644
TC1000011679.hg.1	1.58	0.0084	NM_024040; ENST00000369937; ENST00000465409; ENST00000477994; ENST00000486762; BC000262; OTTHUMT00000050060; OTTHUMT00000050061; OTTHUMT00000050062; OTTHUMT00000050063	CUEDC2	CUE domain containing 2	79004	NM_024040; ENST00000369937; ENST00000465409; ENST00000477994; ENST00000486762; BC000262; OTTHUMT00000050060; OTTHUMT00000050061; OTTHUMT00000050062; OTTHUMT00000050063; CCDS41566.1; CUEDC2.eAug10; hsa_circ_0019725; hsa_circ_0019726; hsa_circ_0019727; hsa_circ_0019728; hsa_circ_0019729; hsa_circ_0019730; hsa_circ_0019731; uc001kvn.3; uc057vqe.1; uc057vqf.1; uc057vqg.1
TC0200015887.hg.1	-1.79	0.0055	NM_001257197; NM_001257198; NM_003590; ENST00000264414; ENST00000344951; ENST00000409096; ENST00000409777; ENST00000432260; ENST00000436172; ENST00000451538; ENST00000454323; ENST00000481135; ENST00000484081; ENST00000487558; ENST00000497715; ENST00000536702; ENST00000541548; ENST00000546102; ENST00000617432; BC039598; BC092409; OTTHUMT00000256871; OTTHUMT00000331086; OTTHUMT00000331087; OTTHUMT0…	CUL3	cullin 3	8452	NM_001257197; NM_001257198; NM_003590; ENST00000264414; ENST00000344951; ENST00000409096; ENST00000409777; ENST00000432260; ENST00000436172; ENST00000451538; ENST00000454323; ENST00000481135; ENST00000484081; ENST00000487558; ENST00000497715; ENST00000536702; ENST00000541548; ENST00000546102; ENST00000617432; BC039598; BC092409; OTTHUMT00000256871; OTTHUMT00000331086; OTTHUMT00000331087; OTTHUMT0…
TC0600011809.hg.1	1.74	0.001	NM_001136017; NM_001136125; NM_001136126; NM_001287427; NM_001287434; NM_001760; ENST00000372987; ENST00000372988; ENST00000372991; ENST00000414200; ENST00000415497; ENST00000502771; ENST00000505064; ENST00000505672; ENST00000505884; ENST00000506555; ENST00000508143; ENST00000510058; ENST00000510503; ENST00000511161; ENST00000511642; ENST00000511686; ENST00000512381; ENST00000512426; ENST00000513…	CCND3	cyclin D3	896	NM_001136017; NM_001136125; NM_001136126; NM_001287427; NM_001287434; NM_001760; ENST00000372987; ENST00000372988; ENST00000372991; ENST00000414200; ENST00000415497; ENST00000502771; ENST00000505064; ENST00000505672; ENST00000505884; ENST00000506555; ENST00000508143; ENST00000510058; ENST00000510503; ENST00000511161; ENST00000511642; ENST00000511686; ENST00000512381; ENST00000512426; ENST00000513…
TC1900007688.hg.1	1.58	0.0041	NM_001238; ENST00000262643; ENST00000357943; ENST00000444983; ENST00000574121; ENST00000575243; ENST00000576532; ENST00000586912; BC035498; OTTHUMT00000438138; OTTHUMT00000438139; OTTHUMT00000438140; OTTHUMT00000438141; OTTHUMT00000438142; OTTHUMT00000459400	CCNE1	cyclin E1	898	NM_001238; ENST00000262643; ENST00000357943; ENST00000444983; ENST00000574121; ENST00000575243; ENST00000576532; ENST00000586912; BC035498; OTTHUMT00000438138; OTTHUMT00000438139; OTTHUMT00000438140; OTTHUMT00000438141; OTTHUMT00000438142; OTTHUMT00000459400; CCDS12419.1; CCNE1.eAug10; hsa_circ_0050332; uc002nsn.4; uc002nso.4; uc032hte.1; uc060wov.1; uc060wow.1; uc060wox.1; uc060woy.1; NONHSAT064…
TC0200015764.hg.1	1.56	0.0089	NM_015680; ENST00000360507; ENST00000409789; ENST00000451647; ENST00000453038; BC001393; BC012821; OTTHUMT00000256821; OTTHUMT00000336220; OTTHUMT00000336221; OTTHUMT00000336222	CNPPD1	cyclin Pas1/PHO80 domain containing 1	27013	NM_015680; ENST00000360507; ENST00000409789; ENST00000451647; ENST00000453038; BC001393; BC012821; OTTHUMT00000256821; OTTHUMT00000336220; OTTHUMT00000336221; OTTHUMT00000336222; C2orf24.eAug10; CCDS2433.1; hsa_circ_0058325; hsa_circ_0058326; hsa_circ_0058327; hsa_circ_0058328; hsa_circ_0058329; hsa_circ_0058330; hsa_circ_0058331; hsa_circ_0058332; hsa_circ_0058333; hsa_circ_0058334; uc002vju.5; …
TC2000008678.hg.1	1.87	0.0031	NM_000099; NM_001288614; ENST00000376925; ENST00000398409; ENST00000398411; BC013083; BC110305; OTTHUMT00000078346; OTTHUMT00000256831; OTTHUMT00000256832	CST3	cystatin C	1471	NM_000099; NM_001288614; ENST00000376925; ENST00000398409; ENST00000398411; BC013083; BC110305; OTTHUMT00000078346; OTTHUMT00000256831; OTTHUMT00000256832; CCDS13158.1; CST3.bAug10; ENST00000602977.1; hsa_circ_0059614; hsa_circ_0059615; hsa_circ_0059616; hsa_circ_0059617; hsa_circ_0059618; OTTHUMT00000468061; uc002wtm.5; uc002wtn.3; uc061vvw.1; uc061vvx.1; ENST00000602977; HG511269.1:1..491:ncRNA…
TC0200011624.hg.1	4.53	0.0003	NM_001256477; NM_001256478; NM_207315; NR_046236; ENST00000256722; ENST00000404168; ENST00000458098; ENST00000465619; ENST00000470479; ENST00000478738; ENST00000491738; BC132821; BC141802; BC144202; OTTHUMT00000323339; OTTHUMT00000323340; OTTHUMT00000323341; OTTHUMT00000323343; OTTHUMT00000323344; OTTHUMT00000323345	CMPK2	cytidine monophosphate (UMP-CMP) kinase 2, mitochondrial	129607	NM_001256477; NM_001256478; NM_207315; NR_046236; ENST00000256722; ENST00000404168; ENST00000458098; ENST00000465619; ENST00000470479; ENST00000478738; ENST00000491738; BC132821; BC141802; BC144202; OTTHUMT00000323339; OTTHUMT00000323340; OTTHUMT00000323341; OTTHUMT00000323343; OTTHUMT00000323344; OTTHUMT00000323345; CCDS42648.1; CCDS58695.1; CCDS58696.1; uc002qyo.5; uc010ewv.5; uc010yis.3; uc061…
TC1100010003.hg.1	1.63	0.0007	NM_001302826; NM_001302827; NM_016229; NR_126508; ENST00000299498; ENST00000436351; ENST00000524608; ENST00000524790; ENST00000525307; ENST00000526084; ENST00000527542; ENST00000528585; ENST00000531096; ENST00000532621; ENST00000532920; ENST00000533558; ENST00000534443; ENST00000534698; BC001346; OTTHUMT00000385676; OTTHUMT00000385677; OTTHUMT00000385678; OTTHUMT00000385679; OTTHUMT00000385680; O…	CYB5R2	cytochrome b5 reductase 2	51700	NM_001302826; NM_001302827; NM_016229; NR_126508; ENST00000299498; ENST00000436351; ENST00000524608; ENST00000524790; ENST00000525307; ENST00000526084; ENST00000527542; ENST00000528585; ENST00000531096; ENST00000532621; ENST00000532920; ENST00000533558; ENST00000534443; ENST00000534698; BC001346; OTTHUMT00000385676; OTTHUMT00000385677; OTTHUMT00000385678; OTTHUMT00000385679; OTTHUMT00000385680; O…
TC1100011032.hg.1	2.03	0.0061	NM_001161452; NM_001161454; NM_001300763; NM_153611; ENST00000294072; ENST00000426130; ENST00000447532; ENST00000535152; ENST00000535177; ENST00000536452; ENST00000536687; ENST00000536915; ENST00000537364; ENST00000537680; ENST00000538263; ENST00000539128; ENST00000539890; ENST00000540139; ENST00000540317; ENST00000540755; ENST00000542361; ENST00000542411; ENST00000544118; ENST00000545361; ENST00…	CYB561A3	cytochrome b561 family, member A3	220002	NM_001161452; NM_001161454; NM_001300763; NM_153611; ENST00000294072; ENST00000426130; ENST00000447532; ENST00000535152; ENST00000535177; ENST00000536452; ENST00000536687; ENST00000536915; ENST00000537364; ENST00000537680; ENST00000538263; ENST00000539128; ENST00000539890; ENST00000540139; ENST00000540317; ENST00000540755; ENST00000542361; ENST00000542411; ENST00000544118; ENST00000545361; ENST00…
TC1200012716.hg.1	1.93	0.0042	NM_004373; ENST00000229379; ENST00000549525; ENST00000550009; BC007723; BC070186; BC107861; OTTHUMT00000108984; OTTHUMT00000403633; OTTHUMT00000403634	COX6A1	cytochrome c oxidase subunit VIa polypeptide 1	1337	NM_004373; ENST00000229379; ENST00000549525; ENST00000550009; BC007723; BC070186; BC107861; OTTHUMT00000108984; OTTHUMT00000403633; OTTHUMT00000403634; CCDS9197.1; hsa_circ_0028875; hsa_circ_0028876; hsa_circ_0028877; hsa_circ_0028878; uc001tyf.2; uc058ubf.1; uc058ubh.1; NONHSAT031171
TC1100013027.hg.1	2.33	0.001	NM_004074; ENST00000314133; BC063025; OTTHUMT00000396273; uc001nye.3	COX8A	cytochrome c oxidase subunit VIIIA (ubiquitous)	1351	NM_004074; ENST00000314133; BC063025; OTTHUMT00000396273; uc001nye.3; CCDS8054.1; hsa_circ_0022624; hsa_circ_0022625
TC1000010218.hg.1	-2.41	0.0089	ENST00000448545	DDX10P1	DEAD (Asp-Glu-Ala-Asp) box polypeptide 10 pseudogene 1 [Source:HGNC Symbol;Acc:HGNC:44960]		ENST00000448545; NONHSAT012599; OTTHUMT00000047439
TC0300010431.hg.1	2.15	0.001	NM_001190811; NM_001351; ENST00000250863; ENST00000399444; ENST00000454457; BC027595; OTTHUMT00000347261; OTTHUMT00000347262; OTTHUMT00000347389	DAZL	deleted in azoospermia-like	1618	NM_001190811; NM_001351; ENST00000250863; ENST00000399444; ENST00000454457; BC027595; OTTHUMT00000347261; OTTHUMT00000347262; OTTHUMT00000347389; CCDS43059.1; CCDS54556.1; hsa_circ_0064537; uc003cba.4; uc003cbb.4; uc062hfm.1
TC0200010847.hg.1	1.61	0.0092	NM_001927; ENST00000373960; ENST00000477226; ENST00000483395; ENST00000492726; BC032116; OTTHUMT00000130240; OTTHUMT00000130245; OTTHUMT00000130246; OTTHUMT00000130247; uc002vll.3	DES	desmin	1674	NM_001927; ENST00000373960; ENST00000477226; ENST00000483395; ENST00000492726; BC032116; OTTHUMT00000130240; OTTHUMT00000130245; OTTHUMT00000130246; OTTHUMT00000130247; uc002vll.3; CCDS33383.1; uc061sxf.1; uc061sxg.1; uc061sxi.1; NONHSAT077036
TC1700010707.hg.1	1.75	0.0088	NM_024119; ENST00000251642; ENST00000413196; ENST00000430773; ENST00000586522; ENST00000589979; ENST00000590637; ENST00000591220; ENST00000592024; BC014949; OTTHUMT00000257396; OTTHUMT00000257397; OTTHUMT00000257398; OTTHUMT00000449776; OTTHUMT00000449779; OTTHUMT00000449781; OTTHUMT00000449782; OTTHUMT00000449783	DHX58	DEXH (Asp-Glu-X-His) box polypeptide 58	79132	NM_024119; ENST00000251642; ENST00000413196; ENST00000430773; ENST00000586522; ENST00000589979; ENST00000590637; ENST00000591220; ENST00000592024; BC014949; OTTHUMT00000257396; OTTHUMT00000257397; OTTHUMT00000257398; OTTHUMT00000449776; OTTHUMT00000449779; OTTHUMT00000449781; OTTHUMT00000449782; OTTHUMT00000449783; CCDS11416.1; DHX58.bAug10; hsa_circ_0043754; hsa_circ_0043755; uc002hyw.5; uc060fg…
TC1700012089.hg.1	2.04	0.0004	NM_001195218; NM_016286; ENST00000306869; ENST00000577286; ENST00000577532; ENST00000577712; ENST00000577996; ENST00000578273; ENST00000578885; ENST00000579004; ENST00000579155; ENST00000579334; ENST00000579821; ENST00000579842; ENST00000580320; ENST00000580750; ENST00000581584; ENST00000582074; ENST00000582613; ENST00000582900; ENST00000584318; ENST00000585085; ENST00000585164; BC001470; OTTHUMT…	DCXR	dicarbonyl/L-xylulose reductase	51181	NM_001195218; NM_016286; ENST00000306869; ENST00000577286; ENST00000577532; ENST00000577712; ENST00000577996; ENST00000578273; ENST00000578885; ENST00000579004; ENST00000579155; ENST00000579334; ENST00000579821; ENST00000579842; ENST00000580320; ENST00000580750; ENST00000581584; ENST00000582074; ENST00000582613; ENST00000582900; ENST00000584318; ENST00000585085; ENST00000585164; BC001470; OTTHUMT…
TC0100015061.hg.1	-1.57	0.0098	NM_001918; ENST00000370131; ENST00000370132; BC016675; OTTHUMT00000030101; OTTHUMT00000030102	DBT	dihydrolipoamide branched chain transacylase E2	1629	NM_001918; ENST00000370131; ENST00000370132; BC016675; OTTHUMT00000030101; OTTHUMT00000030102; CCDS767.1; hsa_circ_0013310; hsa_circ_0013311; hsa_circ_0013312; uc001dta.4; uc021oqo.2
TC1400007320.hg.1	4.25	0.001	NM_001079520; NM_016651; NR_046093; NR_046095; ENST00000335867; ENST00000395153; ENST00000421793; ENST00000541264; ENST00000555845; ENST00000556859; OTTHUMT00000276939; OTTHUMT00000325514; OTTHUMT00000325515; OTTHUMT00000411626; OTTHUMT00000411627; OTTHUMT00000411628	DACT1	dishevelled-binding antagonist of beta-catenin 1	51339	NM_001079520; NM_016651; NR_046093; NR_046095; ENST00000335867; ENST00000395153; ENST00000421793; ENST00000541264; ENST00000555845; ENST00000556859; OTTHUMT00000276939; OTTHUMT00000325514; OTTHUMT00000325515; OTTHUMT00000411626; OTTHUMT00000411627; OTTHUMT00000411628; BC172563; CCDS41961.1; CCDS9736.1; uc001xdw.4; uc001xdx.4; uc010trv.3; uc010trw.3; uc059cai.1; uc059caj.1; NONHSAT037156
TC0500013376.hg.1	1.76	0.0019	NM_194249; ENST00000542735; BC033496; OTTHUMT00000251669	DND1	DND microRNA-mediated repression inhibitor 1	373863	NM_194249; ENST00000542735; BC033496; OTTHUMT00000251669; CCDS4236.1; uc003lgt.4; NONHSAT104219
TC0700007367.hg.1	1.55	0.0039	NM_001014436; NM_001122956; NM_001284313; NM_001284315; NM_014063; NR_106896; ENST00000411855; ENST00000423561; ENST00000429716; ENST00000432854; ENST00000439815; ENST00000439983; ENST00000440166; ENST00000441840; ENST00000441904; ENST00000448521; ENST00000449997; ENST00000452661; ENST00000452943; ENST00000456905; ENST00000458579; ENST00000464762; ENST00000468694; ENST00000485932; ENST00000490734…	DBNL; MIR6837	drebrin-like; microRNA 6837	28988; 102466985	NM_001014436; NM_001122956; NM_001284313; NM_001284315; NM_014063; NR_106896; ENST00000411855; ENST00000423561; ENST00000429716; ENST00000432854; ENST00000439815; ENST00000439983; ENST00000440166; ENST00000441840; ENST00000441904; ENST00000448521; ENST00000449997; ENST00000452661; ENST00000452943; ENST00000456905; ENST00000458579; ENST00000464762; ENST00000468694; ENST00000485932; ENST00000490734…
TC0100016060.hg.1	1.58	0.003	ENST00000413990	ELL2P1	elongation factor, RNA polymerase II, 2 pseudogene 1 [Source:HGNC Symbol;Acc:HGNC:39343]		ENST00000413990; hsa_circ_0004452; hsa_circ_0008850; OTTHUMT00000058350
TC0400012948.hg.1	1.57	0.01	NM_001159694; NM_016242; ENST00000296420; ENST00000305864; ENST00000502327; ENST00000502569; ENST00000502744; ENST00000506300; ENST00000506323; ENST00000511970; ENST00000512253; BC017781; OTTHUMT00000253699; OTTHUMT00000363548; OTTHUMT00000363549; OTTHUMT00000363550; OTTHUMT00000363551; OTTHUMT00000363552; OTTHUMT00000363578; OTTHUMT00000363579; OTTHUMT00000363580; uc003hvr.3	EMCN	endomucin	51705	NM_001159694; NM_016242; ENST00000296420; ENST00000305864; ENST00000502327; ENST00000502569; ENST00000502744; ENST00000506300; ENST00000506323; ENST00000511970; ENST00000512253; BC017781; OTTHUMT00000253699; OTTHUMT00000363548; OTTHUMT00000363549; OTTHUMT00000363550; OTTHUMT00000363551; OTTHUMT00000363552; OTTHUMT00000363578; OTTHUMT00000363579; OTTHUMT00000363580; uc003hvr.3; CCDS3655.1; CCDS547…
TC0200010704.hg.1	1.81	0.0071	ENST00000312710	ENSAP3	endosulfine alpha pseudogene 3 [Source:HGNC Symbol;Acc:HGNC:37946]		ENST00000312710; NONHSAT076726; NONHSAT076727; OTTHUMT00000337025
TC0600006967.hg.1	2.94	0.0065	NM_001168319; NM_001955; ENST00000379375; BC009720; OTTHUMT00000039872	EDN1	endothelin 1	1906	NM_001168319; NM_001955; ENST00000379375; BC009720; OTTHUMT00000039872; CCDS4522.1; hsa_circ_0075640; hsa_circ_0075641; uc003nae.5
TC1300008760.hg.1	5.63	0.0015	NM_001002264; NM_033255; ENST00000313624; ENST00000313640; ENST00000398762; ENST00000476830; ENST00000535677; ENST00000536042; ENST00000537828; ENST00000538562; ENST00000540470; ENST00000542706; BC023660; OTTHUMT00000044711; OTTHUMT00000044712; OTTHUMT00000276154; OTTHUMT00000400320; OTTHUMT00000400321; OTTHUMT00000400322; OTTHUMT00000400323; OTTHUMT00000400324; OTTHUMT00000400325; OTTHUMT0000040…	EPSTI1	epithelial stromal interaction 1 (breast)	94240	NM_001002264; NM_033255; ENST00000313624; ENST00000313640; ENST00000398762; ENST00000476830; ENST00000535677; ENST00000536042; ENST00000537828; ENST00000538562; ENST00000540470; ENST00000542706; BC023660; OTTHUMT00000044711; OTTHUMT00000044712; OTTHUMT00000276154; OTTHUMT00000400320; OTTHUMT00000400321; OTTHUMT00000400322; OTTHUMT00000400323; OTTHUMT00000400324; OTTHUMT00000400325; OTTHUMT0000040…
TC0100010772.hg.1	-1.76	0.006	ENST00000451239	EIF4A1P11	eukaryotic translation initiation factor 4A1 pseudogene 11 [Source:HGNC Symbol;Acc:HGNC:37932]		ENST00000451239; NONHSAT007855; OTTHUMT00000098547
TC1700006738.hg.1	1.54	0.0028	NM_001143760; NM_001143761; NM_001143762; NM_001970; ENST00000336452; ENST00000336458; ENST00000355068; ENST00000416016; ENST00000419711; ENST00000571955; ENST00000572815; ENST00000573542; ENST00000573714; ENST00000575001; ENST00000576930; BC000751; BC001832; BC030160; BC080196; BC085015; BC107779; OTTHUMT00000220047; OTTHUMT00000440513; OTTHUMT00000440535; OTTHUMT00000440536; OTTHUMT00000440537;…	EIF5A	eukaryotic translation initiation factor 5A	1984	NM_001143760; NM_001143761; NM_001143762; NM_001970; ENST00000336452; ENST00000336458; ENST00000355068; ENST00000416016; ENST00000419711; ENST00000571955; ENST00000572815; ENST00000573542; ENST00000573714; ENST00000575001; ENST00000576930; BC000751; BC001832; BC030160; BC080196; BC085015; BC107779; OTTHUMT00000220047; OTTHUMT00000440513; OTTHUMT00000440535; OTTHUMT00000440536; OTTHUMT00000440537;…
TC1900010941.hg.1	1.63	0.0093	NM_001166049; NM_001983; NM_202001; ENST00000013807; ENST00000300853; ENST00000340192; ENST00000423698; ENST00000587888; ENST00000588300; ENST00000588738; ENST00000589165; ENST00000589214; ENST00000589381; ENST00000590701; ENST00000591636; ENST00000592023; ENST00000592083; ENST00000592410; ENST00000592444; ENST00000592905; BC008930; BC052813; OTTHUMT00000459542; OTTHUMT00000459543; OTTHUMT0000045…	ERCC1	excision repair cross-complementation group 1	2067	NM_001166049; NM_001983; NM_202001; ENST00000013807; ENST00000300853; ENST00000340192; ENST00000423698; ENST00000587888; ENST00000588300; ENST00000588738; ENST00000589165; ENST00000589214; ENST00000589381; ENST00000590701; ENST00000591636; ENST00000592023; ENST00000592083; ENST00000592410; ENST00000592444; ENST00000592905; BC008930; BC052813; OTTHUMT00000459542; OTTHUMT00000459543; OTTHUMT0000045…
TC1100007727.hg.1	2.4	0.0039	NM_001142703; NM_001142704; NM_198947; ENST00000343597; ENST00000411426; ENST00000528234; ENST00000529618; ENST00000534403; ENST00000620384; BC130513; BC130539; OTTHUMT00000393971; OTTHUMT00000393972; OTTHUMT00000393973; OTTHUMT00000393974	FAM111B	family with sequence similarity 111, member B	374393	NM_001142703; NM_001142704; NM_198947; ENST00000343597; ENST00000411426; ENST00000528234; ENST00000529618; ENST00000534403; ENST00000620384; BC130513; BC130539; OTTHUMT00000393971; OTTHUMT00000393972; OTTHUMT00000393973; OTTHUMT00000393974; CCDS44611.1; CCDS7972.1; uc001nnl.5; uc001nnm.5; uc010rko.4; uc058bqr.1; uc058bqs.1; uc058bqt.1; NONHSAT021500
TC0200010834.hg.1	1.63	0.0027	NM_024293; ENST00000273048; ENST00000420189; ENST00000430297; ENST00000430747; ENST00000443757; ENST00000452022; ENST00000452293; ENST00000458520; ENST00000465672; ENST00000481925; OTTHUMT00000336147; OTTHUMT00000336148; OTTHUMT00000336150; OTTHUMT00000336151; OTTHUMT00000336152; OTTHUMT00000336153; OTTHUMT00000336154; OTTHUMT00000336155; OTTHUMT00000336156; OTTHUMT00000336157	FAM134A	family with sequence similarity 134, member A	79137	NM_024293; ENST00000273048; ENST00000420189; ENST00000430297; ENST00000430747; ENST00000443757; ENST00000452022; ENST00000452293; ENST00000458520; ENST00000465672; ENST00000481925; OTTHUMT00000336147; OTTHUMT00000336148; OTTHUMT00000336150; OTTHUMT00000336151; OTTHUMT00000336152; OTTHUMT00000336153; OTTHUMT00000336154; OTTHUMT00000336155; OTTHUMT00000336156; OTTHUMT00000336157; CCDS2434.1; hsa_ci…
TC0200012248.hg.1	-1.59	0.001	NM_001042548; NM_005102; ENST00000305852; ENST00000357996; ENST00000379245; ENST00000405912; ENST00000406220; ENST00000413938; ENST00000414288; ENST00000432869; ENST00000441005; ENST00000451623; ENST00000464964; ENST00000475815; ENST00000484205; ENST00000487282; ENST00000487919; ENST00000535666; BC110386; OTTHUMT00000325431; OTTHUMT00000325432; OTTHUMT00000325433; OTTHUMT00000325434; OTTHUMT00000…	FEZ2	fasciculation and elongation protein zeta 2 (zygin II)	9637	NM_001042548; NM_005102; ENST00000305852; ENST00000357996; ENST00000379245; ENST00000405912; ENST00000406220; ENST00000413938; ENST00000414288; ENST00000432869; ENST00000441005; ENST00000451623; ENST00000464964; ENST00000475815; ENST00000484205; ENST00000487282; ENST00000487919; ENST00000535666; BC110386; OTTHUMT00000325431; OTTHUMT00000325432; OTTHUMT00000325433; OTTHUMT00000325434; OTTHUMT00000…
TC1100006906.hg.1	-1.81	0.0078	NM_032228; ENST00000354817; ENST00000524933; ENST00000527202; ENST00000532502; ENST00000532701; ENST00000532769; BC017377; OTTHUMT00000385990; OTTHUMT00000385991; OTTHUMT00000386005; OTTHUMT00000386006; OTTHUMT00000386007; OTTHUMT00000391459	FAR1	fatty acyl CoA reductase 1	84188	NM_032228; ENST00000354817; ENST00000524933; ENST00000527202; ENST00000532502; ENST00000532701; ENST00000532769; BC017377; OTTHUMT00000385990; OTTHUMT00000385991; OTTHUMT00000386005; OTTHUMT00000386006; OTTHUMT00000386007; OTTHUMT00000391459; CCDS7813.1; hsa_circ_0021319; hsa_circ_0021320; hsa_circ_0021321; uc001mld.4; uc057zhb.1; uc057zhe.1; uc057zhf.1; uc057zhg.1; uc057zhh.1; NONHSAT018114
TC0100006862.hg.1	1.96	0.0014	NM_018438; ENST00000376753; ENST00000449067; ENST00000474239; BC020880; OTTHUMT00000006332; OTTHUMT00000006333; OTTHUMT00000006334	FBXO6	F-box protein 6	26270	NM_018438; ENST00000376753; ENST00000449067; ENST00000474239; BC020880; OTTHUMT00000006332; OTTHUMT00000006333; OTTHUMT00000006334; CCDS133.1; uc001aso.4; uc057cgp.1; uc057cgq.1
TC1900009491.hg.1	7.44	1.66e-05	NM_001207019; NM_001220500; NM_002002; ENST00000346664; ENST00000360067; ENST00000593418; ENST00000597312; ENST00000597921; ENST00000597934; ENST00000598803; BC014108; BC062591; OTTHUMT00000461832; OTTHUMT00000461833; OTTHUMT00000461984; OTTHUMT00000461985; OTTHUMT00000461986; OTTHUMT00000461987	FCER2	Fc fragment of IgE, low affinity II, receptor for (CD23)	2208	NM_001207019; NM_001220500; NM_002002; ENST00000346664; ENST00000360067; ENST00000593418; ENST00000597312; ENST00000597921; ENST00000597934; ENST00000598803; BC014108; BC062591; OTTHUMT00000461832; OTTHUMT00000461833; OTTHUMT00000461984; OTTHUMT00000461985; OTTHUMT00000461986; OTTHUMT00000461987; CCDS12184.1; FCER2.gAug10; hsa_circ_0049005; hsa_circ_0049006; hsa_circ_0049007; uc002mhm.3; uc002mhn…
TC0100009656.hg.1	2.31	0.01	NM_001004340; NM_001017986; NM_001244910; NR_045213; ENST00000369178; ENST00000369383; ENST00000369384; ENST00000453173; ENST00000466915; ENST00000471609; ENST00000472543; ENST00000615565; ENST00000616817; ENST00000623603; OTTHUMT00000098241; OTTHUMT00000098242; OTTHUMT00000098243; OTTHUMT00000098244; OTTHUMT00000098245; OTTHUMT00000098246; OTTHUMT00000477643; OTTHUMT00000477644; OTTHUMT000004776…	FCGR1B	Fc fragment of IgG, high affinity Ib, receptor (CD64)	2210	NM_001004340; NM_001017986; NM_001244910; NR_045213; ENST00000369178; ENST00000369383; ENST00000369384; ENST00000453173; ENST00000466915; ENST00000471609; ENST00000472543; ENST00000615565; ENST00000616817; ENST00000623603; OTTHUMT00000098241; OTTHUMT00000098242; OTTHUMT00000098243; OTTHUMT00000098244; OTTHUMT00000098245; OTTHUMT00000098246; OTTHUMT00000477643; OTTHUMT00000477644; OTTHUMT000004776…
TC0100009697.hg.1	2.6	0.0058	NR_027484; OTTHUMT00000098218	FCGR1C	Fc fragment of IgG, high affinity Ic, receptor (CD64), pseudogene	100132417	NR_027484; OTTHUMT00000098218; ENST00000579737; NONHSAT005601; NONHSAT006193; NONHSAT006196; NONHSAT006197; TCONS_l2_00000595; TCONS_l2_00000596; TCONS_l2_00002194; TCONS_l2_00002195; TCONS_l2_00002197; TCONS_l2_00002198
TC0100016185.hg.1	1.86	0.0038	NM_000569; NM_001127592; NM_001127593; NM_001127595; NM_001127596; ENST00000367967; ENST00000367969; ENST00000426740; ENST00000436743; ENST00000442336; ENST00000443193; ENST00000476031; BC017865; BC033678; BC036723; OTTHUMT00000083313; OTTHUMT00000083314; OTTHUMT00000102169; OTTHUMT00000315967; OTTHUMT00000315968	FCGR3A	Fc fragment of IgG, low affinity IIIa, receptor (CD16a)	2214	NM_000569; NM_001127592; NM_001127593; NM_001127595; NM_001127596; ENST00000367967; ENST00000367969; ENST00000426740; ENST00000436743; ENST00000442336; ENST00000443193; ENST00000476031; BC017865; BC033678; BC036723; OTTHUMT00000083313; OTTHUMT00000083314; OTTHUMT00000102169; OTTHUMT00000315967; OTTHUMT00000315968; CCDS1232.1; CCDS44266.1; uc001gar.4; uc001gat.5; uc009wui.4; uc057msl.1; uc057msm.1…
TC1100007938.hg.1	1.99	0.0096	NM_031471; NM_178443; ENST00000279227; ENST00000345728; ENST00000540554; ENST00000540957; ENST00000541252; ENST00000541326; ENST00000544997; ENST00000545896; ENST00000546255; BC004347; BC013366; BC015584; OTTHUMT00000396296; OTTHUMT00000396297; OTTHUMT00000396298; OTTHUMT00000396299; OTTHUMT00000396300; OTTHUMT00000396301; OTTHUMT00000396970; OTTHUMT00000397008; OTTHUMT00000397009	FERMT3	fermitin family member 3	83706	NM_031471; NM_178443; ENST00000279227; ENST00000345728; ENST00000540554; ENST00000540957; ENST00000541252; ENST00000541326; ENST00000544997; ENST00000545896; ENST00000546255; BC004347; BC013366; BC015584; OTTHUMT00000396296; OTTHUMT00000396297; OTTHUMT00000396298; OTTHUMT00000396299; OTTHUMT00000396300; OTTHUMT00000396301; OTTHUMT00000396970; OTTHUMT00000397008; OTTHUMT00000397009; CCDS8059.1; CC…
TC0600014202.hg.1	-1.77	0.0009	NM_001278690; NM_007045; NM_194429; ENST00000349556; ENST00000476078; ENST00000488525; ENST00000494781; ENST00000496181; ENST00000622353; BC011902; OTTHUMT00000043100; OTTHUMT00000043101; OTTHUMT00000043102; OTTHUMT00000043103; OTTHUMT00000043104	FGFR1OP	FGFR1 oncogene partner	11116	NM_001278690; NM_007045; NM_194429; ENST00000349556; ENST00000476078; ENST00000488525; ENST00000494781; ENST00000496181; ENST00000622353; BC011902; OTTHUMT00000043100; OTTHUMT00000043101; OTTHUMT00000043102; OTTHUMT00000043103; OTTHUMT00000043104; CCDS5296.1; CCDS5297.1; CCDS75550.1; hsa_circ_0004556; hsa_circ_0004558; hsa_circ_0078667; hsa_circ_0078668; hsa_circ_0078669; hsa_circ_0078670; uc003q…
TC1100011258.hg.1	1.51	0.0074	NM_004214; NM_198897; ENST00000338369; ENST00000357519; ENST00000426652; ENST00000442885; ENST00000525765; ENST00000528937; ENST00000531115; ENST00000532229; ENST00000532679; ENST00000532934; ENST00000533037; ENST00000533045; ENST00000534032; BC014388; BC017448; OTTHUMT00000391573; OTTHUMT00000391574; OTTHUMT00000391575; OTTHUMT00000391576; OTTHUMT00000391577; OTTHUMT00000391579; OTTHUMT000003915…	FIBP	fibroblast growth factor (acidic) intracellular binding protein	9158	NM_004214; NM_198897; ENST00000338369; ENST00000357519; ENST00000426652; ENST00000442885; ENST00000525765; ENST00000528937; ENST00000531115; ENST00000532229; ENST00000532679; ENST00000532934; ENST00000533037; ENST00000533045; ENST00000534032; BC014388; BC017448; OTTHUMT00000391573; OTTHUMT00000391574; OTTHUMT00000391575; OTTHUMT00000391576; OTTHUMT00000391577; OTTHUMT00000391579; OTTHUMT000003915…
TC1100013185.hg.1	1.74	0.0078	NM_001997; ENST00000279259; ENST00000434372; ENST00000525297; ENST00000526555; ENST00000527548; ENST00000529259; ENST00000529639; ENST00000531357; ENST00000531743; BC033877; OTTHUMT00000385263; OTTHUMT00000385264; OTTHUMT00000385265; OTTHUMT00000385266; OTTHUMT00000385267; OTTHUMT00000385268; OTTHUMT00000385269; OTTHUMT00000385270; OTTHUMT00000385271	FAU	Finkel-Biskis-Reilly murine sarcoma virus (FBR-MuSV) ubiquitously expressed	2197	NM_001997; ENST00000279259; ENST00000434372; ENST00000525297; ENST00000526555; ENST00000527548; ENST00000529259; ENST00000529639; ENST00000531357; ENST00000531743; BC033877; OTTHUMT00000385263; OTTHUMT00000385264; OTTHUMT00000385265; OTTHUMT00000385266; OTTHUMT00000385267; OTTHUMT00000385268; OTTHUMT00000385269; OTTHUMT00000385270; OTTHUMT00000385271; CCDS8095.1; FAU.bAug10; hsa_circ_0022773; hsa…
TC0200015082.hg.1	1.74	0.0047	NM_001135212; NM_181342; ENST00000233092; ENST00000412612; ENST00000419184; ENST00000424785; ENST00000434643; ENST00000435079; ENST00000464248; ENST00000470945; BC009711; OTTHUMT00000255783; OTTHUMT00000335258; OTTHUMT00000335259; OTTHUMT00000335260; OTTHUMT00000335261; OTTHUMT00000335262; OTTHUMT00000335263; OTTHUMT00000375757	FKBP7	FK506 binding protein 7	51661	NM_001135212; NM_181342; ENST00000233092; ENST00000412612; ENST00000419184; ENST00000424785; ENST00000434643; ENST00000435079; ENST00000464248; ENST00000470945; BC009711; OTTHUMT00000255783; OTTHUMT00000335258; OTTHUMT00000335259; OTTHUMT00000335260; OTTHUMT00000335261; OTTHUMT00000335262; OTTHUMT00000335263; OTTHUMT00000375757; CCDS2280.1; CCDS46462.1; FKBP7.kAug10; uc002umk.4; uc002umm.4; uc061…
TC0100015629.hg.1	-1.77	0.0024	NM_001144829; NM_001144830; NM_001461; ENST00000254090; ENST00000369272; ENST00000441068; ENST00000478432; ENST00000527849; ENST00000533174; ENST00000533848; ENST00000578284; ENST00000619062; BC035687; OTTHUMT00000040373; OTTHUMT00000040374; OTTHUMT00000040375; OTTHUMT00000040376; OTTHUMT00000387964; OTTHUMT00000387965; OTTHUMT00000387966; OTTHUMT00000387967	FMO5	flavin containing monooxygenase 5	2330	NM_001144829; NM_001144830; NM_001461; ENST00000254090; ENST00000369272; ENST00000441068; ENST00000478432; ENST00000527849; ENST00000533174; ENST00000533848; ENST00000578284; ENST00000619062; BC035687; OTTHUMT00000040373; OTTHUMT00000040374; OTTHUMT00000040375; OTTHUMT00000040376; OTTHUMT00000387964; OTTHUMT00000387965; OTTHUMT00000387966; OTTHUMT00000387967; CCDS44209.1; CCDS44210.1; CCDS926.1; …
TC1700010218.hg.1	1.71	0.003	NM_004475; ENST00000394906; ENST00000394908; ENST00000465427; ENST00000577789; ENST00000580313; ENST00000580805; ENST00000581509; ENST00000582174; ENST00000584569; ENST00000585169; ENST00000586827; ENST00000593158; BC003683; OTTHUMT00000255934; OTTHUMT00000255935; OTTHUMT00000446724; OTTHUMT00000446725; OTTHUMT00000446726; OTTHUMT00000446727; OTTHUMT00000446728; OTTHUMT00000446729; OTTHUMT0000044…	FLOT2	flotillin 2	2319	NM_004475; ENST00000394906; ENST00000394908; ENST00000465427; ENST00000577789; ENST00000580313; ENST00000580805; ENST00000581509; ENST00000582174; ENST00000584569; ENST00000585169; ENST00000586827; ENST00000593158; BC003683; OTTHUMT00000255934; OTTHUMT00000255935; OTTHUMT00000446724; OTTHUMT00000446725; OTTHUMT00000446726; OTTHUMT00000446727; OTTHUMT00000446728; OTTHUMT00000446729; OTTHUMT0000044…
TC1800006797.hg.1	1.58	0.0029	ENST00000586090	FRG2LP	FSHD region gene 2 family member L, pseudogene [Source:HGNC Symbol;Acc:HGNC:51798]		ENST00000586090; NONHSAT058488; OTTHUMT00000459045
TC1500007180.hg.1	-1.81	0.0058	NM_001001556; NM_001289030; NM_001289031; NM_002044; ENST00000327171; ENST00000396509; ENST00000544523; ENST00000558145; ENST00000558399; ENST00000558775; ENST00000558956; ENST00000559040; ENST00000559095; ENST00000559208; ENST00000559423; ENST00000559454; ENST00000559580; ENST00000559883; ENST00000559963; ENST00000560031; ENST00000560119; ENST00000560138; ENST00000560528; ENST00000560654; ENST00…	GALK2	galactokinase 2	2585	NM_001001556; NM_001289030; NM_001289031; NM_002044; ENST00000327171; ENST00000396509; ENST00000544523; ENST00000558145; ENST00000558399; ENST00000558775; ENST00000558956; ENST00000559040; ENST00000559095; ENST00000559208; ENST00000559423; ENST00000559454; ENST00000559580; ENST00000559883; ENST00000559963; ENST00000560031; ENST00000560119; ENST00000560138; ENST00000560528; ENST00000560654; ENST00…
TC0900010975.hg.1	1.61	0.0084	NM_005458; ENST00000259455; ENST00000477471; BC035071; OTTHUMT00000053373; OTTHUMT00000053374	GABBR2	gamma-aminobutyric acid (GABA) B receptor, 2	9568	NM_005458; ENST00000259455; ENST00000477471; BC035071; OTTHUMT00000053373; OTTHUMT00000053374; CCDS6736.1; GABBR2.aAug10; GABBR2.bAug10; hsa_circ_0087716; uc004ays.4; uc064urx.1
TC0800009201.hg.1	1.51	0.0031	NM_024736; ENST00000262580; ENST00000524846; ENST00000525208; ENST00000525721; ENST00000526051; ENST00000526406; ENST00000526469; ENST00000528475; ENST00000529854; ENST00000531173; ENST00000531184; ENST00000533063; ENST00000533348; ENST00000533888; ENST00000534018; ENST00000534602; BC008904; BC069000; OTTHUMT00000382046; OTTHUMT00000382047; OTTHUMT00000382048; OTTHUMT00000382049; OTTHUMT000003820…	GSDMD	gasdermin D	79792	NM_024736; ENST00000262580; ENST00000524846; ENST00000525208; ENST00000525721; ENST00000526051; ENST00000526406; ENST00000526469; ENST00000528475; ENST00000529854; ENST00000531173; ENST00000531184; ENST00000533063; ENST00000533348; ENST00000533888; ENST00000534018; ENST00000534602; BC008904; BC069000; OTTHUMT00000382046; OTTHUMT00000382047; OTTHUMT00000382048; OTTHUMT00000382049; OTTHUMT000003820…
TC0500013321.hg.1	-1.66	0.0078	OTTHUMT00000372631; OTTHUMT00000372632; OTTHUMT00000372633; OTTHUMT00000372634; OTTHUMT00000372635; OTTHUMT00000372636; OTTHUMT00000372637; OTTHUMT00000373095; OTTHUMT00000375627; OTTHUMT00000375628; OTTHUMT00000375629; OTTHUMT00000375630	GTF2H2	general transcription factor IIH subunit 2	2966	OTTHUMT00000372631; OTTHUMT00000372632; OTTHUMT00000372633; OTTHUMT00000372634; OTTHUMT00000372635; OTTHUMT00000372636; OTTHUMT00000372637; OTTHUMT00000373095; OTTHUMT00000375627; OTTHUMT00000375628; OTTHUMT00000375629; OTTHUMT00000375630; NM_001042490_2; NM_001098728_2; NM_001515_2; BC064557_3; BC065021_2; BC105980_2; BC141603_2; BC171860_3; BC171919_3; CCDS34183.1; GTF2H2.mAug10; GTF2H2.vvAug10…
TC0700013568.hg.1	-1.63	0.006	ENST00000502460	GTF2IP9	general transcription factor IIi pseudogene 9 [Source:HGNC Symbol;Acc:HGNC:51721]		ENST00000502460; NONHSAT121176; NONHSAT121177; OTTHUMT00000344726; TCONS_l2_00026650
TC0200007929.hg.1	-1.86	0.0004	NM_178439; ENST00000282570; ENST00000468386; ENST00000471404; ENST00000495047; BC007420; OTTHUMT00000251841; OTTHUMT00000327366; OTTHUMT00000327367; OTTHUMT00000327368	GMCL1	germ cell-less, spermatogenesis associated 1	64395	NM_178439; ENST00000282570; ENST00000468386; ENST00000471404; ENST00000495047; BC007420; OTTHUMT00000251841; OTTHUMT00000327366; OTTHUMT00000327367; OTTHUMT00000327368; CCDS1895.1; GMCL1.hAug10; hsa_circ_0055096; hsa_circ_0055097; hsa_circ_0055098; uc002sfu.4; uc061kan.1; uc061kao.1; uc061kap.1; chr2_70092031_70098964; NONHSAT071361; NONHSAT071362; NONHSAT071363
TC1900011707.hg.1	1.63	0.003	NM_000175; NM_001184722; NM_001289789; NM_001289790; ENST00000356487; ENST00000415930; ENST00000586077; ENST00000586392; ENST00000586425; ENST00000587384; ENST00000587521; ENST00000588991; ENST00000589399; ENST00000589504; ENST00000589640; ENST00000589985; ENST00000590362; ENST00000590375; ENST00000591204; ENST00000592144; ENST00000592277; BC004982; OTTHUMT00000451684; OTTHUMT00000451685; OTTHUMT…	GPI	glucose-6-phosphate isomerase	2821	NM_000175; NM_001184722; NM_001289789; NM_001289790; ENST00000356487; ENST00000415930; ENST00000586077; ENST00000586392; ENST00000586425; ENST00000587384; ENST00000587521; ENST00000588991; ENST00000589399; ENST00000589504; ENST00000589640; ENST00000589985; ENST00000590362; ENST00000590375; ENST00000591204; ENST00000592144; ENST00000592277; BC004982; OTTHUMT00000451684; OTTHUMT00000451685; OTTHUMT…
TC0100016789.hg.1	-1.63	0.0097	NM_001243399; NM_016066; NM_197962; ENST00000367439; ENST00000367440; ENST00000472197; BC028113; OTTHUMT00000086699; OTTHUMT00000086700; OTTHUMT00000086701	GLRX2	glutaredoxin 2	51022	NM_001243399; NM_016066; NM_197962; ENST00000367439; ENST00000367440; ENST00000472197; BC028113; OTTHUMT00000086699; OTTHUMT00000086700; OTTHUMT00000086701; CCDS1380.1; CCDS1381.1; hsa_circ_0007910; uc001gsz.3; uc001gta.3; uc057obv.1; chr1_193065777_193070334
TC0500012296.hg.1	-1.72	0.0032	NR_033244	LOC729080	glycine cleavage system protein H (aminomethyl carrier) pseudogene	729080	NR_033244; ENST00000515639; OTTHUMT00000370629
TC0100016296.hg.1	2.29	0.0035	NM_005814; ENST00000367868; ENST00000527955; ENST00000534512; ENST00000632571; BC069705; BC069723; BC069745; BC069761; BC069789; BC074830; BC074876; BC107164; BC107165; OTTHUMT00000083245; OTTHUMT00000394478; OTTHUMT00000394585; OTTHUMT00000487857	GPA33	glycoprotein A33 (transmembrane)	10223	NM_005814; ENST00000367868; ENST00000527955; ENST00000534512; ENST00000632571; BC069705; BC069723; BC069745; BC069761; BC069789; BC074830; BC074876; BC107164; BC107165; OTTHUMT00000083245; OTTHUMT00000394478; OTTHUMT00000394585; OTTHUMT00000487857; CCDS1258.1; uc001gea.2; uc057nar.1; uc057nas.1
TC0300013058.hg.1	-1.66	0.002	NM_001308155; NM_014498; ENST00000309027; ENST00000470487; ENST00000479415; OTTHUMT00000351278; OTTHUMT00000351279; OTTHUMT00000351280	GOLIM4	golgi integral membrane protein 4	27333	NM_001308155; NM_014498; ENST00000309027; ENST00000470487; ENST00000479415; OTTHUMT00000351278; OTTHUMT00000351279; OTTHUMT00000351280; CCDS3204.1; hsa_circ_0004086; hsa_circ_0067868; hsa_circ_0067869; hsa_circ_0067870; hsa_circ_0067871; hsa_circ_0067872; uc003ffe.3; uc011bpg.2; uc062ptq.1; NONHSAT093124
TC0100015747.hg.1	-1.7	0.0024	NM_018178; ENST00000271732; ENST00000427665; ENST00000479757; BC013870; OTTHUMT00000084734; OTTHUMT00000084735; OTTHUMT00000084736	GOLPH3L	golgi phosphoprotein 3-like	55204	NM_018178; ENST00000271732; ENST00000427665; ENST00000479757; BC013870; OTTHUMT00000084734; OTTHUMT00000084735; OTTHUMT00000084736; CCDS966.1; hsa_circ_0014037; hsa_circ_0014038; hsa_circ_0014039; uc001evj.3; uc057kpm.1; uc057kpn.1; NONHSAT006323
TC0300012170.hg.1	-1.56	0.0037	NM_001256486; NM_001256487; NM_001256488; NM_004487; ENST00000340645; ENST00000393667; ENST00000472475; ENST00000472829; ENST00000482512; ENST00000489400; ENST00000491690; ENST00000494517; ENST00000614479; OTTHUMT00000355159; OTTHUMT00000355160; OTTHUMT00000355161; OTTHUMT00000355162; OTTHUMT00000355163; OTTHUMT00000355164; OTTHUMT00000355165; OTTHUMT00000355166	GOLGB1	golgin B1	2804	NM_001256486; NM_001256487; NM_001256488; NM_004487; ENST00000340645; ENST00000393667; ENST00000472475; ENST00000472829; ENST00000482512; ENST00000489400; ENST00000491690; ENST00000494517; ENST00000614479; OTTHUMT00000355159; OTTHUMT00000355160; OTTHUMT00000355161; OTTHUMT00000355162; OTTHUMT00000355163; OTTHUMT00000355164; OTTHUMT00000355165; OTTHUMT00000355166; CCDS3004.1; CCDS58847.1; CCDS7498…
TC0200007249.hg.1	-2.05	0.0012	NM_001278505; NM_174931; ENST00000281932; ENST00000409774; ENST00000473067; OTTHUMT00000250268; OTTHUMT00000250269; OTTHUMT00000328341	GPATCH11	G-patch domain containing 11	253635	NM_001278505; NM_174931; ENST00000281932; ENST00000409774; ENST00000473067; OTTHUMT00000250268; OTTHUMT00000250269; OTTHUMT00000328341; CCDS1785.3; CCDS62891.1; hsa_circ_0054100; uc002rpr.6; uc010ezz.4; uc061idb.1
TC1400009239.hg.1	2.48	0.0047	NM_000161; NM_001024024; NM_001024070; NM_001024071; ENST00000254299; ENST00000395514; ENST00000395521; ENST00000491895; ENST00000536224; ENST00000543643; ENST00000622544; BC025415; OTTHUMT00000074213; OTTHUMT00000074214; OTTHUMT00000074215; OTTHUMT00000276895; OTTHUMT00000411296	GCH1	GTP cyclohydrolase 1	2643	NM_000161; NM_001024024; NM_001024070; NM_001024071; ENST00000254299; ENST00000395514; ENST00000395521; ENST00000491895; ENST00000536224; ENST00000543643; ENST00000622544; BC025415; OTTHUMT00000074213; OTTHUMT00000074214; OTTHUMT00000074215; OTTHUMT00000276895; OTTHUMT00000411296; CCDS41954.1; CCDS45110.1; CCDS9720.1; GCH1.bAug10; GCH1.fAug10; hsa_circ_0031998; hsa_circ_0031999; uc001xbh.2; uc001…
TC0700008560.hg.1	1.67	0.0017	NM_005273; ENST00000303210; ENST00000393924; ENST00000393926; ENST00000412215; ENST00000419828; ENST00000424361; ENST00000427895; ENST00000431068; ENST00000436220; ENST00000451587; ENST00000469287; ENST00000470354; ENST00000480159; BC010073; BC012348; BC068003; OTTHUMT00000268391; OTTHUMT00000268392; OTTHUMT00000268397; OTTHUMT00000268398; OTTHUMT00000268399; OTTHUMT00000268400; OTTHUMT0000026840…	GNB2	guanine nucleotide binding protein (G protein), beta polypeptide 2	2783	NM_005273; ENST00000303210; ENST00000393924; ENST00000393926; ENST00000412215; ENST00000419828; ENST00000424361; ENST00000427895; ENST00000431068; ENST00000436220; ENST00000451587; ENST00000469287; ENST00000470354; ENST00000480159; BC010073; BC012348; BC068003; OTTHUMT00000268391; OTTHUMT00000268392; OTTHUMT00000268397; OTTHUMT00000268398; OTTHUMT00000268399; OTTHUMT00000268400; OTTHUMT0000026840…
TC1700012468.hg.1	1.99	0.0006	NM_001002032; NM_001002033; NM_001288609; NM_001288610; NM_001288611; NM_016185; NR_109933; ENST00000304834; ENST00000356033; ENST00000409753; ENST00000465454; ENST00000470924; ENST00000476258; ENST00000481094; ENST00000481647; ENST00000482348; ENST00000581874; BC001420; BC039343; OTTHUMT00000335692; OTTHUMT00000335694; OTTHUMT00000335695; OTTHUMT00000335696; OTTHUMT00000335697; OTTHUMT0000033569…	HN1	hematological and neurological expressed 1	51155	NM_001002032; NM_001002033; NM_001288609; NM_001288610; NM_001288611; NM_016185; NR_109933; ENST00000304834; ENST00000356033; ENST00000409753; ENST00000465454; ENST00000470924; ENST00000476258; ENST00000481094; ENST00000481647; ENST00000482348; ENST00000581874; BC001420; BC039343; OTTHUMT00000335692; OTTHUMT00000335694; OTTHUMT00000335695; OTTHUMT00000335696; OTTHUMT00000335697; OTTHUMT0000033569…
TC0300009916.hg.1	1.82	0.0009	NM_005524; ENST00000232424; ENST00000476918; BC039152; OTTHUMT00000342632; OTTHUMT00000342633	HES1	hes family bHLH transcription factor 1	3280	NM_005524; ENST00000232424; ENST00000476918; BC039152; OTTHUMT00000342632; OTTHUMT00000342633; BC172546; CCDS3305.1; hsa_circ_0068528; hsa_circ_0068529; hsa_circ_0068530; uc003ftq.3; uc062rok.1; NONHSAT094064
TC1100009868.hg.1	-1.55	0.0006	ENST00000529475	HNRNPA1P76	heterogeneous nuclear ribonucleoprotein A1 pseudogene 76 [Source:HGNC Symbol;Acc:HGNC:48806]		ENST00000529475; NONHSAT017632; OTTHUMT00000384445
TC0500007792.hg.1	-1.85	0.0006	NM_000521; NM_001292004; ENST00000261416; ENST00000503312; ENST00000504459; ENST00000505859; ENST00000509579; ENST00000510820; ENST00000511181; ENST00000511621; ENST00000513079; ENST00000513336; ENST00000513539; ENST00000513867; ENST00000515528; BC017378; OTTHUMT00000219859; OTTHUMT00000369003; OTTHUMT00000370947; OTTHUMT00000370948; OTTHUMT00000371052; OTTHUMT00000371053; OTTHUMT00000371054; OTT…	HEXB	hexosaminidase B (beta polypeptide)	3074	NM_000521; NM_001292004; ENST00000261416; ENST00000503312; ENST00000504459; ENST00000505859; ENST00000509579; ENST00000510820; ENST00000511181; ENST00000511621; ENST00000513079; ENST00000513336; ENST00000513539; ENST00000513867; ENST00000515528; BC017378; OTTHUMT00000219859; OTTHUMT00000369003; OTTHUMT00000370947; OTTHUMT00000370948; OTTHUMT00000371052; OTTHUMT00000371053; OTTHUMT00000371054; OTT…
TC0600007748.hg.1	1.51	0.0027	NM_002131; NM_145899; NM_145901; NM_145902; NM_145903; NM_145905; ENST00000311487; ENST00000347617; ENST00000374116; ENST00000401473; ENST00000447654; ENST00000478214; BC004924; BC008832; BC015789; BC063434; BC067083; BC071863; BC071864; OTTHUMT00000040214; OTTHUMT00000040215; OTTHUMT00000040216; OTTHUMT00000040217	HMGA1	high mobility group AT-hook 1	3159	NM_002131; NM_145899; NM_145901; NM_145902; NM_145903; NM_145905; ENST00000311487; ENST00000347617; ENST00000374116; ENST00000401473; ENST00000447654; ENST00000478214; BC004924; BC008832; BC015789; BC063434; BC067083; BC071863; BC071864; OTTHUMT00000040214; OTTHUMT00000040215; OTTHUMT00000040216; OTTHUMT00000040217; CCDS4788.1; CCDS4789.1; HMGA1.aAug10; HMGA1.hAug10; HMGA1.tAug10; hsa_circ_007604…
TC1200012638.hg.1	1.88	0.0009	NM_006897; ENST00000303450; ENST00000504557; ENST00000508190; BC053894; OTTHUMT00000358958; OTTHUMT00000358959; OTTHUMT00000358960	HOXC9	homeobox C9	3225	NM_006897; ENST00000303450; ENST00000504557; ENST00000508190; BC053894; OTTHUMT00000358958; OTTHUMT00000358959; OTTHUMT00000358960; CCDS8869.1; HOXC_.pAug10; uc001seq.4; uc058oub.1; uc058oud.1; NONHSAT028532
TC0800007138.hg.1	1.56	0.0041	NR_106988_3; uc033bfx.2	MIR7641-2; RNA5SP259	Homo sapiens microRNA 7641-2 (MIR7641-2), microRNA.; 5S ribosomal pseudogene 259 [Source:HGNC Symbol;Acc:HGNC:43159]		NR_106988_3; uc033bfx.2; ENST00000365541; NONHSAT125738
TC1600008211.hg.1	2.12	0.0001	NR_106988_11; uc032edn.2; uc059wib.1	MIR7641-2; RNA5SP429; AC099314.1	Homo sapiens microRNA 7641-2 (MIR7641-2), microRNA.; 5S ribosomal pseudogene 429 [Source:HGNC Symbol;Acc:HGNC:43329]		NR_106988_11; uc032edn.2; uc059wib.1; ENST00000363688; ENST00000625347; NONHSAT143303
TC1400010473.hg.1	1.53	0.0039	OTTHUMT00000325683; OTTHUMT00000325684	IGHV3-13; IGHVIII-11-1	immunoglobulin heavy variable 3-13; immunoglobulin heavy variable (III)-11-1 (pseudogene)	28449; 28352	OTTHUMT00000325683; OTTHUMT00000325684; uc059gft.1; ENST00000390602; ENST00000522733; NONHSAT040461; NONHSAT040462
TC1400010802.hg.1	2.04	0.0059	OTTHUMT00000325668	IGHV3-19	immunoglobulin heavy variable 3-19 (pseudogene)	28446	OTTHUMT00000325668; ENST00000521488; NONHSAT040470
TC0200008386.hg.1	3.27	0.0095	OTTHUMT00000323279	IGKV1D-27	immunoglobulin kappa variable 1D-27 (pseudogene)	28898	OTTHUMT00000323279; ENST00000453184; NONHSAT072322; NONHSAT072323
TC2200006819.hg.1	1.89	0.0099	OTTHUMT00000321661	IGLC5	immunoglobulin lambda constant 5 (pseudogene)	3541	OTTHUMT00000321661; ENST00000519670; NONHSAT083836
TC0800010944.hg.1	-1.59	0.004	NM_001144878; NM_001144879; NM_005536; ENST00000256108; ENST00000311489; ENST00000449740; ENST00000518188; ENST00000518202; ENST00000519816; ENST00000519964; ENST00000520065; ENST00000521360; ENST00000521979; ENST00000522997; ENST00000523710; ENST00000523942; BC008381; BC009565; OTTHUMT00000379723; OTTHUMT00000379724; OTTHUMT00000379725; OTTHUMT00000379726; OTTHUMT00000379727; OTTHUMT00000379728;…	IMPA1	inositol(myo)-1(or 4)-monophosphatase 1	3612	NM_001144878; NM_001144879; NM_005536; ENST00000256108; ENST00000311489; ENST00000449740; ENST00000518188; ENST00000518202; ENST00000519816; ENST00000519964; ENST00000520065; ENST00000521360; ENST00000521979; ENST00000522997; ENST00000523710; ENST00000523942; BC008381; BC009565; OTTHUMT00000379723; OTTHUMT00000379724; OTTHUMT00000379725; OTTHUMT00000379726; OTTHUMT00000379727; OTTHUMT00000379728;…
TC0100014428.hg.1	-1.51	0.0045	NM_001206739; NM_014288; NR_045147; ENST00000271002; ENST00000371092; ENST00000460251; ENST00000460394; ENST00000461681; ENST00000462285; ENST00000463803; ENST00000465781; ENST00000476508; ENST00000478138; ENST00000478538; ENST00000489099; ENST00000489863; ENST00000492655; BC009929; BC014385; OTTHUMT00000024909; OTTHUMT00000037219; OTTHUMT00000037242; OTTHUMT00000037243; OTTHUMT00000037691; OTTHU…	ITGB3BP	integrin beta 3 binding protein (beta3-endonexin)	23421	NM_001206739; NM_014288; NR_045147; ENST00000271002; ENST00000371092; ENST00000460251; ENST00000460394; ENST00000461681; ENST00000462285; ENST00000463803; ENST00000465781; ENST00000476508; ENST00000478138; ENST00000478538; ENST00000489099; ENST00000489863; ENST00000492655; BC009929; BC014385; OTTHUMT00000024909; OTTHUMT00000037219; OTTHUMT00000037242; OTTHUMT00000037243; OTTHUMT00000037691; OTTHU…
TC0100016147.hg.1	1.76	0.0019	NM_017625; ENST00000326245; ENST00000464077; ENST00000487531; BC020664; OTTHUMT00000071462; OTTHUMT00000071463; OTTHUMT00000071464	ITLN1	intelectin 1 (galactofuranose binding)	55600	NM_017625; ENST00000326245; ENST00000464077; ENST00000487531; BC020664; OTTHUMT00000071462; OTTHUMT00000071463; OTTHUMT00000071464; CCDS1211.1; uc001fxc.4; uc057mly.1; uc057mlz.1
TC1700011435.hg.1	1.7	0.0033	NM_000873; NM_001099786; NM_001099787; NM_001099788; NM_001099789; ENST00000412356; ENST00000418105; ENST00000449662; ENST00000578313; ENST00000578379; ENST00000578892; ENST00000579687; ENST00000579788; ENST00000580011; ENST00000580389; ENST00000581417; ENST00000583186; ENST00000583366; ENST00000583684; ENST00000584084; ENST00000584403; BC003097; OTTHUMT00000443682; OTTHUMT00000443683; OTTHUMT000…	ICAM2	intercellular adhesion molecule 2	3384	NM_000873; NM_001099786; NM_001099787; NM_001099788; NM_001099789; ENST00000412356; ENST00000418105; ENST00000449662; ENST00000578313; ENST00000578379; ENST00000578892; ENST00000579687; ENST00000579788; ENST00000580011; ENST00000580389; ENST00000581417; ENST00000583186; ENST00000583366; ENST00000583684; ENST00000584084; ENST00000584403; BC003097; OTTHUMT00000443682; OTTHUMT00000443683; OTTHUMT000…
TC1100009657.hg.1	1.72	0.0014	NM_021034; NR_049759; ENST00000399808; ENST00000526811; ENST00000531688; ENST00000602735; BC006794; BC008417; BC022439; BC070243; OTTHUMT00000384765; OTTHUMT00000384766; OTTHUMT00000384767; OTTHUMT00000468087	IFITM3	interferon induced transmembrane protein 3	10410	NM_021034; NR_049759; ENST00000399808; ENST00000526811; ENST00000531688; ENST00000602735; BC006794; BC008417; BC022439; BC070243; OTTHUMT00000384765; OTTHUMT00000384766; OTTHUMT00000384767; OTTHUMT00000468087; CCDS41585.1; hsa_circ_0020625; uc001lpa.3; uc057xeq.1; uc057xer.1; uc057xes.1
TC0200014772.hg.1	1.84	0.0021	NM_022168; ENST00000263642; ENST00000421365; ENST00000464129; BC111750; OTTHUMT00000255078; OTTHUMT00000332983; OTTHUMT00000332984	IFIH1	interferon induced, with helicase C domain 1	64135	NM_022168; ENST00000263642; ENST00000421365; ENST00000464129; BC111750; OTTHUMT00000255078; OTTHUMT00000332983; OTTHUMT00000332984; CCDS2217.1; hsa_circ_0056889; uc002uce.5; uc002ucf.5; uc061pax.1; NONHSAT075203
TC0500012017.hg.1	1.55	0.0054	NM_002198; ENST00000245414; ENST00000405885; ENST00000437654; ENST00000439555; ENST00000458069; ENST00000459982; ENST00000463784; ENST00000472045; ENST00000476613; ENST00000493208; ENST00000613424; BC009483; OTTHUMT00000132340; OTTHUMT00000132341; OTTHUMT00000132342; OTTHUMT00000132343; OTTHUMT00000132344; OTTHUMT00000148098; OTTHUMT00000315756; OTTHUMT00000319641; OTTHUMT00000319642; OTTHUMT0000…	IRF1	interferon regulatory factor 1	3659	NM_002198; ENST00000245414; ENST00000405885; ENST00000437654; ENST00000439555; ENST00000458069; ENST00000459982; ENST00000463784; ENST00000472045; ENST00000476613; ENST00000493208; ENST00000613424; BC009483; OTTHUMT00000132340; OTTHUMT00000132341; OTTHUMT00000132342; OTTHUMT00000132343; OTTHUMT00000132344; OTTHUMT00000148098; OTTHUMT00000315756; OTTHUMT00000319641; OTTHUMT00000319642; OTTHUMT0000…
TC1400010584.hg.1	1.88	0.0012	NM_006084; ENST00000324076; ENST00000396864; ENST00000557894; ENST00000559229; ENST00000559284; ENST00000559863; ENST00000560275; ENST00000560311; ENST00000560365; ENST00000560542; ENST00000560852; ENST00000561009; ENST00000561342; ENST00000561412; ENST00000561415; BC035716; OTTHUMT00000071926; OTTHUMT00000071927; OTTHUMT00000416079; OTTHUMT00000416080; OTTHUMT00000416081; OTTHUMT00000416082; OTT…	IRF9	interferon regulatory factor 9	10379	NM_006084; ENST00000324076; ENST00000396864; ENST00000557894; ENST00000559229; ENST00000559284; ENST00000559863; ENST00000560275; ENST00000560311; ENST00000560365; ENST00000560542; ENST00000560852; ENST00000561009; ENST00000561342; ENST00000561412; ENST00000561415; BC035716; OTTHUMT00000071926; OTTHUMT00000071927; OTTHUMT00000416079; OTTHUMT00000416080; OTTHUMT00000416081; OTTHUMT00000416082; OTT…
TC1500008232.hg.1	1.86	0.0032	NM_001303233; NM_001303234; NM_001303235; NM_001303236; NM_001303237; NM_002201; NR_130134; ENST00000306072; ENST00000379224; ENST00000546338; ENST00000557824; ENST00000558236; ENST00000558942; ENST00000558992; ENST00000559876; ENST00000560573; ENST00000560741; ENST00000560746; BC007922; OTTHUMT00000309069; OTTHUMT00000415507; OTTHUMT00000415508; OTTHUMT00000415509; OTTHUMT00000415510; OTTHUMT000…	ISG20	interferon stimulated exonuclease gene 20kDa	3669	NM_001303233; NM_001303234; NM_001303235; NM_001303236; NM_001303237; NM_002201; NR_130134; ENST00000306072; ENST00000379224; ENST00000546338; ENST00000557824; ENST00000558236; ENST00000558942; ENST00000558992; ENST00000559876; ENST00000560573; ENST00000560741; ENST00000560746; BC007922; OTTHUMT00000309069; OTTHUMT00000415507; OTTHUMT00000415508; OTTHUMT00000415509; OTTHUMT00000415510; OTTHUMT000…
TC0100013445.hg.1	4.08	8.48e-05	NM_002038; NM_022872; NM_022873; ENST00000339145; ENST00000361157; ENST00000362020; BC011601; BC015603; OTTHUMT00000009780; OTTHUMT00000009781; OTTHUMT00000009782	IFI6	interferon, alpha-inducible protein 6	2537	NM_002038; NM_022872; NM_022873; ENST00000339145; ENST00000361157; ENST00000362020; BC011601; BC015603; OTTHUMT00000009780; OTTHUMT00000009781; OTTHUMT00000009782; CCDS306.1; CCDS307.1; CCDS308.1; hsa_circ_0002470; hsa_circ_0011080; hsa_circ_0011081; hsa_circ_0011082; hsa_circ_0011083; hsa_circ_0011084; IFI6.aAug10; IFI6.bAug10; uc001bon.2; uc001boo.2; uc001bop.2
TC1700007931.hg.1	1.52	0.0038	NM_005533; ENST00000246911; ENST00000396722; ENST00000415816; ENST00000438323; ENST00000534876; ENST00000536969; ENST00000538473; ENST00000546325; BC001356; OTTHUMT00000395851; OTTHUMT00000395852; OTTHUMT00000395853; OTTHUMT00000395854; OTTHUMT00000395855; OTTHUMT00000395856; OTTHUMT00000395857; OTTHUMT00000395858	IFI35	interferon-induced protein 35	3430	NM_005533; ENST00000246911; ENST00000396722; ENST00000415816; ENST00000438323; ENST00000534876; ENST00000536969; ENST00000538473; ENST00000546325; BC001356; OTTHUMT00000395851; OTTHUMT00000395852; OTTHUMT00000395853; OTTHUMT00000395854; OTTHUMT00000395855; OTTHUMT00000395856; OTTHUMT00000395857; OTTHUMT00000395858; CCDS11450.1; hsa_circ_0043933; hsa_circ_0043934; hsa_circ_0043935; hsa_circ_004393…
TC1100008330.hg.1	1.71	0.0003	NM_001039659; NM_001039660; NM_001145055; NM_001145057; NM_005699; NM_173042; NM_173044; ENST00000260049; ENST00000337131; ENST00000343898; ENST00000393703; ENST00000393705; ENST00000393707; ENST00000404792; ENST00000414358; ENST00000497194; ENST00000525932; ENST00000531053; ENST00000531777; ENST00000534583; ENST00000620017; BC044215; OTTHUMT00000258012; OTTHUMT00000277121; OTTHUMT00000277122; OT…	IL18BP	interleukin 18 binding protein	10068	NM_001039659; NM_001039660; NM_001145055; NM_001145057; NM_005699; NM_173042; NM_173044; ENST00000260049; ENST00000337131; ENST00000343898; ENST00000393703; ENST00000393705; ENST00000393707; ENST00000404792; ENST00000414358; ENST00000497194; ENST00000525932; ENST00000531053; ENST00000531777; ENST00000534583; ENST00000620017; BC044215; OTTHUMT00000258012; OTTHUMT00000277121; OTTHUMT00000277122; OT…
TC1600007312.hg.1	1.79	0.0001	NM_000418; NM_001257406; NM_001257407; NM_001257997; ENST00000170630; ENST00000395762; ENST00000543915; ENST00000561742; ENST00000561946; ENST00000562142; ENST00000562968; ENST00000563002; ENST00000563787; ENST00000563886; ENST00000563926; ENST00000565179; ENST00000565352; ENST00000565696; ENST00000565915; ENST00000566117; ENST00000566318; ENST00000568746; ENST00000628578; BC136365; BC151131; OTT…	IL4R	interleukin 4 receptor	3566	NM_000418; NM_001257406; NM_001257407; NM_001257997; ENST00000170630; ENST00000395762; ENST00000543915; ENST00000561742; ENST00000561946; ENST00000562142; ENST00000562968; ENST00000563002; ENST00000563787; ENST00000563886; ENST00000563926; ENST00000565179; ENST00000565352; ENST00000565696; ENST00000565915; ENST00000566117; ENST00000566318; ENST00000568746; ENST00000628578; BC136365; BC151131; OTT…
TC2200008620.hg.1	1.52	0.0012	NM_001177701; NM_006860; NR_033531; ENST00000340630; ENST00000415653; ENST00000417951; ENST00000430701; ENST00000433985; ENST00000440696; ENST00000465023; ENST00000471809; ENST00000474616; ENST00000476548; ENST00000495555; ENST00000495987; BC000566; OTTHUMT00000318834; OTTHUMT00000318835; OTTHUMT00000318836; OTTHUMT00000318837; OTTHUMT00000318838; OTTHUMT00000318839; OTTHUMT00000318840; OTTHUMT00…	IFT27	intraflagellar transport 27	11020	NM_001177701; NM_006860; NR_033531; ENST00000340630; ENST00000415653; ENST00000417951; ENST00000430701; ENST00000433985; ENST00000440696; ENST00000465023; ENST00000471809; ENST00000474616; ENST00000476548; ENST00000495555; ENST00000495987; BC000566; OTTHUMT00000318834; OTTHUMT00000318835; OTTHUMT00000318836; OTTHUMT00000318837; OTTHUMT00000318838; OTTHUMT00000318839; OTTHUMT00000318840; OTTHUMT00…
TC0300013772.hg.1	-1.57	0.0081	NM_001134435; NM_032263; ENST00000265239; ENST00000416896; ENST00000452735; ENST00000453254; ENST00000455191; ENST00000463651; ENST00000469822; ENST00000473225; ENST00000478903; ENST00000480302; ENST00000485787; ENST00000490748; ENST00000493624; BC136253; OTTHUMT00000339730; OTTHUMT00000339731; OTTHUMT00000339732; OTTHUMT00000339733; OTTHUMT00000339734; OTTHUMT00000339735; OTTHUMT00000339736; OTT…	IQCG	IQ motif containing G	84223	NM_001134435; NM_032263; ENST00000265239; ENST00000416896; ENST00000452735; ENST00000453254; ENST00000455191; ENST00000463651; ENST00000469822; ENST00000473225; ENST00000478903; ENST00000480302; ENST00000485787; ENST00000490748; ENST00000493624; BC136253; OTTHUMT00000339730; OTTHUMT00000339731; OTTHUMT00000339732; OTTHUMT00000339733; OTTHUMT00000339734; OTTHUMT00000339735; OTTHUMT00000339736; OTT…
TC0100006483.hg.1	2.48	0.0006	NM_005101; ENST00000379389; ENST00000624652; ENST00000624697; BC009507; OTTHUMT00000097989; OTTHUMT00000479384; OTTHUMT00000479385	ISG15	ISG15 ubiquitin-like modifier	9636	NM_005101; ENST00000379389; ENST00000624652; ENST00000624697; BC009507; OTTHUMT00000097989; OTTHUMT00000479384; OTTHUMT00000479385; CCDS6.1; hsa_circ_0009211; ISG15.bAug10; ISG15.cAug10; uc001acj.5; uc057ayq.1; uc057ayr.1
TC1500010422.hg.1	1.95	0.0023	NM_001289910; NM_001290114; NM_002168; ENST00000330062; ENST00000540499; ENST00000559482; ENST00000560061; BC009244; BC071828; OTTHUMT00000313426; OTTHUMT00000417507; OTTHUMT00000417508; OTTHUMT00000417509	IDH2	isocitrate dehydrogenase 2 (NADP+), mitochondrial	3418	NM_001289910; NM_001290114; NM_002168; ENST00000330062; ENST00000540499; ENST00000559482; ENST00000560061; BC009244; BC071828; OTTHUMT00000313426; OTTHUMT00000417507; OTTHUMT00000417508; OTTHUMT00000417509; CCDS10359.1; hsa_circ_0036756; hsa_circ_0036757; hsa_circ_0036758; hsa_circ_0036759; IDH2.bAug10; IDH2.dAug10; uc002box.4; uc010uqb.3; uc059ndi.1; uc059ndj.1
TC0700007800.hg.1	-1.8	0.0088	hsa_circ_0004424; hsa_circ_0008413	INTS4L1	Jeck2013 ANNOTATED, INTERNAL, ncRNA, OVEXON best transcript NR_027393; Jeck2013, Salzman2013 ANNOTATED, INTERNAL, ncRNA, OVEXON best transcript NR_027393		hsa_circ_0004424; hsa_circ_0008413; ENST00000438455; ENST00000587624; NONHSAT121079; OTTHUMT00000344451; OTTHUMT00000460821; TCONS_l2_00025960; TCONS_l2_00025961; TCONS_l2_00025962; TCONS_l2_00025963; TCONS_l2_00025964; TCONS_l2_00025965; TCONS_l2_00025966; TCONS_l2_00027131
TC0300007720.hg.1	1.63	0.0061	NM_032505; ENST00000417314; ENST00000460576; ENST00000460784; ENST00000469661; ENST00000484414; BC117487; OTTHUMT00000352189; OTTHUMT00000352190; OTTHUMT00000352192; OTTHUMT00000352193; OTTHUMT00000352194	KBTBD8	kelch repeat and BTB (POZ) domain containing 8	84541	NM_032505; ENST00000417314; ENST00000460576; ENST00000460784; ENST00000469661; ENST00000484414; BC117487; OTTHUMT00000352189; OTTHUMT00000352190; OTTHUMT00000352192; OTTHUMT00000352193; OTTHUMT00000352194; CCDS2906.2; hsa_circ_0066481; hsa_circ_0066482; KBTBD8.bAug10; uc003dmy.4; uc011bfv.3; uc062lif.1; uc062lig.1; uc062lih.1; NONHSAT090311
TC0600009144.hg.1	-1.64	0.0099	NM_153369; ENST00000368847; BC036115; OTTHUMT00000041827	KIAA1919	KIAA1919	91749	NM_153369; ENST00000368847; BC036115; OTTHUMT00000041827; CCDS5090.1; hsa_circ_0001638; uc003puv.5; chr6_111583459_111585149
TC1900008864.hg.1	1.98	0.0045	NR_104095; NR_104096; NR_104097; OTTHUMT00000140799; OTTHUMT00000140800; OTTHUMT00000317138; OTTHUMT00000346502; OTTHUMT00000346503; OTTHUMT00000346504; OTTHUMT00000346505; OTTHUMT00000346506	KIR3DX1	killer cell immunoglobulin-like receptor, three domains, X1	90011	NR_104095; NR_104096; NR_104097; OTTHUMT00000140799; OTTHUMT00000140800; OTTHUMT00000317138; OTTHUMT00000346502; OTTHUMT00000346503; OTTHUMT00000346504; OTTHUMT00000346505; OTTHUMT00000346506; NR_026716_4; KIR3DX1.bAug10; KIR3DX1.fAug10; KIR3DX1.gAug10; uc010erm.4; uc061cri.1; uc061crj.1; uc061crk.1; uc061crl.1; uc061crm.1; uc061crn.1; uc061cro.1; ENST00000221567; ENST00000434659; ENST00000446586…
TC0700011770.hg.1	-1.71	0.0028	NM_001013406; NM_004912; NM_194454; NM_194455; NM_194456; ENST00000340022; ENST00000394503; ENST00000394505; ENST00000394507; ENST00000412043; ENST00000413688; ENST00000422347; ENST00000425073; ENST00000425919; ENST00000430102; ENST00000433016; ENST00000440209; ENST00000444960; ENST00000445516; ENST00000452773; ENST00000454017; ENST00000458177; ENST00000458493; ENST00000466166; ENST00000470309; E…	KRIT1	KRIT1, ankyrin repeat containing	889	NM_001013406; NM_004912; NM_194454; NM_194455; NM_194456; ENST00000340022; ENST00000394503; ENST00000394505; ENST00000394507; ENST00000412043; ENST00000413688; ENST00000422347; ENST00000425073; ENST00000425919; ENST00000430102; ENST00000433016; ENST00000440209; ENST00000444960; ENST00000445516; ENST00000452773; ENST00000454017; ENST00000458177; ENST00000458493; ENST00000466166; ENST00000470309; E…
TC0900010366.hg.1	1.72	0.0087	NM_001206; ENST00000377126; BC069431; BC074879; BC074880; OTTHUMT00000052602	KLF9	Kruppel-like factor 9	687	NM_001206; ENST00000377126; BC069431; BC074879; BC074880; OTTHUMT00000052602; CCDS6633.1; hsa_circ_0087185; hsa_circ_0087186; uc004aht.4
TC1800007969.hg.1	1.64	0.0052	NM_173464; ENST00000284898; ENST00000317931; ENST00000400104; ENST00000400105; ENST00000578677; ENST00000580162; ENST00000581231; ENST00000583054; ENST00000583809; BC039316; OTTHUMT00000254447; OTTHUMT00000254448; OTTHUMT00000254449; OTTHUMT00000443617; OTTHUMT00000443618; OTTHUMT00000443619; OTTHUMT00000443620; OTTHUMT00000444193	L3MBTL4	l(3)mbt-like 4 (Drosophila)	91133	NM_173464; ENST00000284898; ENST00000317931; ENST00000400104; ENST00000400105; ENST00000578677; ENST00000580162; ENST00000581231; ENST00000583054; ENST00000583809; BC039316; OTTHUMT00000254447; OTTHUMT00000254448; OTTHUMT00000254449; OTTHUMT00000443617; OTTHUMT00000443618; OTTHUMT00000443619; OTTHUMT00000443620; OTTHUMT00000444193; CCDS11839.2; hsa_circ_0000824; hsa_circ_0046756; hsa_circ_0046757…
TC0600009051.hg.1	-1.67	0.0022	NM_145315; ENST00000368977; ENST00000421954; ENST00000430458; ENST00000431865; ENST00000437715; ENST00000481842; ENST00000486863; BC018445; OTTHUMT00000041719; OTTHUMT00000125180; OTTHUMT00000125182; OTTHUMT00000316390; OTTHUMT00000316391; OTTHUMT00000316392; OTTHUMT00000316403	LACE1	lactation elevated 1	246269	NM_145315; ENST00000368977; ENST00000421954; ENST00000430458; ENST00000431865; ENST00000437715; ENST00000481842; ENST00000486863; BC018445; OTTHUMT00000041719; OTTHUMT00000125180; OTTHUMT00000125182; OTTHUMT00000316390; OTTHUMT00000316391; OTTHUMT00000316392; OTTHUMT00000316403; CCDS5067.1; hsa_circ_0077568; hsa_circ_0077569; uc003psj.4; uc063qls.1; uc063qlt.1; uc063qlu.1; uc063qlv.1; uc063qly.1;…
TC1700012216.hg.1	1.61	0.0028	NM_002308; NM_009587; NR_024043; ENST00000302228; ENST00000313648; ENST00000395473; ENST00000448970; ENST00000467111; ENST00000481514; ENST00000486774; ENST00000577392; ENST00000578944; ENST00000579402; ENST00000579930; ENST00000580779; ENST00000581710; ENST00000583671; ENST00000584386; ENST00000584661; BC105942; BC105944; BC110340; OTTHUMT00000255583; OTTHUMT00000255584; OTTHUMT00000255585; OTTH…	LGALS9	lectin, galactoside-binding, soluble, 9	3965	NM_002308; NM_009587; NR_024043; ENST00000302228; ENST00000313648; ENST00000395473; ENST00000448970; ENST00000467111; ENST00000481514; ENST00000486774; ENST00000577392; ENST00000578944; ENST00000579402; ENST00000579930; ENST00000580779; ENST00000581710; ENST00000583671; ENST00000584386; ENST00000584661; BC105942; BC105944; BC110340; OTTHUMT00000255583; OTTHUMT00000255584; OTTHUMT00000255585; OTTH…
TC1700010050.hg.1	2	0.0007	NM_001042685; ENST00000324290; ENST00000423676; ENST00000578481; ENST00000578724; ENST00000581490; ENST00000584703; OTTHUMT00000253230; OTTHUMT00000443757; OTTHUMT00000443758; OTTHUMT00000443759; OTTHUMT00000443760; uc002gwz.1	LGALS9B	lectin, galactoside-binding, soluble, 9B	284194	NM_001042685; ENST00000324290; ENST00000423676; ENST00000578481; ENST00000578724; ENST00000581490; ENST00000584703; OTTHUMT00000253230; OTTHUMT00000443757; OTTHUMT00000443758; OTTHUMT00000443759; OTTHUMT00000443760; uc002gwz.1; BC105943_2; CCDS42283.1; hsa_circ_0042440; hsa_circ_0042441; LGALS9B.eAug10; uc002gxa.2; uc060cqa.1; uc060cqb.1; uc060cqc.1; uc060cqd.1; NONHSAT146573; NONHSAT146574
TC1700007127.hg.1	2.27	0.0004	NM_001040078; BC073889; BC105943; OTTHUMT00000131456; OTTHUMT00000446474; OTTHUMT00000446475; OTTHUMT00000446476; OTTHUMT00000446477; OTTHUMT00000446478; OTTHUMT00000446479; OTTHUMT00000446480; OTTHUMT00000446481; OTTHUMT00000446482; OTTHUMT00000446483; OTTHUMT00000446484; OTTHUMT00000446485; OTTHUMT00000446486; OTTHUMT00000446581	LGALS9C; LGALS9B	lectin, galactoside-binding, soluble, 9C; lectin, galactoside-binding, soluble, 9B	654346; 284194	NM_001040078; BC073889; BC105943; OTTHUMT00000131456; OTTHUMT00000446474; OTTHUMT00000446475; OTTHUMT00000446476; OTTHUMT00000446477; OTTHUMT00000446478; OTTHUMT00000446479; OTTHUMT00000446480; OTTHUMT00000446481; OTTHUMT00000446482; OTTHUMT00000446483; OTTHUMT00000446484; OTTHUMT00000446485; OTTHUMT00000446486; OTTHUMT00000446581; CCDS32587.1; hsa_circ_0042343; hsa_circ_0042344; uc002gtw.4; uc06…
TC1700011551.hg.1	-2.42	0.0024	OTTHUMT00000450076; OTTHUMT00000450077; OTTHUMT00000450078; OTTHUMT00000450079	LRRC37A16P; SH3GL1P3	leucine rich repeat containing 37, member A16, pseudogene; SH3-domain GRB2-like 1 pseudogene 3	651250; 727736	OTTHUMT00000450076; OTTHUMT00000450077; OTTHUMT00000450078; OTTHUMT00000450079; ENST00000585915; ENST00000586022; ENST00000590010; ENST00000590019; NONHSAT055478; NONHSAT055498; NONHSAT055506; TCONS_l2_00011427; TCONS_l2_00011429; TCONS_l2_00011430
TC1700008102.hg.1	-2.14	0.0025	ENST00000333412; ENST00000572638; ENST00000576629; OTTHUMT00000440299; OTTHUMT00000440300	LRRC37A2	leucine rich repeat containing 37, member A2	474170	ENST00000333412; ENST00000572638; ENST00000576629; OTTHUMT00000440299; OTTHUMT00000440300; NM_001006607_3; ENST00000578752; BC040501_2; BC172554; CCDS42353.1; uc002ikn.2; uc060gkw.1; uc060gkx.1; uc060gky.1; uc060gkz.1; ENST00000627462; hsa_circ_0044203; hsa_circ_0044205; hsa_circ_0044206; hsa_circ_0044207; hsa_circ_0044208; hsa_circ_0044209; hsa_circ_0044210; NONHSAT054211
TC0600007597.hg.1	1.93	0.0074	NM_007161; NM_205837; NM_205838; NR_029461; NR_029462; ENST00000211921; ENST00000303757; ENST00000339530; ENST00000376086; ENST00000376089; ENST00000376090; ENST00000376092; ENST00000376093; ENST00000376096; ENST00000376099; ENST00000376110; ENST00000396101; ENST00000396112; ENST00000418507; ENST00000419073; ENST00000433492; ENST00000438075; ENST00000460834; ENST00000464044; ENST00000464526; ENST…	LST1	leukocyte specific transcript 1	7940	NM_007161; NM_205837; NM_205838; NR_029461; NR_029462; ENST00000211921; ENST00000303757; ENST00000339530; ENST00000376086; ENST00000376089; ENST00000376090; ENST00000376092; ENST00000376093; ENST00000376096; ENST00000376099; ENST00000376110; ENST00000396101; ENST00000396112; ENST00000418507; ENST00000419073; ENST00000433492; ENST00000438075; ENST00000460834; ENST00000464044; ENST00000464526; ENST…
TC1600011368.hg.1	1.85	0.0025	NM_001014987; NM_001014988; NM_001014989; NM_014387; ENST00000360872; ENST00000395456; ENST00000395461; ENST00000454369; ENST00000562472; ENST00000562701; ENST00000563964; ENST00000564277; ENST00000564447; ENST00000566177; ENST00000566270; ENST00000566415; ENST00000568440; ENST00000568899; ENST00000570232; ENST00000630764; BC011563; uc010vdj.2	LAT	linker for activation of T-cells	27040	NM_001014987; NM_001014988; NM_001014989; NM_014387; ENST00000360872; ENST00000395456; ENST00000395461; ENST00000454369; ENST00000562472; ENST00000562701; ENST00000563964; ENST00000564277; ENST00000564447; ENST00000566177; ENST00000566270; ENST00000566415; ENST00000568440; ENST00000568899; ENST00000570232; ENST00000630764; BC011563; uc010vdj.2; CCDS10647.1; CCDS32425.1; CCDS45455.1; CCDS53999.1; …
TC2100006982.hg.1	-1.81	0.0097	NR_038883	LINC00649	long intergenic non-protein coding RNA 649	100506334	NR_038883; NM_001288961; ENST00000381181.1; ENST00000400353.2; ENST00000427447.1; ENST00000593977.1; ENST00000594370.1; ENST00000594752.1; ENST00000595747.1; ENST00000596365.1; ENST00000597626.1; ENST00000598119.1; ENST00000599421.1; ENST00000600155.1; ENST00000601471.1; ENST00000608129.1; ENST00000608431.1; ENST00000609132.1; ENST00000610236.1; FLJ46020.cAug10; FLJ46020.fAug10; hsa_circ_0061579;…
TC0800012371.hg.1	3.45	1.8e-05	NM_001127213; NM_002346; ENST00000292494; ENST00000429120; ENST00000517503; ENST00000519546; ENST00000519611; ENST00000520466; ENST00000520531; ENST00000521003; ENST00000521182; ENST00000521699; ENST00000522024; ENST00000522528; ENST00000522971; BC119708; BC119709; OTTHUMT00000380069; OTTHUMT00000380070; OTTHUMT00000380071; OTTHUMT00000380106; OTTHUMT00000380108; OTTHUMT00000380109; OTTHUMT000003…	LY6E	lymphocyte antigen 6 complex, locus E	4061	NM_001127213; NM_002346; ENST00000292494; ENST00000429120; ENST00000517503; ENST00000519546; ENST00000519611; ENST00000520466; ENST00000520531; ENST00000521003; ENST00000521182; ENST00000521699; ENST00000522024; ENST00000522528; ENST00000522971; BC119708; BC119709; OTTHUMT00000380069; OTTHUMT00000380070; OTTHUMT00000380071; OTTHUMT00000380106; OTTHUMT00000380108; OTTHUMT00000380109; OTTHUMT000003…
TC0600007595.hg.1	1.56	0.0025	NM_000595; NM_001159740; ENST00000418386; ENST00000454783; ENST00000471842; ENST00000489638; BC034729; OTTHUMT00000076237; OTTHUMT00000076238; OTTHUMT00000259097; OTTHUMT00000259098	LTA	lymphotoxin alpha	4049	NM_000595; NM_001159740; ENST00000418386; ENST00000454783; ENST00000471842; ENST00000489638; BC034729; OTTHUMT00000076237; OTTHUMT00000076238; OTTHUMT00000259097; OTTHUMT00000259098; CCDS4701.1; uc003nue.3; uc011dnu.3; uc063nbu.1; uc063nbv.1; NONHSAT108790
TC1200009550.hg.1	-1.67	0.0094	NM_001042603; ENST00000382815; ENST00000399788; ENST00000535014; ENST00000535269; ENST00000536014; ENST00000540156; ENST00000540168; ENST00000540838; ENST00000541335; ENST00000543507; ENST00000544760; ENST00000544777; OTTHUMT00000397812; OTTHUMT00000397814; OTTHUMT00000397815; OTTHUMT00000397816; OTTHUMT00000397817; OTTHUMT00000397818; OTTHUMT00000397819; OTTHUMT00000397820; OTTHUMT00000397821; O…	KDM5A	lysine (K)-specific demethylase 5A	5927	NM_001042603; ENST00000382815; ENST00000399788; ENST00000535014; ENST00000535269; ENST00000536014; ENST00000540156; ENST00000540168; ENST00000540838; ENST00000541335; ENST00000543507; ENST00000544760; ENST00000544777; OTTHUMT00000397812; OTTHUMT00000397814; OTTHUMT00000397815; OTTHUMT00000397816; OTTHUMT00000397817; OTTHUMT00000397818; OTTHUMT00000397819; OTTHUMT00000397820; OTTHUMT00000397821; O…
TC1100011374.hg.1	-1.9	0.0032	NM_001300907; NM_001300908; NM_001300909; NM_016028; NM_017635; ENST00000304363; ENST00000323599; ENST00000401547; ENST00000402185; ENST00000402789; ENST00000405515; ENST00000427752; ENST00000434573; ENST00000441488; ENST00000453170; ENST00000458496; ENST00000466295; ENST00000524672; ENST00000533271; ENST00000615954; BC098121; BC099714; BC103498; BC104483; OTTHUMT00000318319; OTTHUMT00000318320; …	KMT5B	lysine (K)-specific methyltransferase 5B	51111	NM_001300907; NM_001300908; NM_001300909; NM_016028; NM_017635; ENST00000304363; ENST00000323599; ENST00000401547; ENST00000402185; ENST00000402789; ENST00000405515; ENST00000427752; ENST00000434573; ENST00000441488; ENST00000453170; ENST00000458496; ENST00000466295; ENST00000524672; ENST00000533271; ENST00000615954; BC098121; BC099714; BC103498; BC104483; OTTHUMT00000318319; OTTHUMT00000318320; …
TC0300013336.hg.1	1.94	0.0043	NM_014398; ENST00000265598; ENST00000466939; ENST00000470251; ENST00000476015; ENST00000486686; BC032940; OTTHUMT00000350863; OTTHUMT00000350864; OTTHUMT00000350865; OTTHUMT00000350866; OTTHUMT00000350867	LAMP3	lysosomal-associated membrane protein 3	27074	NM_014398; ENST00000265598; ENST00000466939; ENST00000470251; ENST00000476015; ENST00000486686; BC032940; OTTHUMT00000350863; OTTHUMT00000350864; OTTHUMT00000350865; OTTHUMT00000350866; OTTHUMT00000350867; CCDS3242.1; LAMP3.aAug10; uc003flh.5; uc062qnq.1; uc062qnr.1; uc062qns.1; uc062qnt.1; NONHSAT093635
TC0100009199.hg.1	1.95	0.0032	NM_033055; ENST00000370152; ENST00000421661; OTTHUMT00000029657; OTTHUMT00000029658	MFSD14A	major facilitator superfamily domain containing 14A	64645	NM_033055; ENST00000370152; ENST00000421661; OTTHUMT00000029657; OTTHUMT00000029658; BC172469; CCDS763.1; hsa_circ_0000096; hsa_circ_0013301; hsa_circ_0013302; hsa_circ_0013303; hsa_circ_0013304; uc001dst.4; uc057iqd.1; chr1_100533532_100534142
TC0600007495.hg.1	1.81	0.0034	NM_001242758; NM_002116; ENST00000376802; ENST00000376806; ENST00000376809; ENST00000396634; ENST00000461903; ENST00000479320; ENST00000495183; ENST00000496081; BC003069; BC008611; BC019236; OTTHUMT00000252909; OTTHUMT00000252910; OTTHUMT00000252911; OTTHUMT00000252912; OTTHUMT00000252913; OTTHUMT00000252914; OTTHUMT00000252915; uc003nol.3	HLA-A	major histocompatibility complex, class I, A	3105	NM_001242758; NM_002116; ENST00000376802; ENST00000376806; ENST00000376809; ENST00000396634; ENST00000461903; ENST00000479320; ENST00000495183; ENST00000496081; BC003069; BC008611; BC019236; OTTHUMT00000252909; OTTHUMT00000252910; OTTHUMT00000252911; OTTHUMT00000252912; OTTHUMT00000252913; OTTHUMT00000252914; OTTHUMT00000252915; uc003nol.3; CCDS34373.1; HLA_.fAug10; HLA_.gAug10; uc021yub.2; uc063…
TC0600014258.hg.1	1.86	0.0007	ENST00000412585; ENST00000434333; ENST00000463574; ENST00000474381; ENST00000481849; ENST00000497377; ENST00000498007; BC013187; BC091497; OTTHUMT00000076280; OTTHUMT00000258071; OTTHUMT00000258072; OTTHUMT00000258074; OTTHUMT00000258076; OTTHUMT00000258077; OTTHUMT00000335177	HLA-B	major histocompatibility complex, class I, B	3106	ENST00000412585; ENST00000434333; ENST00000463574; ENST00000474381; ENST00000481849; ENST00000497377; ENST00000498007; BC013187; BC091497; OTTHUMT00000076280; OTTHUMT00000258071; OTTHUMT00000258072; OTTHUMT00000258074; OTTHUMT00000258076; OTTHUMT00000258077; OTTHUMT00000335177; NM_005514_3; CCDS34394.1; uc003nth.3; uc063nac.1; uc063nad.1; uc063nae.1; uc063naf.1; uc063nag.1; uc063nah.1; hsa_circ_0…
TC0600007530.hg.1	1.73	0.001	NM_005516; ENST00000376630; ENST00000484194; ENST00000493699; BC002578; BC040479; OTTHUMT00000076282; OTTHUMT00000256052; OTTHUMT00000256053	HLA-E	major histocompatibility complex, class I, E	3133	NM_005516; ENST00000376630; ENST00000484194; ENST00000493699; BC002578; BC040479; OTTHUMT00000076282; OTTHUMT00000256052; OTTHUMT00000256053; CCDS34379.1; HLA-E.bAug10; uc003nqg.4; uc063mrt.1; uc063mru.1
TC0600007487.hg.1	1.6	0.0023	NM_002127; ENST00000360323; ENST00000376815; ENST00000376818; ENST00000376828; ENST00000428701; ENST00000478355; ENST00000478519; BC021708; OTTHUMT00000076286; OTTHUMT00000076287; OTTHUMT00000076288; OTTHUMT00000086164; OTTHUMT00000251299; OTTHUMT00000251300; uc003nnw.2	HLA-G	major histocompatibility complex, class I, G	3135	NM_002127; ENST00000360323; ENST00000376815; ENST00000376818; ENST00000376828; ENST00000428701; ENST00000478355; ENST00000478519; BC021708; OTTHUMT00000076286; OTTHUMT00000076287; OTTHUMT00000076288; OTTHUMT00000086164; OTTHUMT00000251299; OTTHUMT00000251300; uc003nnw.2; CCDS4668.1; uc003nnz.4; uc003raj.4; uc010jrn.3; uc063mov.1; uc063mow.1; uc063mox.1; NONHSAT108555
TC0600007494.hg.1	3.42	0.0042	OTTHUMT00000076510	HLA-U	major histocompatibility complex, class I, U (pseudogene)	352965	OTTHUMT00000076510; ENST00000418981; NONHSAT108567
TC1600011378.hg.1	2.61	8.42e-06	NM_001293204; NM_001293205; NM_005115; NM_017458; NM_024516; ENST00000320330; ENST00000357402; ENST00000395353; ENST00000562463; ENST00000563096; ENST00000563123; ENST00000563558; ENST00000563915; ENST00000565164; ENST00000565830; ENST00000566066; ENST00000566252; ENST00000566554; ENST00000566859; ENST00000568068; ENST00000569612; ENST00000569887; ENST00000570061; ENST00000570234; ENST00000629059…	MVP; PAGR1	major vault protein; PAXIP1 associated glutamate-rich protein 1	9961; 79447	NM_001293204; NM_001293205; NM_005115; NM_017458; NM_024516; ENST00000320330; ENST00000357402; ENST00000395353; ENST00000562463; ENST00000563096; ENST00000563123; ENST00000563558; ENST00000563915; ENST00000565164; ENST00000565830; ENST00000566066; ENST00000566252; ENST00000566554; ENST00000566859; ENST00000568068; ENST00000569612; ENST00000569887; ENST00000570061; ENST00000570234; ENST00000629059…
TC0600011853.hg.1	1.81	0.004	NM_014623; ENST00000244711; BC001754; OTTHUMT00000040574	MEA1	male-enhanced antigen 1	4201	NM_014623; ENST00000244711; BC001754; OTTHUMT00000040574; CCDS4879.1; hsa_circ_0001606; uc003otk.4
TC0600012434.hg.1	-1.6	0.0028	NM_002395; ENST00000369705; BC025246; OTTHUMT00000041350	ME1	malic enzyme 1, NADP(+)-dependent, cytosolic	4199	NM_002395; ENST00000369705; BC025246; OTTHUMT00000041350; CCDS34492.1; hsa_circ_0003267; hsa_circ_0077209; hsa_circ_0077210; hsa_circ_0077211; hsa_circ_0077212; hsa_circ_0077213; hsa_circ_0077214; hsa_circ_0077215; hsa_circ_0077216; hsa_circ_0077217; hsa_circ_0077218; hsa_circ_0077219; uc003pjy.4; chr6_84108085_84117620
TC1100010998.hg.1	-2.19	0.0028	ENST00000398984; ENST00000398986; ENST00000425663; ENST00000526086; ENST00000526153; ENST00000528394; ENST00000532442; OTTHUMT00000394287; OTTHUMT00000394288; OTTHUMT00000394289; OTTHUMT00000394290; OTTHUMT00000395376	MS4A4E	membrane-spanning 4-domains, subfamily A, member 4E	643680	ENST00000398984; ENST00000398986; ENST00000425663; ENST00000526086; ENST00000526153; ENST00000528394; ENST00000532442; OTTHUMT00000394287; OTTHUMT00000394288; OTTHUMT00000394289; OTTHUMT00000394290; OTTHUMT00000395376; MS4A4E.aAug10; MS4A4E.eAug10; uc001nox.3; uc001noy.3; uc009ymw.3; uc031xqf.2; uc058btl.1; uc058btm.1; uc058btn.1; hsa_circ_0022211
TC0800009589.hg.1	-1.56	0.0006	ENST00000500944.2; ENST00000526648.2; hsa_circ_0001779; OTTHUMT00000383955; uc010lrv.2	AF131215.3; XKR6	Memczak2013 ALT_ACCEPTOR, ALT_DONOR, coding, INTERNAL, intronic best transcript NM_173683; novel transcript		ENST00000500944.2; ENST00000526648.2; hsa_circ_0001779; OTTHUMT00000383955; uc010lrv.2; ENST00000526648; BC132953; BC132979; HG500892.1:1..1741:ncRNA; NONHSAT125036; NONHSAT125037; NONHSAT125038
TC0900010885.hg.1	1.65	0.0055	OTTHUMT00000053235	MT1P1	metallothionein 1 pseudogene 1	493987	OTTHUMT00000053235; ENST00000396160; NONHSAT133368
TC2000007212.hg.1	1.65	0.0048	OTTHUMT00000078853	MT1P3	metallothionein 1 pseudogene 3	140851	OTTHUMT00000078853; ENST00000421424; NONHSAT079477; NONHSAT147164
TC1600007963.hg.1	1.8	0.0098	NR_003658; NR_027781; OTTHUMT00000350773; OTTHUMT00000350774	MT1DP	metallothionein 1D, pseudogene (functional)	326343	NR_003658; NR_027781; OTTHUMT00000350773; OTTHUMT00000350774; MT1DP.bAug10; ENST00000463480; ENST00000486551; lnc-MT1A-1:1; lnc-MT1A-1:2; lnc-MT1A-1:3; lnc-MT1A-1:4; NONHSAT142693; NONHSAT142694; NONHSAT142695; TCONS_00024226; TCONS_00024227; TCONS_00024856; TCONS_00024857
TC1600007958.hg.1	1.82	0.0039	NR_001447; ENST00000565768; ENST00000566367; OTTHUMT00000431636; OTTHUMT00000434383	MT1L	metallothionein 1L (gene/pseudogene)	4500	NR_001447; ENST00000565768; ENST00000566367; OTTHUMT00000431636; OTTHUMT00000434383; hsa_circ_0039462; hsa_circ_0039463; hsa_circ_0039464
TC1600011399.hg.1	1.92	0.003	NM_005952; ENST00000394485; ENST00000562939; ENST00000564974; ENST00000568370; BC018190; BC032131; BC032338; OTTHUMT00000257060; OTTHUMT00000433818; OTTHUMT00000433819; OTTHUMT00000433993	MT1X	metallothionein 1X	4501	NM_005952; ENST00000394485; ENST00000562939; ENST00000564974; ENST00000568370; BC018190; BC032131; BC032338; OTTHUMT00000257060; OTTHUMT00000433818; OTTHUMT00000433819; OTTHUMT00000433993; CCDS10768.1; hsa_circ_0039471; uc002ejy.4; uc059umr.1; uc059ums.1; uc059umu.1; NONHSAT142704; NONHSAT142705; NONHSAT142707
TC0100013037.hg.1	1.7	0.0049	ENST00000421314	MT1XP1	metallothionein 1X pseudogene 1 [Source:HGNC Symbol;Acc:HGNC:7442]		ENST00000421314; NONHSAT001093; NONHSAT001094; NONHSAT001095; OTTHUMT00000092471
TC1600007957.hg.1	1.89	0.0024	NM_005953; ENST00000245185; ENST00000561491; ENST00000562017; ENST00000563985; ENST00000567300; BC007034; BC070289; OTTHUMT00000257061; OTTHUMT00000434298; OTTHUMT00000434300; OTTHUMT00000434301; OTTHUMT00000434302	MT2A	metallothionein 2A	4502	NM_005953; ENST00000245185; ENST00000561491; ENST00000562017; ENST00000563985; ENST00000567300; BC007034; BC070289; OTTHUMT00000257061; OTTHUMT00000434298; OTTHUMT00000434300; OTTHUMT00000434301; OTTHUMT00000434302; CCDS10763.1; hsa_circ_0039459; hsa_circ_0039460; hsa_circ_0039461; MT2AandMT1A.aAug10; uc002ejh.4; uc059uma.1; uc059umb.1; uc059umc.1; uc059umd.1; chr16_56642600_56642903; NONHSAT1426…
TC0200013019.hg.1	-1.66	0.0019	NM_032601; ENST00000244217; ENST00000413592; ENST00000462609; ENST00000486135; ENST00000494660; BC020825; OTTHUMT00000251917; OTTHUMT00000330543; OTTHUMT00000330544; OTTHUMT00000330546; OTTHUMT00000332176	MCEE	methylmalonyl CoA epimerase	84693	NM_032601; ENST00000244217; ENST00000413592; ENST00000462609; ENST00000486135; ENST00000494660; BC020825; OTTHUMT00000251917; OTTHUMT00000330543; OTTHUMT00000330544; OTTHUMT00000330546; OTTHUMT00000332176; CCDS1915.1; uc002shs.3; uc061kme.1; uc061kmf.1; uc061kmg.1; uc061kmh.1; NONHSAT071548
TC0600011331.hg.1	-1.52	0.0018	OTTHUMT00000076119	MICF	MHC class I polypeptide-related sequence F (pseudogene)	352957	OTTHUMT00000076119; ENST00000432679; NONHSAT108556
TC0200009444.hg.1	-2.07	0.001	NR_029672	MIR128-1	microRNA 128-1	406915	NR_029672; uc010zbi.2; ENST00000384921; LM608487.1:1..82:precursor_RNA; NONHSAT074598; NR_029672.1:1..82:precursor_RNA
TC0200007806.hg.1	-2.98	0.0014	NR_039633	MIR4434	microRNA 4434	100616419	NR_039633; NONHSAT071121; NR_039633.1:1..53:precursor_RNA
TC1400010563.hg.1	2.45	0.0034	NR_049827; ENST00000583555; BC002792; OTTHUMT00000324218	MIR5195; IGHV5-78	microRNA 5195; immunoglobulin heavy variable 5-78 (pseudogene)	100847062; 28387	NR_049827; ENST00000583555; BC002792; OTTHUMT00000324218; uc059ghl.1; ENST00000450948; NONHSAT040557; NR_049827.1:1..115:precursor_RNA
TC1200010633.hg.1	1.51	0.0096	NM_001012300; NM_001278341; NM_006337; ENST00000343810; ENST00000357123; ENST00000546244; ENST00000547182; ENST00000548334; ENST00000548596; ENST00000548602; ENST00000548646; ENST00000549000; ENST00000549528; ENST00000550165; ENST00000551598; ENST00000551625; ENST00000552206; ENST00000552596; ENST00000553173; BC011794; OTTHUMT00000405098; OTTHUMT00000405099; OTTHUMT00000405100; OTTHUMT00000405101…	MCRS1	microspherule protein 1	10445	NM_001012300; NM_001278341; NM_006337; ENST00000343810; ENST00000357123; ENST00000546244; ENST00000547182; ENST00000548334; ENST00000548596; ENST00000548602; ENST00000548646; ENST00000549000; ENST00000549528; ENST00000550165; ENST00000551598; ENST00000551625; ENST00000552206; ENST00000552596; ENST00000553173; BC011794; OTTHUMT00000405098; OTTHUMT00000405099; OTTHUMT00000405100; OTTHUMT00000405101…
TC1100012966.hg.1	-1.89	0.0009	NM_001282663; NM_001282664; NM_001282665; NM_001282666; NM_001282667; NM_001282668; NM_014632; ENST00000256194; ENST00000342902; ENST00000379612; ENST00000524685; ENST00000524730; ENST00000525075; ENST00000525119; ENST00000525216; ENST00000525444; ENST00000525618; ENST00000525979; ENST00000526475; ENST00000526604; ENST00000526672; ENST00000527195; ENST00000527546; ENST00000528931; ENST00000529562…	MICAL2	microtubule associated monooxygenase, calponin and LIM domain containing 2	9645	NM_001282663; NM_001282664; NM_001282665; NM_001282666; NM_001282667; NM_001282668; NM_014632; ENST00000256194; ENST00000342902; ENST00000379612; ENST00000524685; ENST00000524730; ENST00000525075; ENST00000525119; ENST00000525216; ENST00000525444; ENST00000525618; ENST00000525979; ENST00000526475; ENST00000526604; ENST00000526672; ENST00000527195; ENST00000527546; ENST00000528931; ENST00000529562…
TC1300008292.hg.1	-1.51	0.0032	NM_152726; ENST00000382374; ENST00000460488; ENST00000468222; ENST00000469058; ENST00000476895; ENST00000478700; ENST00000479790; ENST00000480341; BC031089; BC034965; OTTHUMT00000044480; OTTHUMT00000144350; OTTHUMT00000144351; OTTHUMT00000144352; OTTHUMT00000144353; OTTHUMT00000144354; OTTHUMT00000144355; OTTHUMT00000144356	MICU2	mitochondrial calcium uptake 2	221154	NM_152726; ENST00000382374; ENST00000460488; ENST00000468222; ENST00000469058; ENST00000476895; ENST00000478700; ENST00000479790; ENST00000480341; BC031089; BC034965; OTTHUMT00000044480; OTTHUMT00000144350; OTTHUMT00000144351; OTTHUMT00000144352; OTTHUMT00000144353; OTTHUMT00000144354; OTTHUMT00000144355; OTTHUMT00000144356; CCDS9297.1; EFHA1.hAug10; hsa_circ_0004268; hsa_circ_0029712; hsa_circ_0…
TC0800012305.hg.1	-1.61	0.0025	NM_001145838; NM_001145839; NM_014637; ENST00000262146; ENST00000424808; ENST00000458689; ENST00000517944; ENST00000518352; ENST00000518636; ENST00000518800; ENST00000520398; ENST00000522239; ENST00000523170; ENST00000523222; BC036116; BC043498; OTTHUMT00000378890; OTTHUMT00000378891; OTTHUMT00000378892; OTTHUMT00000378893; OTTHUMT00000378894; OTTHUMT00000378896; OTTHUMT00000378899; OTTHUMT000003…	MTFR1	mitochondrial fission regulator 1	9650	NM_001145838; NM_001145839; NM_014637; ENST00000262146; ENST00000424808; ENST00000458689; ENST00000517944; ENST00000518352; ENST00000518636; ENST00000518800; ENST00000520398; ENST00000522239; ENST00000523170; ENST00000523222; BC036116; BC043498; OTTHUMT00000378890; OTTHUMT00000378891; OTTHUMT00000378892; OTTHUMT00000378893; OTTHUMT00000378894; OTTHUMT00000378896; OTTHUMT00000378899; OTTHUMT000003…
TC1700012313.hg.1	1.56	0.0067	NM_002949; ENST00000333676; ENST00000541223; BC002344; BC007497; OTTHUMT00000440812	MRPL12	mitochondrial ribosomal protein L12	6182	NM_002949; ENST00000333676; ENST00000541223; BC002344; BC007497; OTTHUMT00000440812; CCDS11785.1; uc002kbh.3; uc060lnc.1; NONHSAT056553
TC1000012589.hg.1	1.58	0.0088	NM_001308396; NM_032112; NM_176792; NM_176793; NM_176794; ENST00000299179; ENST00000318325; ENST00000318364; ENST00000342071; ENST00000370234; ENST00000370236; ENST00000370241; ENST00000370242; ENST00000448244; ENST00000476012; ENST00000477279; ENST00000487059; ENST00000493646; BC015905; BC041165; BC052639; BC053373; OTTHUMT00000049901; OTTHUMT00000049902; OTTHUMT00000049903; OTTHUMT00000049904; …	MRPL43	mitochondrial ribosomal protein L43	84545	NM_001308396; NM_032112; NM_176792; NM_176793; NM_176794; ENST00000299179; ENST00000318325; ENST00000318364; ENST00000342071; ENST00000370234; ENST00000370236; ENST00000370241; ENST00000370242; ENST00000448244; ENST00000476012; ENST00000477279; ENST00000487059; ENST00000493646; BC015905; BC041165; BC052639; BC053373; OTTHUMT00000049901; OTTHUMT00000049902; OTTHUMT00000049903; OTTHUMT00000049904; …
TC0600014097.hg.1	1.52	0.0066	NM_014046; ENST00000259873; ENST00000472229; ENST00000472267; ENST00000492316; BC005373; OTTHUMT00000076583; OTTHUMT00000076584; OTTHUMT00000076585; OTTHUMT00000256239	MRPS18B	mitochondrial ribosomal protein S18B	28973	NM_014046; ENST00000259873; ENST00000472229; ENST00000472267; ENST00000492316; BC005373; OTTHUMT00000076583; OTTHUMT00000076584; OTTHUMT00000076585; OTTHUMT00000256239; CCDS4682.1; uc003nqo.3; uc063msq.1; uc063msr.1; uc063mss.1; hsa_circ_0075924; hsa_circ_0075925; NONHSAT108653
TC0X00007986.hg.1	-1.8	0.0084	ENST00000437189	MTND4P32	mitochondrially encoded NADH:ubiquinone oxidoreductase core subunit 4 pseudogene 32 [Source:HGNC Symbol;Acc:HGNC:42219]		ENST00000437189; NONHSAT138001; OTTHUMT00000057648
TC0700009077.hg.1	1.54	0.0025	NR_002144; LOC407835.bAug10	LOC407835	mitogen-activated protein kinase kinase 2 pseudogene; Transcript Identified by AceView, Entrez Gene ID(s) 407835	407835	NR_002144; LOC407835.bAug10; ENST00000467614; ENST00000471777; OTTHUMT00000350980; OTTHUMT00000350981
TC1700008757.hg.1	-1.51	0.0065	NM_002758; ENST00000359094; ENST00000586641; ENST00000588110; ENST00000589295; ENST00000589647; ENST00000590474; ENST00000591445; ENST00000592348; ENST00000613873; BC012009; OTTHUMT00000450689; OTTHUMT00000450690; OTTHUMT00000450691; OTTHUMT00000450692; OTTHUMT00000450693; OTTHUMT00000450694; OTTHUMT00000450695; OTTHUMT00000450696	MAP2K6	mitogen-activated protein kinase kinase 6	5608	NM_002758; ENST00000359094; ENST00000586641; ENST00000588110; ENST00000589295; ENST00000589647; ENST00000590474; ENST00000591445; ENST00000592348; ENST00000613873; BC012009; OTTHUMT00000450689; OTTHUMT00000450690; OTTHUMT00000450691; OTTHUMT00000450692; OTTHUMT00000450693; OTTHUMT00000450694; OTTHUMT00000450695; OTTHUMT00000450696; CCDS11686.1; uc002jij.4; uc060jhw.1; uc060jhx.1; uc060jia.1; uc06…
TC1100013178.hg.1	1.76	0.0006	NM_001307990; NM_004579; ENST00000377350; ENST00000424945; ENST00000433890; ENST00000435926; ENST00000439069; ENST00000444560; ENST00000467689; ENST00000468062; ENST00000470088; ENST00000482314; ENST00000489952; ENST00000493428; BC047865; OTTHUMT00000143175; OTTHUMT00000143177; OTTHUMT00000143178; OTTHUMT00000143179; OTTHUMT00000143180; OTTHUMT00000143181; OTTHUMT00000143182; OTTHUMT00000315943; …	MAP4K2	mitogen-activated protein kinase kinase kinase kinase 2	5871	NM_001307990; NM_004579; ENST00000377350; ENST00000424945; ENST00000433890; ENST00000435926; ENST00000439069; ENST00000444560; ENST00000467689; ENST00000468062; ENST00000470088; ENST00000482314; ENST00000489952; ENST00000493428; BC047865; OTTHUMT00000143175; OTTHUMT00000143177; OTTHUMT00000143178; OTTHUMT00000143179; OTTHUMT00000143180; OTTHUMT00000143181; OTTHUMT00000143182; OTTHUMT00000315943; …
TC0300007432.hg.1	1.7	0.0056	NM_001243925; NM_001243926; NM_004635; ENST00000357955; ENST00000430409; ENST00000446044; ENST00000451680; ENST00000457064; ENST00000486712; ENST00000497283; ENST00000621469; BC001662; BC007591; BC010407; OTTHUMT00000346236; OTTHUMT00000346237; OTTHUMT00000346238; OTTHUMT00000346239; OTTHUMT00000346240; OTTHUMT00000346241; OTTHUMT00000346242; uc003dba.2	MAPKAPK3	mitogen-activated protein kinase-activated protein kinase 3	7867	NM_001243925; NM_001243926; NM_004635; ENST00000357955; ENST00000430409; ENST00000446044; ENST00000451680; ENST00000457064; ENST00000486712; ENST00000497283; ENST00000621469; BC001662; BC007591; BC010407; OTTHUMT00000346236; OTTHUMT00000346237; OTTHUMT00000346238; OTTHUMT00000346239; OTTHUMT00000346240; OTTHUMT00000346241; OTTHUMT00000346242; uc003dba.2; CCDS2832.1; hsa_circ_0065870; hsa_circ_006…
TC0300011801.hg.1	-1.69	0.006	NM_001042533; NM_001261829; NM_032778; NM_153182; ENST00000333396; ENST00000360258; ENST00000394198; ENST00000503097; ENST00000503517; ENST00000506099; ENST00000506682; ENST00000507612; ENST00000514314; BC014928; OTTHUMT00000359243; OTTHUMT00000359244; OTTHUMT00000359245; OTTHUMT00000359247; OTTHUMT00000359248; OTTHUMT00000359257; OTTHUMT00000359258; OTTHUMT00000359259; OTTHUMT00000359260	MINA	MYC induced nuclear antigen	84864	NM_001042533; NM_001261829; NM_032778; NM_153182; ENST00000333396; ENST00000360258; ENST00000394198; ENST00000503097; ENST00000503517; ENST00000506099; ENST00000506682; ENST00000507612; ENST00000514314; BC014928; OTTHUMT00000359243; OTTHUMT00000359244; OTTHUMT00000359245; OTTHUMT00000359247; OTTHUMT00000359248; OTTHUMT00000359257; OTTHUMT00000359258; OTTHUMT00000359259; OTTHUMT00000359260; CCDS29…
TC1100012473.hg.1	-1.63	0.0076	NM_001286152; NM_198275; NR_104404; NR_104405; ENST00000278949; ENST00000446386; ENST00000525386; ENST00000527472; BC113586; BC143897; OTTHUMT00000392109; OTTHUMT00000392110; OTTHUMT00000392111; OTTHUMT00000392112	MPZL3	myelin protein zero-like 3	196264	NM_001286152; NM_198275; NR_104404; NR_104405; ENST00000278949; ENST00000446386; ENST00000525386; ENST00000527472; BC113586; BC143897; OTTHUMT00000392109; OTTHUMT00000392110; OTTHUMT00000392111; OTTHUMT00000392112; CCDS66241.1; CCDS8392.1; MPZL3.dAug10; uc001psm.5; uc009yzx.4; uc058hwx.1; uc058hwy.1; NONHSAT024449
TC0300007067.hg.1	2.33	0.0003	NM_001172566; NM_001172567; NM_001172568; NM_001172569; NM_002468; ENST00000396334; ENST00000416282; ENST00000417037; ENST00000421516; ENST00000424893; ENST00000443433; ENST00000460295; ENST00000463956; ENST00000481122; ENST00000484513; ENST00000495303; BC013589; OTTHUMT00000253743; OTTHUMT00000341515; OTTHUMT00000341516; OTTHUMT00000341519; OTTHUMT00000341520; OTTHUMT00000342700; OTTHUMT00000342…	MYD88	myeloid differentiation primary response 88	4615	NM_001172566; NM_001172567; NM_001172568; NM_001172569; NM_002468; ENST00000396334; ENST00000416282; ENST00000417037; ENST00000421516; ENST00000424893; ENST00000443433; ENST00000460295; ENST00000463956; ENST00000481122; ENST00000484513; ENST00000495303; BC013589; OTTHUMT00000253743; OTTHUMT00000341515; OTTHUMT00000341516; OTTHUMT00000341519; OTTHUMT00000341520; OTTHUMT00000342700; OTTHUMT00000342…
TC1200012648.hg.1	1.98	0.0092	NM_021019; NM_079423; ENST00000293422; ENST00000348108; ENST00000536128; ENST00000546630; ENST00000546845; ENST00000547408; ENST00000547649; ENST00000547703; ENST00000548293; ENST00000548400; ENST00000548580; ENST00000548725; ENST00000549017; ENST00000549392; ENST00000549566; ENST00000550184; ENST00000550639; ENST00000550697; ENST00000551589; ENST00000551954; ENST00000552297; BC017455; BC071661; …	MYL6	myosin light chain 6	4637	NM_021019; NM_079423; ENST00000293422; ENST00000348108; ENST00000536128; ENST00000546630; ENST00000546845; ENST00000547408; ENST00000547649; ENST00000547703; ENST00000548293; ENST00000548400; ENST00000548580; ENST00000548725; ENST00000549017; ENST00000549392; ENST00000549566; ENST00000550184; ENST00000550639; ENST00000550697; ENST00000551589; ENST00000551954; ENST00000552297; BC017455; BC071661; …
TC1900011857.hg.1	1.58	0.0047	NM_005001; ENST00000301457; ENST00000593729; ENST00000595856; ENST00000601101; ENST00000601258; ENST00000602059; BC003102; OTTHUMT00000461370; OTTHUMT00000461371; OTTHUMT00000461372; OTTHUMT00000461373; OTTHUMT00000461374; OTTHUMT00000462545	NDUFA7	NADH dehydrogenase (ubiquinone) 1 alpha subcomplex, 7, 14.5kDa	4701	NM_005001; ENST00000301457; ENST00000593729; ENST00000595856; ENST00000601101; ENST00000601258; ENST00000602059; BC003102; OTTHUMT00000461370; OTTHUMT00000461371; OTTHUMT00000461372; OTTHUMT00000461373; OTTHUMT00000461374; OTTHUMT00000462545; CCDS42492.1; uc002mjm.3; uc060sty.1; uc060stz.1; uc060sua.1; uc060sub.1; uc060suc.1; NONHSAT060885; NONHSAT060886; NONHSAT060887
TC0X00009549.hg.1	1.99	0.0012	NM_001135998; NM_019056; ENST00000276062; ENST00000377811; BC010665; BC107805; OTTHUMT00000056382; OTTHUMT00000056383	NDUFB11	NADH dehydrogenase (ubiquinone) 1 beta subcomplex, 11, 17.3kDa	54539	NM_001135998; NM_019056; ENST00000276062; ENST00000377811; BC010665; BC107805; OTTHUMT00000056382; OTTHUMT00000056383; CCDS14273.1; CCDS48100.1; hsa_circ_0090370; hsa_circ_0090371; hsa_circ_0090372; uc004dhc.4; uc004dhd.4
TC1900006528.hg.1	1.56	0.0029	NM_024407; ENST00000233627; ENST00000313408; ENST00000414651; ENST00000436115; ENST00000534853; ENST00000535382; ENST00000538523; ENST00000538662; ENST00000538929; ENST00000539480; ENST00000539882; ENST00000540530; ENST00000543289; ENST00000545446; ENST00000546172; ENST00000546283; ENST00000591358; ENST00000618074; ENST00000620479; ENST00000622587; BC005954; BC111517; OTTHUMT00000397983; OTTHUMT0…	NDUFS7	NADH dehydrogenase (ubiquinone) Fe-S protein 7, 20kDa (NADH-coenzyme Q reductase)	374291	NM_024407; ENST00000233627; ENST00000313408; ENST00000414651; ENST00000436115; ENST00000534853; ENST00000535382; ENST00000538523; ENST00000538662; ENST00000538929; ENST00000539480; ENST00000539882; ENST00000540530; ENST00000543289; ENST00000545446; ENST00000546172; ENST00000546283; ENST00000591358; ENST00000618074; ENST00000620479; ENST00000622587; BC005954; BC111517; OTTHUMT00000397983; OTTHUMT0…
TC1100008175.hg.1	1.65	0.0021	NM_002496; NR_039840; NR_106963; ENST00000313468; ENST00000432321; ENST00000453471; ENST00000524810; ENST00000525419; ENST00000525628; ENST00000526339; ENST00000526446; ENST00000526542; ENST00000528492; ENST00000529645; ENST00000531228; ENST00000531282; ENST00000531796; ENST00000532399; ENST00000583764; ENST00000621222; BC119754; OTTHUMT00000394193; OTTHUMT00000394204; OTTHUMT00000394205; OTTHUMT…	NDUFS8; MIR4691; MIR7113	NADH dehydrogenase (ubiquinone) Fe-S protein 8, 23kDa (NADH-coenzyme Q reductase); microRNA 4691; microRNA 7113	4728; 100616403; 102465669	NM_002496; NR_039840; NR_106963; ENST00000313468; ENST00000432321; ENST00000453471; ENST00000524810; ENST00000525419; ENST00000525628; ENST00000526339; ENST00000526446; ENST00000526542; ENST00000528492; ENST00000529645; ENST00000531228; ENST00000531282; ENST00000531796; ENST00000532399; ENST00000583764; ENST00000621222; BC119754; OTTHUMT00000394193; OTTHUMT00000394204; OTTHUMT00000394205; OTTHUMT…
TC1200006688.hg.1	-1.59	0.0062	NM_001297698; NM_024865; ENST00000229307; ENST00000526286; ENST00000526434; ENST00000541267; OTTHUMT00000387480; OTTHUMT00000387481; OTTHUMT00000387482; OTTHUMT00000399755	NANOG	Nanog homeobox	79923	NM_001297698; NM_024865; ENST00000229307; ENST00000526286; ENST00000526434; ENST00000541267; OTTHUMT00000387480; OTTHUMT00000387481; OTTHUMT00000387482; OTTHUMT00000399755; BC160187; CCDS31736.1; CCDS73436.1; uc009zfy.2; uc058ktx.1; uc058kty.1; uc058ktz.1
TC0300007165.hg.1	-1.66	0.0049	NM_005385; ENST00000232978; ENST00000429888; ENST00000442970; ENST00000445842; ENST00000459950; ENST00000460807; ENST00000460910; ENST00000464315; ENST00000465584; ENST00000466553; ENST00000468735; ENST00000472127; ENST00000472258; ENST00000478488; ENST00000487466; ENST00000490189; ENST00000498730; ENST00000508351; ENST00000617821; OTTHUMT00000256642; OTTHUMT00000343469; OTTHUMT00000343470; OTTHU…	NKTR	natural killer cell triggering receptor	4820	NM_005385; ENST00000232978; ENST00000429888; ENST00000442970; ENST00000445842; ENST00000459950; ENST00000460807; ENST00000460910; ENST00000464315; ENST00000465584; ENST00000466553; ENST00000468735; ENST00000472127; ENST00000472258; ENST00000478488; ENST00000487466; ENST00000490189; ENST00000498730; ENST00000508351; ENST00000617821; OTTHUMT00000256642; OTTHUMT00000343469; OTTHUMT00000343470; OTTHU…
TC0100007038.hg.1	1.53	0.0013	NM_001145277; NM_001145278; NM_018090; ENST00000337132; ENST00000443980; ENST00000457722; ENST00000459640; ENST00000486390; ENST00000492095; ENST00000496239; ENST00000504551; ENST00000504858; ENST00000508680; ENST00000509727; ENST00000513161; BC017014; BC018914; OTTHUMT00000006680; OTTHUMT00000006681; OTTHUMT00000006682; OTTHUMT00000006683; OTTHUMT00000006684; OTTHUMT00000368119; OTTHUMT000003681…	NECAP2	NECAP endocytosis associated 2	55707	NM_001145277; NM_001145278; NM_018090; ENST00000337132; ENST00000443980; ENST00000457722; ENST00000459640; ENST00000486390; ENST00000492095; ENST00000496239; ENST00000504551; ENST00000504858; ENST00000508680; ENST00000509727; ENST00000513161; BC017014; BC018914; OTTHUMT00000006680; OTTHUMT00000006681; OTTHUMT00000006682; OTTHUMT00000006683; OTTHUMT00000006684; OTTHUMT00000368119; OTTHUMT000003681…
TC1900011033.hg.1	1.82	0.0008	NM_003827; NR_038456; NR_038457; ENST00000263354; ENST00000593761; ENST00000593785; ENST00000593905; ENST00000594001; ENST00000594155; ENST00000594217; ENST00000594288; ENST00000594740; ENST00000595227; ENST00000595826; ENST00000596892; ENST00000597118; ENST00000597160; ENST00000597271; ENST00000597274; ENST00000597778; ENST00000598615; ENST00000601208; ENST00000601927; ENST00000602082; ENST00000…	NAPA	N-ethylmaleimide-sensitive factor attachment protein, alpha	8775	NM_003827; NR_038456; NR_038457; ENST00000263354; ENST00000593761; ENST00000593785; ENST00000593905; ENST00000594001; ENST00000594155; ENST00000594217; ENST00000594288; ENST00000594740; ENST00000595227; ENST00000595826; ENST00000596892; ENST00000597118; ENST00000597160; ENST00000597271; ENST00000597274; ENST00000597778; ENST00000598615; ENST00000601208; ENST00000601927; ENST00000602082; ENST00000…
TC0100009770.hg.1	-1.82	0.0068	NM_001278141; ENST00000439206; ENST00000579935; ENST00000611443; ENST00000613714; ENST00000617614; ENST00000617844; ENST00000617864; ENST00000617931; OTTHUMT00000102086	NBPF12	neuroblastoma breakpoint family, member 12	149013	NM_001278141; ENST00000439206; ENST00000579935; ENST00000611443; ENST00000613714; ENST00000617614; ENST00000617844; ENST00000617864; ENST00000617931; OTTHUMT00000102086; CCDS72881.1; uc057kdn.1; uc057kdo.1; uc057kdp.1; uc057kdq.1; uc057kdr.1; uc057kds.1; uc057kdt.1; uc057kdu.1; hsa_circ_0013934; hsa_circ_0013935; hsa_circ_0013936
TC0400007755.hg.1	-2.05	0.0084	ENST00000504301.1; ENST00000505646.1; OTTHUMT00000365533; OTTHUMT00000365534; uc062xax.1	RP11-704M14.1	novel transcript, antisense to UGT2B11		ENST00000504301.1; ENST00000505646.1; OTTHUMT00000365533; OTTHUMT00000365534; uc062xax.1; ENST00000504301; ENST00000505646; ENST00000514545; HG496970.1:1..569:ncRNA; HG496971.1:1..2648:ncRNA; NONHSAT096756; NONHSAT096757; NONHSAT096758; OTTHUMT00000365535; uc003hei.1
TC1600009167.hg.1	-1.7	0.0047	ENST00000571404.1; ENST00000574387.1; ENST00000577123.1; OTTHUMT00000437121; OTTHUMT00000437122; OTTHUMT00000437123; ritema.bAug10; uc032dox.2; uc059puy.1; uc059puz.1	RP11-473M20.9; ritema	novel transcript; Transcript Identified by AceView		ENST00000571404.1; ENST00000574387.1; ENST00000577123.1; OTTHUMT00000437121; OTTHUMT00000437122; OTTHUMT00000437123; ritema.bAug10; uc032dox.2; uc059puy.1; uc059puz.1; ENST00000571404; ENST00000574387; ENST00000577123; HG507656.1:1..993:ncRNA; HG507657.1:1..1207:ncRNA; HG507658.1:1..677:ncRNA; NONHSAT147954; NONHSAT147955; NONHSAT147956
TC1700008301.hg.1	1.71	0.0059	OTTHUMT00000255476; smeeda.aAug10; uc060hpt.1	AC102948.2; smeeda	novel transcript; Transcript Identified by AceView		OTTHUMT00000255476; smeeda.aAug10; uc060hpt.1; ENST00000412360; LN608652.1:1..682:ncRNA; lnc-AC102948.1.1-2:1; NONHSAT054767; TCONS_00025191
TC0800008786.hg.1	-1.6	0.0077	NM_173685; ENST00000287437; ENST00000517315; ENST00000517532; ENST00000518013; ENST00000518146; ENST00000519010; ENST00000519712; ENST00000520866; ENST00000521460; ENST00000522563; ENST00000523549; ENST00000523741; ENST00000523824; BC032797; OTTHUMT00000381377; OTTHUMT00000381378; OTTHUMT00000381419; OTTHUMT00000381420; OTTHUMT00000381421; OTTHUMT00000381422; OTTHUMT00000381423; OTTHUMT0000038142…	NSMCE2	NSE2/MMS21 homolog, SMC5-SMC6 complex SUMO ligase	286053	NM_173685; ENST00000287437; ENST00000517315; ENST00000517532; ENST00000518013; ENST00000518146; ENST00000519010; ENST00000519712; ENST00000520866; ENST00000521460; ENST00000522563; ENST00000523549; ENST00000523741; ENST00000523824; BC032797; OTTHUMT00000381377; OTTHUMT00000381378; OTTHUMT00000381419; OTTHUMT00000381420; OTTHUMT00000381421; OTTHUMT00000381422; OTTHUMT00000381423; OTTHUMT0000038142…
TC1900008498.hg.1	1.62	0.0042	NM_006184; ENST00000405315; ENST00000407032; ENST00000411700; ENST00000424608; ENST00000443560; ENST00000451312; ENST00000452087; ENST00000460125; ENST00000465524; ENST00000469291; ENST00000485798; ENST00000492367; BC002356; OTTHUMT00000326545; OTTHUMT00000326546; OTTHUMT00000326547; OTTHUMT00000326548; OTTHUMT00000326549; OTTHUMT00000326550; OTTHUMT00000326551; OTTHUMT00000326552; OTTHUMT0000032…	NUCB1	nucleobindin 1	4924	NM_006184; ENST00000405315; ENST00000407032; ENST00000411700; ENST00000424608; ENST00000443560; ENST00000451312; ENST00000452087; ENST00000460125; ENST00000465524; ENST00000469291; ENST00000485798; ENST00000492367; BC002356; OTTHUMT00000326545; OTTHUMT00000326546; OTTHUMT00000326547; OTTHUMT00000326548; OTTHUMT00000326549; OTTHUMT00000326550; OTTHUMT00000326551; OTTHUMT00000326552; OTTHUMT0000032…
TC0900009861.hg.1	1.58	0.001	NM_022917; NM_139235; ENST00000297990; ENST00000353159; ENST00000379470; ENST00000379471; ENST00000464829; ENST00000496319; BC030139; OTTHUMT00000001015; OTTHUMT00000001016; OTTHUMT00000001017; OTTHUMT00000001018; OTTHUMT00000001019; OTTHUMT00000001020	NOL6	nucleolar protein 6 (RNA-associated)	65083	NM_022917; NM_139235; ENST00000297990; ENST00000353159; ENST00000379470; ENST00000379471; ENST00000464829; ENST00000496319; BC030139; OTTHUMT00000001015; OTTHUMT00000001016; OTTHUMT00000001017; OTTHUMT00000001018; OTTHUMT00000001019; OTTHUMT00000001020; CCDS6543.1; CCDS6544.1; hsa_circ_0086664; hsa_circ_0086665; hsa_circ_0086666; hsa_circ_0086667; hsa_circ_0086668; hsa_circ_0086669; hsa_circ_0086…
TC0400008074.hg.1	-2.09	0.0006	NM_001248011; NM_024047; NM_198038; ENST00000302174; ENST00000440591; ENST00000473942; ENST00000502933; ENST00000512216; ENST00000514227; ENST00000514345; ENST00000515371; BC000542; OTTHUMT00000253035; OTTHUMT00000253036; OTTHUMT00000361351; OTTHUMT00000361352; OTTHUMT00000361353; OTTHUMT00000361354; OTTHUMT00000361355; OTTHUMT00000361356; uc003hqr.3	NUDT9	nudix hydrolase 9	53343	NM_001248011; NM_024047; NM_198038; ENST00000302174; ENST00000440591; ENST00000473942; ENST00000502933; ENST00000512216; ENST00000514227; ENST00000514345; ENST00000515371; BC000542; OTTHUMT00000253035; OTTHUMT00000253036; OTTHUMT00000361351; OTTHUMT00000361352; OTTHUMT00000361353; OTTHUMT00000361354; OTTHUMT00000361355; OTTHUMT00000361356; uc003hqr.3; CCDS3620.1; CCDS3621.1; hsa_circ_0070396; hsa…
TC1700007239.hg.1	1.87	0.0005	ENST00000395519	OLA1P2	Obg-like ATPase 1 pseudogene 2 [Source:HGNC Symbol;Acc:HGNC:45277]		ENST00000395519; NONHSAT146832; OTTHUMT00000132430
TC1000012415.hg.1	-1.72	0.0065	OTTHUMT00000051178	OR6L1P	olfactory receptor, family 6, subfamily L, member 1 pseudogene	390012	OTTHUMT00000051178; ENST00000441446; NONHSAT017166
TC1200007655.hg.1	1.89	0.0066	NR_120437; NR_120438; NR_120439; NR_120440; ENST00000546390; ENST00000546981; ENST00000548970; ENST00000575924; OTTHUMT00000405071; OTTHUMT00000405072; OTTHUMT00000405074	OR7E47P	olfactory receptor, family 7, subfamily E, member 47 pseudogene	26628	NR_120437; NR_120438; NR_120439; NR_120440; ENST00000546390; ENST00000546981; ENST00000548970; ENST00000575924; OTTHUMT00000405071; OTTHUMT00000405072; OTTHUMT00000405074; ENST00000575924.1; OR7E47P.aAug10; OTTHUMT00000471827; uc058ogd.1; HG504768.1:1..449:ncRNA; NONHSAT028330; NONHSAT028331; NONHSAT028334; NONHSAT028336; NONHSAT140072; TCONS_l2_00005676; TCONS_l2_00005677; TCONS_l2_00005678; TCO…
TC2000008072.hg.1	1.82	5.51e-05	NM_024299; ENST00000370177; ENST00000370179; ENST00000464438; ENST00000473620; BC002531; BC056416; OTTHUMT00000080149; OTTHUMT00000080151; OTTHUMT00000080152; OTTHUMT00000080153	PPDPF	pancreatic progenitor cell differentiation and proliferation factor	79144	NM_024299; ENST00000370177; ENST00000370179; ENST00000464438; ENST00000473620; BC002531; BC056416; OTTHUMT00000080149; OTTHUMT00000080151; OTTHUMT00000080152; OTTHUMT00000080153; CCDS13523.1; hsa_circ_0061156; hsa_circ_0061157; hsa_circ_0061158; hsa_circ_0061159; PPDPF.fAug10; uc002yff.4; uc061ynh.1; uc061yni.1; uc061ynj.1; NONHSAT080895; NONHSAT080896
TC2200008621.hg.1	3.45	0.0019	NM_002854; ENST00000216200; ENST00000404171; ENST00000406910; ENST00000417718; ENST00000443735; ENST00000467935; BC069300; BC096112; BC096113; BC096114; BC096115; OTTHUMT00000318857; OTTHUMT00000318858; OTTHUMT00000318859; OTTHUMT00000318860; OTTHUMT00000318861; OTTHUMT00000318862	PVALB	parvalbumin	5816	NM_002854; ENST00000216200; ENST00000404171; ENST00000406910; ENST00000417718; ENST00000443735; ENST00000467935; BC069300; BC096112; BC096113; BC096114; BC096115; OTTHUMT00000318857; OTTHUMT00000318858; OTTHUMT00000318859; OTTHUMT00000318860; OTTHUMT00000318861; OTTHUMT00000318862; CCDS13933.1; PVALB.dAug10; uc003apx.4; uc010gwz.4; uc062dvb.1; uc062dvc.1; uc062dvd.1; uc062dve.1; NONHSAT085130
TC1000007270.hg.1	1.58	0.0027	ENST00000451920	PRDX2P2	peroxiredoxin 2 pseudogene 2 [Source:HGNC Symbol;Acc:HGNC:44967]		ENST00000451920; NONHSAT012711; OTTHUMT00000047536
TC0900007262.hg.1	1.66	0.0057	ENST00000458364; ENST00000613309	PGM5-AS1	PGM5 antisense RNA 1	572558	ENST00000458364; ENST00000613309; ENST00000416700.1; ENST00000421142.1; madawbu.aAug10; meelar.aAug10; OTTHUMT00000477736; OTTHUMT00000477738; uc064tge.1; uc064tgf.1; LK938977.1:1..681:ncRNA; LK938978.1:1..536:ncRNA; lnc-BX255923.1-3:1; NONHSAT131639; NONHSAT131648; NONHSAT131649
TC2100007355.hg.1	1.86	5.68e-05	NM_001002021; NM_002626; ENST00000349048; ENST00000397961; ENST00000460020; ENST00000460521; ENST00000466134; ENST00000467315; ENST00000474114; ENST00000491298; ENST00000495274; ENST00000496824; ENST00000498841; ENST00000628044; BC006422; BC007536; BC008964; BC009919; OTTHUMT00000195805; OTTHUMT00000195806; OTTHUMT00000195807; OTTHUMT00000195808; OTTHUMT00000195809; OTTHUMT00000195810; OTTHUMT000…	PFKL	phosphofructokinase, liver	5211	NM_001002021; NM_002626; ENST00000349048; ENST00000397961; ENST00000460020; ENST00000460521; ENST00000466134; ENST00000467315; ENST00000474114; ENST00000491298; ENST00000495274; ENST00000496824; ENST00000498841; ENST00000628044; BC006422; BC007536; BC008964; BC009919; OTTHUMT00000195805; OTTHUMT00000195806; OTTHUMT00000195807; OTTHUMT00000195808; OTTHUMT00000195809; OTTHUMT00000195810; OTTHUMT000…
TC1700009637.hg.1	1.53	0.0049	NM_001201576; NM_020360; NM_152766; NR_037719; ENST00000302422; ENST00000324822; ENST00000535512; ENST00000571078; ENST00000571541; ENST00000571802; ENST00000573070; ENST00000573213; ENST00000573774; ENST00000574401; ENST00000575427; ENST00000575434; ENST00000575543; ENST00000576017; ENST00000576201; ENST00000576362; ENST00000619711; BC011735; BC030270; BC093026; OTTHUMT00000256404; OTTHUMT000004…	PLSCR3; TMEM256; TMEM256-PLSCR3	phospholipid scramblase 3; transmembrane protein 256; TMEM256-PLSCR3 readthrough (NMD candidate)	57048; 254863; 100529211	NM_001201576; NM_020360; NM_152766; NR_037719; ENST00000302422; ENST00000324822; ENST00000535512; ENST00000571078; ENST00000571541; ENST00000571802; ENST00000573070; ENST00000573213; ENST00000573774; ENST00000574401; ENST00000575427; ENST00000575434; ENST00000575543; ENST00000576017; ENST00000576201; ENST00000576362; ENST00000619711; BC011735; BC030270; BC093026; OTTHUMT00000256404; OTTHUMT000004…
TC0600007862.hg.1	2.25	0.0047	NM_001243186; NM_002648; ENST00000373509; ENST00000468243; ENST00000479509; BC020224; OTTHUMT00000043901; OTTHUMT00000043903; OTTHUMT00000043904	PIM1	Pim-1 proto-oncogene, serine/threonine kinase	5292	NM_001243186; NM_002648; ENST00000373509; ENST00000468243; ENST00000479509; BC020224; OTTHUMT00000043901; OTTHUMT00000043903; OTTHUMT00000043904; CCDS4830.1; hsa_circ_0076213; hsa_circ_0076214; hsa_circ_0076215; hsa_circ_0076216; uc003onk.4; uc063ofp.1; uc063ofq.1
TC0X00009637.hg.1	2.29	0.0025	NM_006875; ENST00000376509; ENST00000442430; ENST00000485431; BC018111; OTTHUMT00000060805; OTTHUMT00000060806; OTTHUMT00000060807	PIM2	Pim-2 proto-oncogene, serine/threonine kinase	11040	NM_006875; ENST00000376509; ENST00000442430; ENST00000485431; BC018111; OTTHUMT00000060805; OTTHUMT00000060806; OTTHUMT00000060807; CCDS14312.1; hsa_circ_0090531; hsa_circ_0090532; uc004dls.4; uc064zch.1; uc064zci.1; NONHSAT136975
TC0X00011355.hg.1	1.65	0.0031	NM_001018109; NM_003662; ENST00000380420; ENST00000380421; ENST00000471725; ENST00000476381; ENST00000484433; ENST00000492432; BC002517; OTTHUMT00000055861; OTTHUMT00000055862; OTTHUMT00000055863; OTTHUMT00000055864; OTTHUMT00000055865; OTTHUMT00000055866	PIR	pirin	8544	NM_001018109; NM_003662; ENST00000380420; ENST00000380421; ENST00000471725; ENST00000476381; ENST00000484433; ENST00000492432; BC002517; OTTHUMT00000055861; OTTHUMT00000055862; OTTHUMT00000055863; OTTHUMT00000055864; OTTHUMT00000055865; OTTHUMT00000055866; CCDS14167.1; hsa_circ_0089918; hsa_circ_0089919; hsa_circ_0089920; hsa_circ_0089921; hsa_circ_0089922; PIRandFIGF.iAug10; PIRandFIGF.jAug10; u…
TC0200013330.hg.1	-1.59	0.0036	NM_001032392; NM_002665; ENST00000355705; ENST00000409310; ENST00000409795; ENST00000409801; ENST00000467745; ENST00000478636; ENST00000494194; BC005379; BC022294; BC109248; OTTHUMT00000330376; OTTHUMT00000330377; OTTHUMT00000330379; OTTHUMT00000330380; OTTHUMT00000330381; OTTHUMT00000330382; OTTHUMT00000330383	PLGLB1; PLGLB2	plasminogen-like B1; plasminogen-like B2	5343; 5342	NM_001032392; NM_002665; ENST00000355705; ENST00000409310; ENST00000409795; ENST00000409801; ENST00000467745; ENST00000478636; ENST00000494194; BC005379; BC022294; BC109248; OTTHUMT00000330376; OTTHUMT00000330377; OTTHUMT00000330379; OTTHUMT00000330380; OTTHUMT00000330381; OTTHUMT00000330382; OTTHUMT00000330383; CCDS33238.1; uc002ssd.4; uc061lnw.1; uc061lnx.1; uc061lny.1; uc061lnz.1; uc061loa.1; …
TC1000008431.hg.1	1.97	0.0005	NM_001256549; NM_001257101; NM_032373; NR_046310; NR_046435; ENST00000336126; ENST00000490164; ENST00000496708; ENST00000543648; ENST00000614189; BC051845; OTTHUMT00000049363; OTTHUMT00000049364; OTTHUMT00000049365	PCGF5	polycomb group ring finger 5	84333	NM_001256549; NM_001257101; NM_032373; NR_046310; NR_046435; ENST00000336126; ENST00000490164; ENST00000496708; ENST00000543648; ENST00000614189; BC051845; OTTHUMT00000049363; OTTHUMT00000049364; OTTHUMT00000049365; CCDS7413.1; hsa_circ_0019091; hsa_circ_0019092; hsa_circ_0019093; hsa_circ_0019094; hsa_circ_0019095; hsa_circ_0019096; hsa_circ_0019097; uc001khh.5; uc001khi.5; uc010qnk.4; uc031pwu.…
TC1800007354.hg.1	-1.76	0.0009	NM_007195; ENST00000217800; ENST00000406285; ENST00000577361; ENST00000577612; ENST00000577727; ENST00000577971; ENST00000579434; ENST00000579534; ENST00000579823; ENST00000580880; ENST00000580905; ENST00000581950; ENST00000582366; ENST00000583136; ENST00000583576; ENST00000585023; BC032662; OTTHUMT00000256002; OTTHUMT00000447960; OTTHUMT00000447961; OTTHUMT00000447962; OTTHUMT00000447963; OTTHUM…	POLI	polymerase (DNA directed) iota	11201	NM_007195; ENST00000217800; ENST00000406285; ENST00000577361; ENST00000577612; ENST00000577727; ENST00000577971; ENST00000579434; ENST00000579534; ENST00000579823; ENST00000580880; ENST00000580905; ENST00000581950; ENST00000582366; ENST00000583136; ENST00000583576; ENST00000585023; BC032662; OTTHUMT00000256002; OTTHUMT00000447960; OTTHUMT00000447961; OTTHUMT00000447962; OTTHUMT00000447963; OTTHUM…
TC0700010910.hg.1	2.15	0.0057	NM_001127218; NM_001256879; NM_006230; ENST00000223361; ENST00000406581; ENST00000418438; ENST00000433715; ENST00000436400; ENST00000436844; ENST00000452185; ENST00000456038; ENST00000461116; ENST00000463464; ENST00000464871; ENST00000467469; ENST00000470867; ENST00000481104; ENST00000481763; ENST00000489883; ENST00000496539; ENST00000610533; BC000459; OTTHUMT00000250994; OTTHUMT00000343129; OTTH…	POLD2	polymerase (DNA directed), delta 2, accessory subunit	5425	NM_001127218; NM_001256879; NM_006230; ENST00000223361; ENST00000406581; ENST00000418438; ENST00000433715; ENST00000436400; ENST00000436844; ENST00000452185; ENST00000456038; ENST00000461116; ENST00000463464; ENST00000464871; ENST00000467469; ENST00000470867; ENST00000481104; ENST00000481763; ENST00000489883; ENST00000496539; ENST00000610533; BC000459; OTTHUMT00000250994; OTTHUMT00000343129; OTTH…
TC1100013191.hg.1	1.77	0.0036	NM_001256870; NM_021173; NR_046411; NR_046412; NR_046413; ENST00000312419; ENST00000524743; ENST00000528087; ENST00000529000; ENST00000529704; ENST00000530584; ENST00000531239; ENST00000532830; ENST00000533429; ENST00000534515; ENST00000539074; ENST00000542982; BC070250; OTTHUMT00000393333; OTTHUMT00000393334; OTTHUMT00000393335; OTTHUMT00000393336; OTTHUMT00000393337; OTTHUMT00000393338; OTTHUMT…	POLD4	polymerase (DNA-directed), delta 4, accessory subunit	57804	NM_001256870; NM_021173; NR_046411; NR_046412; NR_046413; ENST00000312419; ENST00000524743; ENST00000528087; ENST00000529000; ENST00000529704; ENST00000530584; ENST00000531239; ENST00000532830; ENST00000533429; ENST00000534515; ENST00000539074; ENST00000542982; BC070250; OTTHUMT00000393333; OTTHUMT00000393334; OTTHUMT00000393335; OTTHUMT00000393336; OTTHUMT00000393337; OTTHUMT00000393338; OTTHUMT…
TC1700010191.hg.1	1.62	0.0041	NM_001290145; NM_015584; ENST00000540200; ENST00000618887; BC000655; BC009265; OTTHUMT00000446163; OTTHUMT00000477023	POLDIP2	polymerase (DNA-directed), delta interacting protein 2	26073	NM_001290145; NM_015584; ENST00000540200; ENST00000618887; BC000655; BC009265; OTTHUMT00000446163; OTTHUMT00000477023; CCDS74018.1; hsa_circ_0042529; hsa_circ_0042530; hsa_circ_0042531; hsa_circ_0042532; hsa_circ_0042533; hsa_circ_0042534; hsa_circ_0042535; POLDIP2.aAug10; uc032ezc.2; uc032ezd.2; lnc-SEBOX-2:1; lnc-SEBOX-2:2
TC0200008103.hg.1	1.75	0.0025	NM_019896; ENST00000233699; ENST00000459636; ENST00000465242; ENST00000473023; ENST00000483063; ENST00000485527; BC031331; OTTHUMT00000252237; OTTHUMT00000328649; OTTHUMT00000328650; OTTHUMT00000328651; OTTHUMT00000328652; OTTHUMT00000328653	POLE4	polymerase (DNA-directed), epsilon 4, accessory subunit	56655	NM_019896; ENST00000233699; ENST00000459636; ENST00000465242; ENST00000473023; ENST00000483063; ENST00000485527; BC031331; OTTHUMT00000252237; OTTHUMT00000328649; OTTHUMT00000328650; OTTHUMT00000328651; OTTHUMT00000328652; OTTHUMT00000328653; CCDS1957.1; hsa_circ_0055362; hsa_circ_0055363; uc002snf.4; uc061lab.1; uc061lac.1; uc061lad.1; uc061lae.1; uc061laf.1; NONHSAT071776; NONHSAT071777; NONHSA…
TC1700007206.hg.1	-1.79	0.0052	OTTHUMT00000132377	KCTD9P1	potassium channel tetramerization domain containing 9 pseudogene 1	100422273	OTTHUMT00000132377; ENST00000430462; NONHSAT146542
TC1900011713.hg.1	2.16	0.0027	NM_001281532; NM_172341; ENST00000222266; ENST00000587708; ENST00000591949; BC009575; OTTHUMT00000459101; OTTHUMT00000459102; OTTHUMT00000459103	PSENEN	presenilin enhancer gamma secretase subunit	55851	NM_001281532; NM_172341; ENST00000222266; ENST00000587708; ENST00000591949; BC009575; OTTHUMT00000459101; OTTHUMT00000459102; OTTHUMT00000459103; CCDS12474.1; hsa_circ_0050639; hsa_circ_0050640; hsa_circ_0050641; PSENENandLIN37.rAug10; uc002obi.3; uc002obj.3; uc060xid.1
TC1700009539.hg.1	1.71	0.0036	NM_005022; ENST00000225655; ENST00000572383; ENST00000574872; BC002475; BC006768; BC013439; BC015164; BC057828; OTTHUMT00000216853; OTTHUMT00000438743; OTTHUMT00000438744	PFN1	profilin 1	5216	NM_005022; ENST00000225655; ENST00000572383; ENST00000574872; BC002475; BC006768; BC013439; BC015164; BC057828; OTTHUMT00000216853; OTTHUMT00000438743; OTTHUMT00000438744; CCDS11061.1; hsa_circ_0041630; hsa_circ_0041631; hsa_circ_0041632; hsa_circ_0041633; uc002gaa.5; uc059zxy.1; uc059zxz.1; NONHSAT145131
TC0X00011278.hg.1	1.68	0.0062	NM_000950; NM_001142395; NM_001173486; NM_001173489; NM_001173490; ENST00000378628; ENST00000449135; ENST00000463135; ENST00000466533; ENST00000470290; ENST00000484460; ENST00000491253; ENST00000542554; ENST00000543642; BC060833; OTTHUMT00000056228; OTTHUMT00000056229; OTTHUMT00000056231; OTTHUMT00000056233; OTTHUMT00000356413; OTTHUMT00000356414; OTTHUMT00000356415; uc004ddo.3	PRRG1	proline rich Gla (G-carboxyglutamic acid) 1	5638	NM_000950; NM_001142395; NM_001173486; NM_001173489; NM_001173490; ENST00000378628; ENST00000449135; ENST00000463135; ENST00000466533; ENST00000470290; ENST00000484460; ENST00000491253; ENST00000542554; ENST00000543642; BC060833; OTTHUMT00000056228; OTTHUMT00000056229; OTTHUMT00000056231; OTTHUMT00000056233; OTTHUMT00000356413; OTTHUMT00000356414; OTTHUMT00000356415; uc004ddo.3; CCDS14239.1; CCDS…
TC0300008912.hg.1	1.56	0.0028	NM_000532; NM_001178014; ENST00000251654; ENST00000459873; ENST00000462542; ENST00000462637; ENST00000465176; ENST00000465423; ENST00000466072; ENST00000468777; ENST00000469217; ENST00000471595; ENST00000473073; ENST00000474833; ENST00000475214; ENST00000478469; ENST00000482086; ENST00000483687; ENST00000484181; ENST00000490504; ENST00000494742; BC013768; BC053661; OTTHUMT00000357335; OTTHUMT0000…	PCCB	propionyl-CoA carboxylase beta subunit	5096	NM_000532; NM_001178014; ENST00000251654; ENST00000459873; ENST00000462542; ENST00000462637; ENST00000465176; ENST00000465423; ENST00000466072; ENST00000468777; ENST00000469217; ENST00000471595; ENST00000473073; ENST00000474833; ENST00000475214; ENST00000478469; ENST00000482086; ENST00000483687; ENST00000484181; ENST00000490504; ENST00000494742; BC013768; BC053661; OTTHUMT00000357335; OTTHUMT0000…
TC0500007231.hg.1	2.07	0.0036	NM_000958; ENST00000302472; ENST00000509543; ENST00000512578; ENST00000513635; ENST00000514343; BC101534; BC113523; OTTHUMT00000211578; OTTHUMT00000367372; OTTHUMT00000368325; OTTHUMT00000368326; OTTHUMT00000369270	PTGER4	prostaglandin E receptor 4 (subtype EP4)	5734	NM_000958; ENST00000302472; ENST00000509543; ENST00000512578; ENST00000513635; ENST00000514343; BC101534; BC113523; OTTHUMT00000211578; OTTHUMT00000367372; OTTHUMT00000368325; OTTHUMT00000368326; OTTHUMT00000369270; CCDS3930.1; hsa_circ_0072345; hsa_circ_0072346; PTGER4.cAug10; PTGER4.dAug10; uc003jlz.5; uc063dew.1; uc063dex.1; uc063dey.1; uc063dez.1; NONHSAT101145
TC1900008084.hg.1	1.77	0.0006	NM_006503; NM_153001; ENST00000157812; ENST00000455878; ENST00000593455; ENST00000596386; ENST00000601194; ENST00000601697; BC000343; BC010396; BC014488; OTTHUMT00000462485; OTTHUMT00000462486; OTTHUMT00000462487; OTTHUMT00000462488; OTTHUMT00000462489; OTTHUMT00000462923	PSMC4	proteasome 26S subunit, ATPase 4	5704	NM_006503; NM_153001; ENST00000157812; ENST00000455878; ENST00000593455; ENST00000596386; ENST00000601194; ENST00000601697; BC000343; BC010396; BC014488; OTTHUMT00000462485; OTTHUMT00000462486; OTTHUMT00000462487; OTTHUMT00000462488; OTTHUMT00000462489; OTTHUMT00000462923; CCDS12547.1; CCDS46076.1; hsa_circ_0051051; hsa_circ_0051052; hsa_circ_0051053; hsa_circ_0051054; uc002omq.5; uc002omr.5; uc0…
TC1400006718.hg.1	2.05	0.002	NM_001281528; NM_001281529; NM_006263; NM_176783; ENST00000206451; ENST00000382708; ENST00000470718; ENST00000558112; ENST00000559123; ENST00000559741; ENST00000560420; ENST00000561059; ENST00000561142; ENST00000561435; BC000352; BC007503; OTTHUMT00000071910; OTTHUMT00000071913; OTTHUMT00000416159; OTTHUMT00000416160; OTTHUMT00000416161; OTTHUMT00000416162; OTTHUMT00000416163; OTTHUMT00000416164;…	PSME1	proteasome activator subunit 1	5720	NM_001281528; NM_001281529; NM_006263; NM_176783; ENST00000206451; ENST00000382708; ENST00000470718; ENST00000558112; ENST00000559123; ENST00000559741; ENST00000560420; ENST00000561059; ENST00000561142; ENST00000561435; BC000352; BC007503; OTTHUMT00000071910; OTTHUMT00000071913; OTTHUMT00000416159; OTTHUMT00000416160; OTTHUMT00000416161; OTTHUMT00000416162; OTTHUMT00000416163; OTTHUMT00000416164;…
TC1400010721.hg.1	2.15	0.0001	NM_002818; NR_106990; ENST00000216802; ENST00000471700; ENST00000558273; ENST00000558931; ENST00000559005; ENST00000559042; ENST00000559056; ENST00000559359; ENST00000559453; ENST00000559493; ENST00000559613; ENST00000560370; ENST00000560410; ENST00000560592; ENST00000560788; ENST00000561103; ENST00000615264; ENST00000620784; ENST00000630027; BC004368; BC019885; BC072025; OTTHUMT00000071918; OTTH…	PSME2; MIR7703	proteasome activator subunit 2; microRNA 7703	5721; 102465801	NM_002818; NR_106990; ENST00000216802; ENST00000471700; ENST00000558273; ENST00000558931; ENST00000559005; ENST00000559042; ENST00000559056; ENST00000559359; ENST00000559453; ENST00000559493; ENST00000559613; ENST00000560370; ENST00000560410; ENST00000560592; ENST00000560788; ENST00000561103; ENST00000615264; ENST00000620784; ENST00000630027; BC004368; BC019885; BC072025; OTTHUMT00000071918; OTTH…
TC0600014110.hg.1	2.2	0.0002	NM_002800; ENST00000374859; ENST00000464863; ENST00000467593; BC065513; OTTHUMT00000076624; OTTHUMT00000276495; OTTHUMT00000276497	PSMB9	proteasome subunit beta 9	5698	NM_002800; ENST00000374859; ENST00000464863; ENST00000467593; BC065513; OTTHUMT00000076624; OTTHUMT00000276495; OTTHUMT00000276497; CCDS4759.1; uc003sga.4; uc063nsi.1; uc063nsj.1
TC1700010206.hg.1	-1.52	0.0041	NM_001304949; NM_001304951; NM_001304952; NM_001304953; NM_001304954; NM_152465; ENST00000301039; ENST00000415329; ENST00000422880; ENST00000439862; ENST00000473751; ENST00000495203; ENST00000578097; ENST00000579650; ENST00000581289; ENST00000584073; BC029574; OTTHUMT00000255969; OTTHUMT00000255970; OTTHUMT00000255971; OTTHUMT00000255972; OTTHUMT00000446442; OTTHUMT00000446443; OTTHUMT00000446444…	PROCA1	protein interacting with cyclin A1	147011	NM_001304949; NM_001304951; NM_001304952; NM_001304953; NM_001304954; NM_152465; ENST00000301039; ENST00000415329; ENST00000422880; ENST00000439862; ENST00000473751; ENST00000495203; ENST00000578097; ENST00000579650; ENST00000581289; ENST00000584073; BC029574; OTTHUMT00000255969; OTTHUMT00000255970; OTTHUMT00000255971; OTTHUMT00000255972; OTTHUMT00000446442; OTTHUMT00000446443; OTTHUMT00000446444…
TC0200007446.hg.1	1.61	0.0023	NM_005400; ENST00000306156; ENST00000394874; ENST00000421201; ENST00000462720; ENST00000467135; ENST00000469753; ENST00000472021; ENST00000476675; ENST00000480453; ENST00000480633; ENST00000485176; ENST00000489067; ENST00000494472; ENST00000497602; ENST00000498388; BC109033; BC109034; OTTHUMT00000250751; OTTHUMT00000258143; OTTHUMT00000258144; OTTHUMT00000258145; OTTHUMT00000258147; OTTHUMT000002…	PRKCE	protein kinase C, epsilon	5581	NM_005400; ENST00000306156; ENST00000394874; ENST00000421201; ENST00000462720; ENST00000467135; ENST00000469753; ENST00000472021; ENST00000476675; ENST00000480453; ENST00000480633; ENST00000485176; ENST00000489067; ENST00000494472; ENST00000497602; ENST00000498388; BC109033; BC109034; OTTHUMT00000250751; OTTHUMT00000258143; OTTHUMT00000258144; OTTHUMT00000258145; OTTHUMT00000258147; OTTHUMT000002…
TC1900008328.hg.1	2.11	0.0059	NM_001080401; ENST00000396735; ENST00000396736; ENST00000396737; ENST00000401593; ENST00000401705; ENST00000415077; ENST00000451287; ENST00000456399; BC028228; OTTHUMT00000277194; OTTHUMT00000277195; OTTHUMT00000277196; OTTHUMT00000277197; OTTHUMT00000326516; OTTHUMT00000326517; OTTHUMT00000326518; OTTHUMT00000326520	PPM1N	protein phosphatase, Mg2+/Mn2+ dependent, 1N (putative)	147699	NM_001080401; ENST00000396735; ENST00000396736; ENST00000396737; ENST00000401593; ENST00000401705; ENST00000415077; ENST00000451287; ENST00000456399; BC028228; OTTHUMT00000277194; OTTHUMT00000277195; OTTHUMT00000277196; OTTHUMT00000277197; OTTHUMT00000326516; OTTHUMT00000326517; OTTHUMT00000326518; OTTHUMT00000326520; CCDS46115.1; hsa_circ_0051502; hsa_circ_0051503; PPM1N.dAug10; uc002pce.4; uc00…
TC0100016501.hg.1	1.91	0.0068	ENST00000423476	PTP4A1P7	protein tyrosine phosphatase type IVA, member 1 pseudogene 7 [Source:HGNC Symbol;Acc:HGNC:41934]		ENST00000423476; NONHSAT007783; NONHSAT007784; OTTHUMT00000084828
TC0600013126.hg.1	1.99	0.0066	NM_001291983; NM_001291984; NM_002844; ENST00000368202; ENST00000368205; ENST00000368207; ENST00000368210; ENST00000368213; ENST00000368215; ENST00000368226; ENST00000392449; ENST00000415046; ENST00000415055; ENST00000429595; ENST00000434424; ENST00000490332; ENST00000495748; ENST00000498284; ENST00000524481; ENST00000524534; ENST00000525459; ENST00000531050; ENST00000531466; ENST00000532331; ENS…	PTPRK	protein tyrosine phosphatase, receptor type, K	5796	NM_001291983; NM_001291984; NM_002844; ENST00000368202; ENST00000368205; ENST00000368207; ENST00000368210; ENST00000368213; ENST00000368215; ENST00000368226; ENST00000392449; ENST00000415046; ENST00000415055; ENST00000429595; ENST00000434424; ENST00000490332; ENST00000495748; ENST00000498284; ENST00000524481; ENST00000524534; ENST00000525459; ENST00000531050; ENST00000531466; ENST00000532331; ENS…
TC1000009760.hg.1	1.58	0.002	ENST00000419836.1; OTTHUMT00000046737; uc057rps.1; warkloybu.aAug10	RP5-1051H14.2; warkloybu	putative novel transcript; Transcript Identified by AceView		ENST00000419836.1; OTTHUMT00000046737; uc057rps.1; warkloybu.aAug10; ENST00000419836; HG502666.1:1..344:ncRNA; NONHSAT011345; TCONS_00017924
TC0800008848.hg.1	1.58	0.0073	NR_003367; NR_031609; ENST00000408388; ENST00000504719; ENST00000512617; ENST00000513868; ENST00000517525; ENST00000517790; ENST00000517838; ENST00000518528; ENST00000519481; ENST00000520913; ENST00000521122; ENST00000521600; ENST00000521951; ENST00000522414; ENST00000522875; ENST00000522963; ENST00000523068; ENST00000523190; ENST00000523328; ENST00000523427; ENST00000524165; ENST00000612011; ENS…	PVT1; MIR1204	Pvt1 oncogene (non-protein coding); microRNA 1204	5820; 100302185
TC1400008749.hg.1	1.6	0.0041	NM_004581; NM_182836; ENST00000216840; ENST00000399409; ENST00000543002; ENST00000558376; ENST00000558534; ENST00000558649; ENST00000558936; ENST00000558954; ENST00000559551; ENST00000559586; ENST00000559850; ENST00000559974; ENST00000560127; ENST00000560163; ENST00000560207; ENST00000560243; ENST00000560521; ENST00000560777; ENST00000560871; ENST00000560998; ENST00000561055; BC003093; OTTHUMT000…	RABGGTA	Rab geranylgeranyltransferase, alpha subunit	5875	NM_004581; NM_182836; ENST00000216840; ENST00000399409; ENST00000543002; ENST00000558376; ENST00000558534; ENST00000558649; ENST00000558936; ENST00000558954; ENST00000559551; ENST00000559586; ENST00000559850; ENST00000559974; ENST00000560127; ENST00000560163; ENST00000560207; ENST00000560243; ENST00000560521; ENST00000560777; ENST00000560871; ENST00000560998; ENST00000561055; BC003093; OTTHUMT000…
TC0200016402.hg.1	8.1	0.0004	NM_080657; ENST00000382040; ENST00000477834; ENST00000489749; BC017969; OTTHUMT00000206724; OTTHUMT00000323503; OTTHUMT00000323696	RSAD2	radical S-adenosyl methionine domain containing 2	91543	NM_080657; ENST00000382040; ENST00000477834; ENST00000489749; BC017969; OTTHUMT00000206724; OTTHUMT00000323503; OTTHUMT00000323696; CCDS1656.1; uc002qyp.2; uc061gkc.1; uc061gkd.1; NONHSAT068921
TC1100008428.hg.1	-1.86	0.0059	ENST00000530970	RANP3	RAN, member RAS oncogene family pseudogene 3 [Source:HGNC Symbol;Acc:HGNC:39858]		ENST00000530970; NONHSAT022907; OTTHUMT00000385385
TC0100018463.hg.1	2.78	0.003	NM_001042678; NM_001042679; NM_175744; ENST00000285735; ENST00000339083; ENST00000369632; ENST00000369633; ENST00000369636; ENST00000369637; ENST00000369638; ENST00000369642; ENST00000414971; ENST00000425265; ENST00000436685; ENST00000468093; ENST00000473074; ENST00000478447; ENST00000484054; ENST00000484280; ENST00000527563; ENST00000528831; ENST00000534717; BC007245; BC009177; BC052808; OTTHUMT…	RHOC	ras homolog family member C	389	NM_001042678; NM_001042679; NM_175744; ENST00000285735; ENST00000339083; ENST00000369632; ENST00000369633; ENST00000369636; ENST00000369637; ENST00000369638; ENST00000369642; ENST00000414971; ENST00000425265; ENST00000436685; ENST00000468093; ENST00000473074; ENST00000478447; ENST00000484054; ENST00000484280; ENST00000527563; ENST00000528831; ENST00000534717; BC007245; BC009177; BC052808; OTTHUMT…
TC2200008641.hg.1	1.5	0.0046	NM_002872; ENST00000249071; ENST00000401529; ENST00000405484; ENST00000406508; ENST00000441619; ENST00000469532; ENST00000481215; BC001485; OTTHUMT00000318812; OTTHUMT00000318813; OTTHUMT00000318814; OTTHUMT00000318815; OTTHUMT00000318817; OTTHUMT00000318818; OTTHUMT00000318819	RAC2	ras-related C3 botulinum toxin substrate 2 (rho family, small GTP binding protein Rac2)	5880	NM_002872; ENST00000249071; ENST00000401529; ENST00000405484; ENST00000406508; ENST00000441619; ENST00000469532; ENST00000481215; BC001485; OTTHUMT00000318812; OTTHUMT00000318813; OTTHUMT00000318814; OTTHUMT00000318815; OTTHUMT00000318817; OTTHUMT00000318818; OTTHUMT00000318819; CCDS13945.1; hsa_circ_0063191; hsa_circ_0063192; RAC2.eAug10; uc003arc.5; uc062dws.1; uc062dwt.1; uc062dwu.1; uc062dwv.…
TC1900010943.hg.1	2.22	0.0048	NM_005619; NM_206900; NM_206901; ENST00000245923; ENST00000344680; ENST00000430715; ENST00000587597; ENST00000588036; ENST00000589384; ENST00000589628; ENST00000590526; ENST00000590746; ENST00000591286; ENST00000591789; ENST00000592064; ENST00000593129; ENST00000593187; BC073874; OTTHUMT00000459574; OTTHUMT00000459575; OTTHUMT00000459576; OTTHUMT00000459577; OTTHUMT00000459578; OTTHUMT00000459579…	RTN2	reticulon 2	6253	NM_005619; NM_206900; NM_206901; ENST00000245923; ENST00000344680; ENST00000430715; ENST00000587597; ENST00000588036; ENST00000589384; ENST00000589628; ENST00000590526; ENST00000590746; ENST00000591286; ENST00000591789; ENST00000592064; ENST00000593129; ENST00000593187; BC073874; OTTHUMT00000459574; OTTHUMT00000459575; OTTHUMT00000459576; OTTHUMT00000459577; OTTHUMT00000459578; OTTHUMT00000459579…
TC1100007899.hg.1	1.75	0.004	NM_004585; ENST00000255688; ENST00000354445; ENST00000439013; ENST00000537871; ENST00000544107; BC009678; OTTHUMT00000396627; OTTHUMT00000396628; OTTHUMT00000396629; OTTHUMT00000396630	RARRES3	retinoic acid receptor responder (tazarotene induced) 3	5920	NM_004585; ENST00000255688; ENST00000354445; ENST00000439013; ENST00000537871; ENST00000544107; BC009678; OTTHUMT00000396627; OTTHUMT00000396628; OTTHUMT00000396629; OTTHUMT00000396630; CCDS41662.1; uc001nxf.5; uc058cqz.1; uc058cra.1; uc058crb.1; uc058crc.1
TC1100009674.hg.1	1.92	0.0093	NM_002939; NM_203383; NM_203384; NM_203385; NM_203386; NM_203387; NM_203389; ENST00000354420; ENST00000356187; ENST00000397604; ENST00000397614; ENST00000397615; ENST00000438658; ENST00000524464; ENST00000524780; ENST00000525522; ENST00000525701; ENST00000526295; ENST00000527485; ENST00000528713; ENST00000529115; ENST00000529306; ENST00000529368; ENST00000529768; ENST00000531149; ENST00000531223;…	RNH1	ribonuclease/angiogenin inhibitor 1	6050	NM_002939; NM_203383; NM_203384; NM_203385; NM_203386; NM_203387; NM_203389; ENST00000354420; ENST00000356187; ENST00000397604; ENST00000397614; ENST00000397615; ENST00000438658; ENST00000524464; ENST00000524780; ENST00000525522; ENST00000525701; ENST00000526295; ENST00000527485; ENST00000528713; ENST00000529115; ENST00000529306; ENST00000529368; ENST00000529768; ENST00000531149; ENST00000531223;…
TC0600007587.hg.1	1.56	0.0086	OTTHUMT00000076209	RPL15P4	ribosomal protein L15 pseudogene 4	100129921	OTTHUMT00000076209; ENST00000416625; NONHSAT108780
TC0X00007345.hg.1	1.57	0.0027	ENST00000451120	RPL7AP71	ribosomal protein L7a pseudogene 71 [Source:HGNC Symbol;Acc:HGNC:35754]		ENST00000451120; NONHSAT137216; OTTHUMT00000056794
TC1700010168.hg.1	1.67	0.0035	OTTHUMT00000349562	RPS29P22	ribosomal protein S29 pseudogene 22	100271384	OTTHUMT00000349562; ENST00000472363; NONHSAT052358
TC0700007559.hg.1	1.61	0.0047	ENST00000603490	RNF138P2	ring finger protein 138, E3 ubiquitin protein ligase pseudogene 2 [Source:HGNC Symbol;Acc:HGNC:50775]		ENST00000603490; NONHSAT120625; OTTHUMT00000468783
TC0100011873.hg.1	1.71	0.0006	NM_001010858; ENST00000305943; ENST00000482739; OTTHUMT00000096590; OTTHUMT00000096591	RNF187	ring finger protein 187	149603	NM_001010858; ENST00000305943; ENST00000482739; OTTHUMT00000096590; OTTHUMT00000096591; uc057qfa.1; uc057qfb.1; NONHSAT010028; NONHSAT010029
TC0100017634.hg.1	2.1	0.0034	NR_023371; ENST00000364451	RNA5S9	RNA, 5S ribosomal 9	100169760	NR_023371; ENST00000364451; uc031vqs.2; uc057qfd.1; ENST00000630402; NR_023371.1:1..121:rRNA
TC0700009594.hg.1	1.65	0.0087	NR_001571	RNY5	RNA, Ro-associated Y5	6090	NR_001571; AC073140.5:96128..96211:ncRNA; NONHSAT123986
TC0900011875.hg.1	3.31	0.001	NR_023344; ENST00000408749	RNU6ATAC	RNA, U6atac small nuclear (U12-dependent splicing)	100151684	NR_023344; ENST00000408749; RNU6ATAC.aAug10-unspliced; uc010nap.2; NONHSAT135377; NR_023344.1:1..125:ncRNA
TC0600008146.hg.1	-1.76	0.0003	NM_001015051; NM_001024630; NM_001278478; NR_103532; NR_103533; ENST00000359524; ENST00000371432; ENST00000371436; ENST00000371438; ENST00000465038; ENST00000473041; ENST00000478660; ENST00000483243; ENST00000483377; ENST00000576263; ENST00000625924; OTTHUMT00000040753; OTTHUMT00000040754; OTTHUMT00000040755; OTTHUMT00000040756; OTTHUMT00000040757; OTTHUMT00000040758; OTTHUMT00000040759; OTTHUMT0…	RUNX2	runt-related transcription factor 2	860	NM_001015051; NM_001024630; NM_001278478; NR_103532; NR_103533; ENST00000359524; ENST00000371432; ENST00000371436; ENST00000371438; ENST00000465038; ENST00000473041; ENST00000478660; ENST00000483243; ENST00000483377; ENST00000576263; ENST00000625924; OTTHUMT00000040753; OTTHUMT00000040754; OTTHUMT00000040755; OTTHUMT00000040756; OTTHUMT00000040757; OTTHUMT00000040758; OTTHUMT00000040759; OTTHUMT0…
TC0300007242.hg.1	-1.57	0.0014	NM_014016; ENST00000389061; ENST00000418611; ENST00000433336; ENST00000438671; ENST00000441228; ENST00000445499; ENST00000455997; ENST00000463237; ENST00000463347; ENST00000463659; ENST00000464102; ENST00000464524; ENST00000471207; ENST00000478586; ENST00000485311; BC016559; OTTHUMT00000345065; OTTHUMT00000345066; OTTHUMT00000345067; OTTHUMT00000345068; OTTHUMT00000345069; OTTHUMT00000345070; OTT…	SACM1L	SAC1 suppressor of actin mutations 1-like (yeast)	22908	NM_014016; ENST00000389061; ENST00000418611; ENST00000433336; ENST00000438671; ENST00000441228; ENST00000445499; ENST00000455997; ENST00000463237; ENST00000463347; ENST00000463659; ENST00000464102; ENST00000464524; ENST00000471207; ENST00000478586; ENST00000485311; BC016559; OTTHUMT00000345065; OTTHUMT00000345066; OTTHUMT00000345067; OTTHUMT00000345068; OTTHUMT00000345069; OTTHUMT00000345070; OTT…
TC1700010420.hg.1	-2.11	0.0054	NM_001104587; NM_001104588; NM_001104589; NM_001104590; NM_152270; ENST00000308377; ENST00000394566; ENST00000427966; ENST00000430814; ENST00000441608; ENST00000498396; ENST00000586099; ENST00000588579; ENST00000589562; ENST00000589811; ENST00000591682; ENST00000592108; ENST00000592122; BC052586; OTTHUMT00000256480; OTTHUMT00000256481; OTTHUMT00000256482; OTTHUMT00000256483; OTTHUMT00000256484; O…	SLFN11	schlafen family member 11	91607	NM_001104587; NM_001104588; NM_001104589; NM_001104590; NM_152270; ENST00000308377; ENST00000394566; ENST00000427966; ENST00000430814; ENST00000441608; ENST00000498396; ENST00000586099; ENST00000588579; ENST00000589562; ENST00000589811; ENST00000591682; ENST00000592108; ENST00000592122; BC052586; OTTHUMT00000256480; OTTHUMT00000256481; OTTHUMT00000256482; OTTHUMT00000256483; OTTHUMT00000256484; O…
TC1700010425.hg.1	-3.27	0.0008	NM_001289009; NM_018042; ENST00000304905; ENST00000394562; ENST00000428476; ENST00000445092; ENST00000447040; ENST00000452764; ENST00000460530; ENST00000479326; BC035605; OTTHUMT00000256490; OTTHUMT00000256491; OTTHUMT00000256492; OTTHUMT00000256493; OTTHUMT00000256494; OTTHUMT00000256495; OTTHUMT00000256496; OTTHUMT00000448788	SLFN12	schlafen family member 12	55106	NM_001289009; NM_018042; ENST00000304905; ENST00000394562; ENST00000428476; ENST00000445092; ENST00000447040; ENST00000452764; ENST00000460530; ENST00000479326; BC035605; OTTHUMT00000256490; OTTHUMT00000256491; OTTHUMT00000256492; OTTHUMT00000256493; OTTHUMT00000256494; OTTHUMT00000256495; OTTHUMT00000256496; OTTHUMT00000448788; CCDS11295.1; hsa_circ_0043111; hsa_circ_0043112; hsa_circ_0043113; u…
TC2200008465.hg.1	2.02	0.0009	NM_080430; ENST00000400299; ENST00000402395; ENST00000460642; ENST00000465447; ENST00000465536; ENST00000469262; ENST00000490967; ENST00000491958; ENST00000495533; ENST00000611680; BC013421; BC030236; BC068004; CCDS43003.1; hsa_circ_0062875; hsa_circ_0062876; hsa_circ_0062877; hsa_circ_0062878; SELM.fAug10; SELM.gAug10; uc021wnx.2; uc032qlx.2; uc062dhl.1; uc062dhm.1; uc062dhn.1; uc062dho.1; uc062…	SELM	selenoprotein M; selenoprotein M [Source:EntrezGene;Acc:140606]; Salzman2013 ANNOTATED, CDS, coding, OVCODE, OVERLAPTX, OVEXON, UTR3 best transcript NM_080430; Salzman2013 ANNOTATED, CDS, coding, OVCODE, OVERLAPTX, OVEXON, UTR3, UTR5 best transcript NM_080430; Transcript Identified by AceView, Entrez Gene ID(s) 140606	140606	NM_080430; ENST00000400299; ENST00000402395; ENST00000460642; ENST00000465447; ENST00000465536; ENST00000469262; ENST00000490967; ENST00000491958; ENST00000495533; ENST00000611680; BC013421; BC030236; BC068004; CCDS43003.1; hsa_circ_0062875; hsa_circ_0062876; hsa_circ_0062877; hsa_circ_0062878; SELM.fAug10; SELM.gAug10; uc021wnx.2; uc032qlx.2; uc062dhl.1; uc062dhm.1; uc062dhn.1; uc062dho.1; uc062…
TC1900008435.hg.1	1.96	0.0062	NM_003009; ENST00000509570; ENST00000593892; ENST00000595509; ENST00000595615; ENST00000598083; ENST00000598273; ENST00000598956; ENST00000599302; ENST00000599590; ENST00000599627; ENST00000599874; ENST00000601048; ENST00000601419; ENST00000601937; ENST00000602163; ENST00000612212; BC000581; BC032546; BC039597; BC047893; OTTHUMT00000464884; OTTHUMT00000464885; OTTHUMT00000464886; OTTHUMT000004648…	SEPW1	selenoprotein W, 1	6415	NM_003009; ENST00000509570; ENST00000593892; ENST00000595509; ENST00000595615; ENST00000598083; ENST00000598273; ENST00000598956; ENST00000599302; ENST00000599590; ENST00000599627; ENST00000599874; ENST00000601048; ENST00000601419; ENST00000601937; ENST00000602163; ENST00000612212; BC000581; BC032546; BC039597; BC047893; OTTHUMT00000464884; OTTHUMT00000464885; OTTHUMT00000464886; OTTHUMT000004648…
TC2200007523.hg.1	1.62	0.0065	NR_027786; ENST00000359906; ENST00000434218; ENST00000455578; BC093888	SERHL	serine hydrolase-like (pseudogene)	94009	NR_027786; ENST00000359906; ENST00000434218; ENST00000455578; BC093888; ENST00000359906.2; ENST00000421475.2; ENST00000434218.1; ENST00000455578.1; hsa_circ_0063643; OTTHUMT00000320445; OTTHUMT00000320498; OTTHUMT00000320529; uc011apl.3; uc021wql.2; uc062evl.1; NONHSAT087056; NONHSAT087057; NONHSAT087058; NONHSAT087059
TC0600014218.hg.1	1.52	0.0056	NR_033851; NR_039788; ENST00000583158; uc021ykr.1	SERPINB9P1; MIR4645	serpin peptidase inhibitor, clade B (ovalbumin), member 9, pseudogene 1; microRNA 4645	221756; 100616285	NR_033851; NR_039788; ENST00000583158; uc021ykr.1; ENST00000420981.2; ENST00000545177.3; OTTHUMT00000039645; OTTHUMT00000467395; uc003mud.4; uc063llc.1; ENST00000420981; ENST00000545177; HG498910.2:1..1375:ncRNA; HG498911.1:1..983:ncRNA; LM611367.1:1..77:precursor_RNA; lnc-SERPINB9-1:1; lnc-SERPINB9-1:2; NONHSAT106798; NONHSAT106799; NONHSAT106800; NONHSAT106801; NONHSAT106808; NONHSAT106809; NR_…
TC1900011255.hg.1	2.17	0.0067	NM_001171156; NM_001171157; NM_001171158; NM_001171159; NM_001171161; NM_033130; ENST00000339313; ENST00000353836; ENST00000357375; ENST00000436984; ENST00000439889; ENST00000441969; ENST00000442846; ENST00000524527; ENST00000525998; ENST00000529627; ENST00000530476; BC101725; BC143497; BC143500; OTTHUMT00000384614; OTTHUMT00000384615; OTTHUMT00000384616; OTTHUMT00000384617; OTTHUMT00000384618; O…	SIGLEC10	sialic acid binding Ig-like lectin 10	89790	NM_001171156; NM_001171157; NM_001171158; NM_001171159; NM_001171161; NM_033130; ENST00000339313; ENST00000353836; ENST00000357375; ENST00000436984; ENST00000439889; ENST00000441969; ENST00000442846; ENST00000524527; ENST00000525998; ENST00000529627; ENST00000530476; BC101725; BC143497; BC143500; OTTHUMT00000384614; OTTHUMT00000384615; OTTHUMT00000384616; OTTHUMT00000384617; OTTHUMT00000384618; O…
TC0900009912.hg.1	2.19	0.0015	NM_001282205; NM_001282206; NM_001282207; NM_001282208; NM_001282209; NM_005866; NM_147157; NR_104108; ENST00000277010; ENST00000353468; ENST00000378892; ENST00000461426; ENST00000477726; ENST00000478146; ENST00000497006; BC004899; OTTHUMT00000052204; OTTHUMT00000052205; OTTHUMT00000052206; OTTHUMT00000052208; OTTHUMT00000052209; OTTHUMT00000052210; OTTHUMT00000251704; uc003zuz.3	SIGMAR1	sigma non-opioid intracellular receptor 1	10280	NM_001282205; NM_001282206; NM_001282207; NM_001282208; NM_001282209; NM_005866; NM_147157; NR_104108; ENST00000277010; ENST00000353468; ENST00000378892; ENST00000461426; ENST00000477726; ENST00000478146; ENST00000497006; BC004899; OTTHUMT00000052204; OTTHUMT00000052205; OTTHUMT00000052206; OTTHUMT00000052208; OTTHUMT00000052209; OTTHUMT00000052210; OTTHUMT00000251704; uc003zuz.3; CCDS6562.1; CCD…
TC0200015242.hg.1	2.21	0.0023	NM_007315; NM_139266; ENST00000361099; ENST00000392322; ENST00000392323; ENST00000409465; ENST00000415035; ENST00000423282; ENST00000424722; ENST00000432058; ENST00000452281; ENST00000454414; ENST00000464072; ENST00000540176; BC002704; OTTHUMT00000255997; OTTHUMT00000257868; OTTHUMT00000257869; OTTHUMT00000257870; OTTHUMT00000257871; OTTHUMT00000335580; OTTHUMT00000335581; OTTHUMT00000335582; OTT…	STAT1	signal transducer and activator of transcription 1	6772	NM_007315; NM_139266; ENST00000361099; ENST00000392322; ENST00000392323; ENST00000409465; ENST00000415035; ENST00000423282; ENST00000424722; ENST00000432058; ENST00000452281; ENST00000454414; ENST00000464072; ENST00000540176; BC002704; OTTHUMT00000255997; OTTHUMT00000257868; OTTHUMT00000257869; OTTHUMT00000257870; OTTHUMT00000257871; OTTHUMT00000335580; OTTHUMT00000335581; OTTHUMT00000335582; OTT…
TC1200010908.hg.1	1.86	0.0005	NM_005419; NM_198332; ENST00000314128; ENST00000418572; ENST00000555488; ENST00000555519; ENST00000555646; ENST00000556140; ENST00000556539; ENST00000557156; ENST00000557199; ENST00000557235; ENST00000557252; ENST00000557417; BC051284; OTTHUMT00000410277; OTTHUMT00000410278; OTTHUMT00000410280; OTTHUMT00000410281; OTTHUMT00000410282; OTTHUMT00000410591; OTTHUMT00000410593; OTTHUMT00000410594; OTT…	STAT2	signal transducer and activator of transcription 2	6773	NM_005419; NM_198332; ENST00000314128; ENST00000418572; ENST00000555488; ENST00000555519; ENST00000555646; ENST00000556140; ENST00000556539; ENST00000557156; ENST00000557199; ENST00000557235; ENST00000557252; ENST00000557417; BC051284; OTTHUMT00000410277; OTTHUMT00000410278; OTTHUMT00000410280; OTTHUMT00000410281; OTTHUMT00000410282; OTTHUMT00000410591; OTTHUMT00000410593; OTTHUMT00000410594; OTT…
TC1100013042.hg.1	1.73	0.0036	NM_001303024; NM_006396; ENST00000309328; ENST00000526877; ENST00000527413; ENST00000531405; BC014791; OTTHUMT00000389511; OTTHUMT00000390063; OTTHUMT00000390065; OTTHUMT00000390068	SSSCA1	Sjogren syndrome/scleroderma autoantigen 1	10534	NM_001303024; NM_006396; ENST00000309328; ENST00000526877; ENST00000527413; ENST00000531405; BC014791; OTTHUMT00000389511; OTTHUMT00000390063; OTTHUMT00000390065; OTTHUMT00000390068; CCDS8104.1; hsa_circ_0022837; hsa_circ_0022838; hsa_circ_0022839; SSSCA1andFAM89B.lAug10; uc001oek.4; uc058dlv.1; uc058dlx.1; uc058dma.1; NONHSAT022171
TC0100015167.hg.1	-1.9	0.0001	ENST00000415059	SLC25A24P2	SLC25A24 pseudogene 2 [Source:HGNC Symbol;Acc:HGNC:48934]		ENST00000415059; NONHSAT004985; OTTHUMT00000096103
TC1000011804.hg.1	-1.94	0.0045	ENST00000449481	SNRPGP12	small nuclear ribonucleoprotein polypeptide G pseudogene 12 [Source:HGNC Symbol;Acc:HGNC:39331]		ENST00000449481; NONHSAT016336; OTTHUMT00000050288
TC1500006599.hg.1	1.76	0.0005	NR_003495	SNORD115-24	small nucleolar RNA, C/D box 115-24	100036563	NR_003495; uc010ayp.2; ENST00000363528; NONHSAT041107; NR_003495.1:1..71:ncRNA
TC1500006573.hg.1	1.99	0.0096	NR_003316; ENST00000384335	SNORD116-1	small nucleolar RNA, C/D box 116-1	100033413	NR_003316; ENST00000384335; uc001yxg.4; NONHSAT041002; NR_003316.1:1..97:ncRNA
TC1700009431.hg.1	2.14	0.0063	NR_003073; ENST00000391250; ENST00000608459	SNORD91B	small nucleolar RNA, C/D box 91B	692208	NR_003073; ENST00000391250; ENST00000608459; ENST00000391250.1; ENST00000608459.1; OTTHUMT00000471839; uc002fuk.2; uc059zmg.1; AL450226.1:9995..10089:rfam; HG508574.1:1..86:ncRNA; NONHSAT144934; NR_003073.1:1..86:ncRNA
TC2000009071.hg.1	1.6	0.0085	NR_002910	SNORA71B	small nucleolar RNA, H/ACA box 71B	26776	NR_002910; ENST00000364546.1; ENST00000439232.1; OTTHUMT00000079173; uc002xik.3; uc061wxz.1; ENST00000364546; ENST00000439232; HG511356.1:1..136:ncRNA; NONHSAT079665
TC2100008385.hg.1	2.17	0.002	NM_001286416; NM_006936; ENST00000332859; ENST00000397893; ENST00000397898; ENST00000411651; ENST00000466861; ENST00000479153; BC000036; BC008420; OTTHUMT00000206560; OTTHUMT00000206561; OTTHUMT00000206562; OTTHUMT00000206563; OTTHUMT00000206564; uc002zfz.1; uc011afi.1	SUMO3	small ubiquitin-like modifier 3	6612	NM_001286416; NM_006936; ENST00000332859; ENST00000397893; ENST00000397898; ENST00000411651; ENST00000466861; ENST00000479153; BC000036; BC008420; OTTHUMT00000206560; OTTHUMT00000206561; OTTHUMT00000206562; OTTHUMT00000206563; OTTHUMT00000206564; uc002zfz.1; uc011afi.1; CCDS33587.1; CCDS68220.1; hsa_circ_0061974; hsa_circ_0061975; hsa_circ_0061976; hsa_circ_0061977; SUMO3.cAug10; uc062atm.1; uc06…
TC1000008661.hg.1	-1.8	0.0091	NM_001136123; NM_001243770; NM_018121; ENST00000238961; ENST00000370269; ENST00000370271; ENST00000481654; ENST00000609386	SLF2	SMC5-SMC6 complex localization factor 2	55719	NM_001136123; NM_001243770; NM_018121; ENST00000238961; ENST00000370269; ENST00000370271; ENST00000481654; ENST00000609386; BC160007; CCDS44470.1; CCDS65918.1; CCDS7500.1; hsa_circ_0002045; hsa_circ_0006409; hsa_circ_0006654; hsa_circ_0019528; hsa_circ_0019529; hsa_circ_0019530; hsa_circ_0019531; hsa_circ_0019532; hsa_circ_0019533; hsa_circ_0019534; hsa_circ_0019535; hsa_circ_0019536; hsa_circ_00…
TC0500010779.hg.1	-1.7	0.0017	NM_001258286; NM_001258287; NM_001282429; NM_173514; NR_047649; ENST00000318672; ENST00000396865; ENST00000416547; ENST00000502247; ENST00000502416; ENST00000503817; ENST00000503891; ENST00000504880; ENST00000505563; ENST00000505708; ENST00000506624; ENST00000507109; ENST00000507216; ENST00000507447; ENST00000508124; ENST00000511233; ENST00000512208; ENST00000512595; ENST00000513275; ENST00000513…	SLC38A9	solute carrier family 38, member 9	153129	NM_001258286; NM_001258287; NM_001282429; NM_173514; NR_047649; ENST00000318672; ENST00000396865; ENST00000416547; ENST00000502247; ENST00000502416; ENST00000503817; ENST00000503891; ENST00000504880; ENST00000505563; ENST00000505708; ENST00000506624; ENST00000507109; ENST00000507216; ENST00000507447; ENST00000508124; ENST00000511233; ENST00000512208; ENST00000512595; ENST00000513275; ENST00000513…
TC0X00010242.hg.1	1.55	0.0064	ENST00000428470	SRIP2	sorcin pseudogene 2 [Source:HGNC Symbol;Acc:HGNC:38734]		ENST00000428470; NONHSAT137796; OTTHUMT00000057421
TC0100015715.hg.1	1.65	0.0016	NM_005850; ENST00000271628; ENST00000457312; BC004273; BC013886; BC090883; OTTHUMT00000033753; OTTHUMT00000095842	SF3B4	splicing factor 3b, subunit 4, 49kDa	10262	NM_005850; ENST00000271628; ENST00000457312; BC004273; BC013886; BC090883; OTTHUMT00000033753; OTTHUMT00000095842; CCDS72900.1; hsa_circ_0013981; hsa_circ_0013982; uc001etk.3; uc057kma.1
TC1700012246.hg.1	1.64	0.0061	NM_001165937; NM_001165938; NM_006804; ENST00000336308; ENST00000394250; ENST00000443521; ENST00000460894; ENST00000471896; ENST00000481171; ENST00000484773; ENST00000488876; ENST00000544210; ENST00000577248; ENST00000578232; ENST00000578254; ENST00000578384; ENST00000578577; ENST00000578686; ENST00000579479; ENST00000580331; ENST00000580551; ENST00000580611; ENST00000581894; ENST00000582874; ENS…	STARD3	StAR-related lipid transfer domain containing 3	10948	NM_001165937; NM_001165938; NM_006804; ENST00000336308; ENST00000394250; ENST00000443521; ENST00000460894; ENST00000471896; ENST00000481171; ENST00000484773; ENST00000488876; ENST00000544210; ENST00000577248; ENST00000578232; ENST00000578254; ENST00000578384; ENST00000578577; ENST00000578686; ENST00000579479; ENST00000580331; ENST00000580551; ENST00000580611; ENST00000581894; ENST00000582874; ENS…
TC0200010448.hg.1	2.1	0.001	NM_001206864; NM_018571; ENST00000194530; ENST00000392249; ENST00000415688; ENST00000447698; ENST00000458269; ENST00000466770; ENST00000468123; ENST00000484098; ENST00000488196; ENST00000498648; BC008302; BC090871; OTTHUMT00000256297; OTTHUMT00000336914; OTTHUMT00000336953; OTTHUMT00000336954; OTTHUMT00000336955; OTTHUMT00000336956; OTTHUMT00000336957; OTTHUMT00000336958; OTTHUMT00000336959; OTTH…	STRADB	STE20-related kinase adaptor beta	55437	NM_001206864; NM_018571; ENST00000194530; ENST00000392249; ENST00000415688; ENST00000447698; ENST00000458269; ENST00000466770; ENST00000468123; ENST00000484098; ENST00000488196; ENST00000498648; BC008302; BC090871; OTTHUMT00000256297; OTTHUMT00000336914; OTTHUMT00000336953; OTTHUMT00000336954; OTTHUMT00000336955; OTTHUMT00000336956; OTTHUMT00000336957; OTTHUMT00000336958; OTTHUMT00000336959; OTTH…
TC0700010443.hg.1	2.3	0.0033	NM_001164460; NM_207342; ENST00000404369; ENST00000406890; ENST00000424363; ENST00000439708; ENST00000483679; BC066301; OTTHUMT00000326617; OTTHUMT00000326618; OTTHUMT00000326619; OTTHUMT00000326797; OTTHUMT00000326798	STEAP1B	STEAP family member 1B	256227	NM_001164460; NM_207342; ENST00000404369; ENST00000406890; ENST00000424363; ENST00000439708; ENST00000483679; BC066301; OTTHUMT00000326617; OTTHUMT00000326618; OTTHUMT00000326619; OTTHUMT00000326797; OTTHUMT00000326798; CCDS55094.1; CCDS56469.1; hsa_circ_0079559; hsa_circ_0079560; MGC87042.aAug10; uc003svh.4; uc010kum.3; uc064bxm.1; uc064bxn.1; uc064bxo.1; NONHSAT119463
TC0800010016.hg.1	1.51	0.0079	NM_001284239; NM_016127; ENST00000256255; ENST00000517569; ENST00000518174; ENST00000518296; ENST00000518340; ENST00000520303; ENST00000521083; ENST00000521265; ENST00000521934; ENST00000522055; ENST00000522794; ENST00000523127; ENST00000523761; ENST00000545648; BC015012; OTTHUMT00000257254; OTTHUMT00000375724; OTTHUMT00000375725; OTTHUMT00000375726; OTTHUMT00000375730; OTTHUMT00000375731; OTTHUM…	SARAF	store-operated calcium entry-associated regulatory factor	51669	NM_001284239; NM_016127; ENST00000256255; ENST00000517569; ENST00000518174; ENST00000518296; ENST00000518340; ENST00000520303; ENST00000521083; ENST00000521265; ENST00000521934; ENST00000522055; ENST00000522794; ENST00000523127; ENST00000523761; ENST00000545648; BC015012; OTTHUMT00000257254; OTTHUMT00000375724; OTTHUMT00000375725; OTTHUMT00000375726; OTTHUMT00000375730; OTTHUMT00000375731; OTTHUM…
TC1900009134.hg.1	1.55	0.0033	NM_014963; ENST00000361757; ENST00000438103; ENST00000586109; ENST00000587024; ENST00000587655; ENST00000587673; ENST00000590176; ENST00000590446; ENST00000590998; ENST00000592222; OTTHUMT00000458060; OTTHUMT00000458061; OTTHUMT00000458065; OTTHUMT00000458068; OTTHUMT00000458069; OTTHUMT00000458070; OTTHUMT00000458071; OTTHUMT00000458072; OTTHUMT00000458073; OTTHUMT00000458074	SBNO2	strawberry notch homolog 2 (Drosophila)	22904	NM_014963; ENST00000361757; ENST00000438103; ENST00000586109; ENST00000587024; ENST00000587655; ENST00000587673; ENST00000590176; ENST00000590446; ENST00000590998; ENST00000592222; OTTHUMT00000458060; OTTHUMT00000458061; OTTHUMT00000458065; OTTHUMT00000458068; OTTHUMT00000458069; OTTHUMT00000458070; OTTHUMT00000458071; OTTHUMT00000458072; OTTHUMT00000458073; OTTHUMT00000458074; NM_001100122_2; CC…
TC1700009040.hg.1	1.63	0.0035	NM_004710; ENST00000225777; ENST00000585591; ENST00000588282; ENST00000589168; ENST00000589183; ENST00000589711; ENST00000590201; ENST00000591770; ENST00000592456; BC000407; BC029755; BC105992; OTTHUMT00000437009; OTTHUMT00000437010; OTTHUMT00000437011; OTTHUMT00000437012; OTTHUMT00000437013; OTTHUMT00000438289; OTTHUMT00000438290; OTTHUMT00000438291; OTTHUMT00000438863	SYNGR2	synaptogyrin 2	9144	NM_004710; ENST00000225777; ENST00000585591; ENST00000588282; ENST00000589168; ENST00000589183; ENST00000589711; ENST00000590201; ENST00000591770; ENST00000592456; BC000407; BC029755; BC105992; OTTHUMT00000437009; OTTHUMT00000437010; OTTHUMT00000437011; OTTHUMT00000437012; OTTHUMT00000437013; OTTHUMT00000438289; OTTHUMT00000438290; OTTHUMT00000438291; OTTHUMT00000438863; CCDS11753.1; hsa_circ_004…
TC0100009331.hg.1	-1.56	0.0019	NM_007269; ENST00000370008; ENST00000469338; ENST00000472099; ENST00000483586; ENST00000485167; ENST00000486601; ENST00000495245; BC038099; BC047764; OTTHUMT00000030591; OTTHUMT00000030917; OTTHUMT00000030918; OTTHUMT00000030919; OTTHUMT00000030920; OTTHUMT00000317167; OTTHUMT00000317168	STXBP3	syntaxin binding protein 3	6814	NM_007269; ENST00000370008; ENST00000469338; ENST00000472099; ENST00000483586; ENST00000485167; ENST00000486601; ENST00000495245; BC038099; BC047764; OTTHUMT00000030591; OTTHUMT00000030917; OTTHUMT00000030918; OTTHUMT00000030919; OTTHUMT00000030920; OTTHUMT00000317167; OTTHUMT00000317168; CCDS790.1; hsa_circ_0000100; hsa_circ_0013381; hsa_circ_0013382; hsa_circ_0013383; uc001dvy.4; uc057ivy.1; uc…
TC1100013140.hg.1	1.77	0.0011	NM_006284; ENST00000299424; ENST00000527248; ENST00000531760; ENST00000532344; BC012088; OTTHUMT00000257259; OTTHUMT00000386957; OTTHUMT00000386958; OTTHUMT00000386959	TAF10	TAF10 RNA polymerase II, TATA box binding protein (TBP)-associated factor, 30kDa	6881	NM_006284; ENST00000299424; ENST00000527248; ENST00000531760; ENST00000532344; BC012088; OTTHUMT00000257259; OTTHUMT00000386957; OTTHUMT00000386958; OTTHUMT00000386959; CCDS7769.1; hsa_circ_0021054; hsa_circ_0021055; uc001mej.3; uc057yne.1; uc057ynf.1; uc057yng.1; NONHSAT017743
TC1400010085.hg.1	5.49	0.0025	NM_001098725; NM_021966; NR_049726; ENST00000402399; ENST00000553467; ENST00000554012; ENST00000554119; ENST00000555202; ENST00000555886; ENST00000556156; ENST00000556450; ENST00000557043; BC003574; BC005831; BC014024; OTTHUMT00000413245; OTTHUMT00000413246; OTTHUMT00000413247; OTTHUMT00000413248; OTTHUMT00000413249; OTTHUMT00000413250; OTTHUMT00000413251; OTTHUMT00000413252; uc001yfc.4	TCL1A	T-cell leukemia/lymphoma 1A	8115	NM_001098725; NM_021966; NR_049726; ENST00000402399; ENST00000553467; ENST00000554012; ENST00000554119; ENST00000555202; ENST00000555886; ENST00000556156; ENST00000556450; ENST00000557043; BC003574; BC005831; BC014024; OTTHUMT00000413245; OTTHUMT00000413246; OTTHUMT00000413247; OTTHUMT00000413248; OTTHUMT00000413249; OTTHUMT00000413250; OTTHUMT00000413251; OTTHUMT00000413252; uc001yfc.4; CCDS9941…
TC1400010646.hg.1	1.7	0.0002	NM_004918; NR_028288; ENST00000340722; ENST00000352367; ENST00000357168; ENST00000459662; ENST00000460130; ENST00000464815; ENST00000465501; ENST00000467865; ENST00000483087; ENST00000484207; ENST00000486671; ENST00000495696; ENST00000497248; ENST00000556665; ENST00000610999; ENST00000619182; BC041075; BC041616; BC051000; OTTHUMT00000315123; OTTHUMT00000315124; OTTHUMT00000414560; uc001yep.1; uc0…	TCL1B; TCL6	T-cell leukemia/lymphoma 1B; T-cell leukemia/lymphoma 6 (non-protein coding)	9623; 27004	NM_004918; NR_028288; ENST00000340722; ENST00000352367; ENST00000357168; ENST00000459662; ENST00000460130; ENST00000464815; ENST00000465501; ENST00000467865; ENST00000483087; ENST00000484207; ENST00000486671; ENST00000495696; ENST00000497248; ENST00000556665; ENST00000610999; ENST00000619182; BC041075; BC041616; BC051000; OTTHUMT00000315123; OTTHUMT00000315124; OTTHUMT00000414560; uc001yep.1; uc0…
TC0600014194.hg.1	1.73	0.0002	NM_001010927; NM_012454; ENST00000275246; ENST00000318981; ENST00000360366; ENST00000431620; ENST00000456877; ENST00000462408; ENST00000528391; ENST00000528535; ENST00000529824; ENST00000535231; ENST00000535583; ENST00000537845; ENST00000538270; ENST00000539296; ENST00000543712; ENST00000545347; ENST00000546145; BC137275; OTTHUMT00000042807; OTTHUMT00000042808; OTTHUMT00000387981; OTTHUMT00000387…	TIAM2	T-cell lymphoma invasion and metastasis 2	26230	NM_001010927; NM_012454; ENST00000275246; ENST00000318981; ENST00000360366; ENST00000431620; ENST00000456877; ENST00000462408; ENST00000528391; ENST00000528535; ENST00000529824; ENST00000535231; ENST00000535583; ENST00000537845; ENST00000538270; ENST00000539296; ENST00000543712; ENST00000545347; ENST00000546145; BC137275; OTTHUMT00000042807; OTTHUMT00000042808; OTTHUMT00000387981; OTTHUMT00000387…
TC0Y00006518.hg.1	1.62	0.0069	NR_001534; NR_003592; ENST00000276770; ENST00000449828; ENST00000457100; uc004fqw.3; uc004fqx.3	TTTY7; TTTY7B	testis-specific transcript, Y-linked 7 (non-protein coding); testis-specific transcript, Y-linked 7B (non-protein coding)	246122; 100101120	NR_001534; NR_003592; ENST00000276770; ENST00000449828; ENST00000457100; uc004fqw.3; uc004fqx.3; ENST00000276770.4; ENST00000449828.1; ENST00000457100.1; OTTHUMT00000098349; OTTHUMT00000098350; OTTHUMT00000098351; TTTY7.bAug10; TTTY7.dAug10; uc010nwj.4; HG512815.1:1..1111:ncRNA; HG512816.1:1..1367:ncRNA; HG512817.1:1..709:ncRNA; lnc-TSPY2-3:3; lnc-TSPY2-3:4; NONHSAT139341; NONHSAT139342; NONHSAT1…
TC1000008236.hg.1	1.71	0.0009	NM_001128309; NM_030927; ENST00000265450; ENST00000341863; ENST00000372156; ENST00000372157; ENST00000372158; ENST00000372164; ENST00000429989; ENST00000469149; ENST00000481124; ENST00000616406; BC002920; BC093016; OTTHUMT00000049080; OTTHUMT00000049081; OTTHUMT00000049082; OTTHUMT00000049084; OTTHUMT00000049085; OTTHUMT00000049086; OTTHUMT00000049087; OTTHUMT00000049088; OTTHUMT00000049089	TSPAN14	tetraspanin 14	81619	NM_001128309; NM_030927; ENST00000265450; ENST00000341863; ENST00000372156; ENST00000372157; ENST00000372158; ENST00000372164; ENST00000429989; ENST00000469149; ENST00000481124; ENST00000616406; BC002920; BC093016; OTTHUMT00000049080; OTTHUMT00000049081; OTTHUMT00000049082; OTTHUMT00000049084; OTTHUMT00000049085; OTTHUMT00000049086; OTTHUMT00000049087; OTTHUMT00000049088; OTTHUMT00000049089; NR_1…
TC1100007400.hg.1	2.02	0.0012	NM_130783; ENST00000340160; ENST00000517621; ENST00000518429; ENST00000519051; ENST00000520245; ENST00000520278; ENST00000520358; ENST00000520837; ENST00000520999; ENST00000521990; ENST00000533080; ENST00000533202; ENST00000533786; BC019342; OTTHUMT00000376197; OTTHUMT00000376227; OTTHUMT00000376228; OTTHUMT00000376229; OTTHUMT00000376230; OTTHUMT00000376231; OTTHUMT00000376232; OTTHUMT0000037623…	TSPAN18	tetraspanin 18	90139	NM_130783; ENST00000340160; ENST00000517621; ENST00000518429; ENST00000519051; ENST00000520245; ENST00000520278; ENST00000520358; ENST00000520837; ENST00000520999; ENST00000521990; ENST00000533080; ENST00000533202; ENST00000533786; BC019342; OTTHUMT00000376197; OTTHUMT00000376227; OTTHUMT00000376228; OTTHUMT00000376229; OTTHUMT00000376230; OTTHUMT00000376231; OTTHUMT00000376232; OTTHUMT0000037623…
TC1700008549.hg.1	-1.79	0.0085	NM_025185; ENST00000389520; ENST00000424789; ENST00000579541; ENST00000580068; ENST00000580466; ENST00000581143; ENST00000581424; ENST00000583016; ENST00000583356; ENST00000583545; ENST00000613171; OTTHUMT00000444765; OTTHUMT00000444766; OTTHUMT00000444767; OTTHUMT00000444768; OTTHUMT00000444769; OTTHUMT00000444770; OTTHUMT00000444771; OTTHUMT00000444772; OTTHUMT00000444773; OTTHUMT00000444774	TANC2	tetratricopeptide repeat, ankyrin repeat and coiled-coil containing 2	26115	NM_025185; ENST00000389520; ENST00000424789; ENST00000579541; ENST00000580068; ENST00000580466; ENST00000581143; ENST00000581424; ENST00000583016; ENST00000583356; ENST00000583545; ENST00000613171; OTTHUMT00000444765; OTTHUMT00000444766; OTTHUMT00000444767; OTTHUMT00000444768; OTTHUMT00000444769; OTTHUMT00000444770; OTTHUMT00000444771; OTTHUMT00000444772; OTTHUMT00000444773; OTTHUMT00000444774; B…
TC0100014193.hg.1	2.3	0.0008	NM_015913; NM_138417; NR_046405; NR_046406; ENST00000371614; ENST00000371626; ENST00000469458; ENST00000471493; ENST00000472624; ENST00000610127; BC001493; BC008913; BC008953; BC012173; OTTHUMT00000023818; OTTHUMT00000023819; OTTHUMT00000023820; OTTHUMT00000023821; OTTHUMT00000091263; OTTHUMT00000473103	TXNDC12; KTI12	thioredoxin domain containing 12 (endoplasmic reticulum); KTI12 chromatin associated homolog	51060; 112970	NM_015913; NM_138417; NR_046405; NR_046406; ENST00000371614; ENST00000371626; ENST00000469458; ENST00000471493; ENST00000472624; ENST00000610127; BC001493; BC008913; BC008953; BC012173; OTTHUMT00000023818; OTTHUMT00000023819; OTTHUMT00000023820; OTTHUMT00000023821; OTTHUMT00000091263; OTTHUMT00000473103; CCDS561.1; CCDS562.1; hsa_circ_0012486; hsa_circ_0012487; uc001cti.5; uc001ctj.2; uc057gnf.1;…
TC1000012015.hg.1	-1.6	0.0028	NM_001033925; NM_003252; ENST00000369086; ENST00000369087; ENST00000369093; ENST00000412524; ENST00000436547; ENST00000462373; ENST00000463089; ENST00000470635; ENST00000470781; ENST00000479729; ENST00000489822; ENST00000495821; ENST00000497671; BC030025; OTTHUMT00000050664; OTTHUMT00000050665; OTTHUMT00000050666; OTTHUMT00000050667; OTTHUMT00000050668; OTTHUMT00000050669; OTTHUMT00000050670; OTT…	TIAL1	TIA1 cytotoxic granule-associated RNA binding protein-like 1	7073	NM_001033925; NM_003252; ENST00000369086; ENST00000369087; ENST00000369093; ENST00000412524; ENST00000436547; ENST00000462373; ENST00000463089; ENST00000470635; ENST00000470781; ENST00000479729; ENST00000489822; ENST00000495821; ENST00000497671; BC030025; OTTHUMT00000050664; OTTHUMT00000050665; OTTHUMT00000050666; OTTHUMT00000050667; OTTHUMT00000050668; OTTHUMT00000050669; OTTHUMT00000050670; OTT…
TC1200011649.hg.1	2.2	0.0033	NR_027157; ENST00000546421; ENST00000548760	TMPO-AS1	TMPO antisense RNA 1	100128191	NR_027157; ENST00000546421; ENST00000548760; ENST00000546421.1; ENST00000548760.2; LOC100128191.aAug10; OTTHUMT00000407972; OTTHUMT00000408019; uc001tfg.4; uc058scb.1; HG505108.1:1..3357:ncRNA; HG505109.1:1..738:ncRNA; lnc-RP11-181C3.1.1-2:2; NONHSAT030137; NONHSAT030138; NONHSAT030139; NONHSAT030140; NONHSAT030141; NR_027157.1:1..3161:ncRNA
TC0900009242.hg.1	1.6	0.0062	NM_021138; ENST00000247668; ENST00000414589; ENST00000419057; ENST00000429509; ENST00000466107; ENST00000469701; ENST00000474950; ENST00000482854; BC032410; BC033810; BC043492; BC064662; OTTHUMT00000055161; OTTHUMT00000055162; OTTHUMT00000055163; OTTHUMT00000055164; OTTHUMT00000055165; OTTHUMT00000055166; OTTHUMT00000055167; OTTHUMT00000055168	TRAF2	TNF receptor-associated factor 2	7186	NM_021138; ENST00000247668; ENST00000414589; ENST00000419057; ENST00000429509; ENST00000466107; ENST00000469701; ENST00000474950; ENST00000482854; BC032410; BC033810; BC043492; BC064662; OTTHUMT00000055161; OTTHUMT00000055162; OTTHUMT00000055163; OTTHUMT00000055164; OTTHUMT00000055165; OTTHUMT00000055166; OTTHUMT00000055167; OTTHUMT00000055168; CCDS7013.1; hsa_circ_0089600; hsa_circ_0089601; hsa_…
TC0500007605.hg.1	-1.58	0.0051	NM_001093755; NM_001093756; NM_001243737; NM_024941; NR_003545; ENST00000231526; ENST00000399438; ENST00000415825; ENST00000438419; ENST00000504243; ENST00000504751; ENST00000505108; ENST00000505553; ENST00000508304; ENST00000509234; ENST00000512009; ENST00000520525; BC142994; OTTHUMT00000370113; OTTHUMT00000370114; OTTHUMT00000370115; OTTHUMT00000370116; OTTHUMT00000370117; OTTHUMT00000370120; O…	TRAPPC13	trafficking protein particle complex 13	80006	NM_001093755; NM_001093756; NM_001243737; NM_024941; NR_003545; ENST00000231526; ENST00000399438; ENST00000415825; ENST00000438419; ENST00000504243; ENST00000504751; ENST00000505108; ENST00000505553; ENST00000508304; ENST00000509234; ENST00000512009; ENST00000520525; BC142994; OTTHUMT00000370113; OTTHUMT00000370114; OTTHUMT00000370115; OTTHUMT00000370116; OTTHUMT00000370117; OTTHUMT00000370120; O…
TC1000008942.hg.1	1.88	0.0072	NM_001146274; NM_001146283; NM_001146284; NM_001146285; NM_001146286; NM_001198525; NM_001198526; NM_001198527; NM_001198528; NM_001198529; NM_001198530; NM_001198531; NM_030756; ENST00000277945; ENST00000346198; ENST00000349937; ENST00000352065; ENST00000355717; ENST00000355995; ENST00000369386; ENST00000369389; ENST00000369395; ENST00000369397; ENST00000466338; ENST00000470254; ENST00000471569;…	TCF7L2	transcription factor 7-like 2 (T-cell specific, HMG-box)	6934	NM_001146274; NM_001146283; NM_001146284; NM_001146285; NM_001146286; NM_001198525; NM_001198526; NM_001198527; NM_001198528; NM_001198529; NM_001198530; NM_001198531; NM_030756; ENST00000277945; ENST00000346198; ENST00000349937; ENST00000352065; ENST00000355717; ENST00000355995; ENST00000369386; ENST00000369389; ENST00000369395; ENST00000369397; ENST00000466338; ENST00000470254; ENST00000471569;…
TC0700010947.hg.1	1.52	0.0032	NM_001261834; NM_004749; NM_030900; NM_199122; NR_002990; ENST00000258770; ENST00000361278; ENST00000363786; ENST00000395655; ENST00000461363; ENST00000471142; ENST00000475893; ENST00000477328; ENST00000478116; ENST00000478532; ENST00000482285; ENST00000482482; ENST00000483615; ENST00000484326; ENST00000488222; ENST00000494076; ENST00000495078; ENST00000495973; BC014918; BC017235; OTTHUMT00000251…	TBRG4; SNORA5B	transforming growth factor beta regulator 4; small nucleolar RNA, H/ACA box 5B	9238; 677795	NM_001261834; NM_004749; NM_030900; NM_199122; NR_002990; ENST00000258770; ENST00000361278; ENST00000363786; ENST00000395655; ENST00000461363; ENST00000471142; ENST00000475893; ENST00000477328; ENST00000478116; ENST00000478532; ENST00000482285; ENST00000482482; ENST00000483615; ENST00000484326; ENST00000488222; ENST00000494076; ENST00000495078; ENST00000495973; BC014918; BC017235; OTTHUMT00000251…
TC1900011729.hg.1	1.9	0.0037	NM_001001563; ENST00000314349; ENST00000544017; ENST00000594583; ENST00000595286; ENST00000595961; ENST00000596239; ENST00000597552; ENST00000597666; ENST00000597782; ENST00000598125; ENST00000599733; ENST00000599794; ENST00000601358; ENST00000601403; ENST00000602028; ENST00000602265; ENST00000607714; BC121146; BC121147; OTTHUMT00000464935; OTTHUMT00000464936; OTTHUMT00000464937; OTTHUMT000004649…	TIMM50	translocase of inner mitochondrial membrane 50 homolog (S. cerevisiae)	92609	NM_001001563; ENST00000314349; ENST00000544017; ENST00000594583; ENST00000595286; ENST00000595961; ENST00000596239; ENST00000597552; ENST00000597666; ENST00000597782; ENST00000598125; ENST00000599733; ENST00000599794; ENST00000601358; ENST00000601403; ENST00000602028; ENST00000602265; ENST00000607714; BC121146; BC121147; OTTHUMT00000464935; OTTHUMT00000464936; OTTHUMT00000464937; OTTHUMT000004649…
TC1500008003.hg.1	1.78	0.0027	NM_001301203; NM_007364; NR_125394; ENST00000299705; ENST00000424155; ENST00000536821; ENST00000543455; ENST00000558562; BC000027; BC010853; BC017495; BC022232; BC111547; OTTHUMT00000291369; OTTHUMT00000416714; OTTHUMT00000416715; OTTHUMT00000416716; OTTHUMT00000416717	TMED3	transmembrane p24 trafficking protein 3	23423	NM_001301203; NM_007364; NR_125394; ENST00000299705; ENST00000424155; ENST00000536821; ENST00000543455; ENST00000558562; BC000027; BC010853; BC017495; BC022232; BC111547; OTTHUMT00000291369; OTTHUMT00000416714; OTTHUMT00000416715; OTTHUMT00000416716; OTTHUMT00000416717; CCDS10310.1; CCDS73768.1; ENST00000561560.1; hsa_circ_0036501; uc002beu.4; uc010unj.2; uc059mhp.1; uc059mhq.1; uc059mhr.1; lnc-T…
TC0700011562.hg.1	1.64	0.0042	NM_031925; ENST00000417509; ENST00000431867; ENST00000439537; ENST00000440632; ENST00000460127; ENST00000465494; ENST00000465989; ENST00000480538; ENST00000480899; ENST00000484946; ENST00000485200; ENST00000486865; ENST00000490656; ENST00000493111; ENST00000493251; BC029487; BC051850; OTTHUMT00000344834; OTTHUMT00000344835; OTTHUMT00000344836; OTTHUMT00000344837; OTTHUMT00000344887; OTTHUMT000003…	TMEM120A	transmembrane protein 120A	83862	NM_031925; ENST00000417509; ENST00000431867; ENST00000439537; ENST00000440632; ENST00000460127; ENST00000465494; ENST00000465989; ENST00000480538; ENST00000480899; ENST00000484946; ENST00000485200; ENST00000486865; ENST00000490656; ENST00000493111; ENST00000493251; BC029487; BC051850; OTTHUMT00000344834; OTTHUMT00000344835; OTTHUMT00000344836; OTTHUMT00000344837; OTTHUMT00000344887; OTTHUMT000003…
TC1100007876.hg.1	1.69	0.0066	NM_199337; NR_106806; ENST00000333449; ENST00000526546; ENST00000532345; ENST00000532586; ENST00000533861; ENST00000610433; BC051355; OTTHUMT00000395360; OTTHUMT00000395361; OTTHUMT00000395362; OTTHUMT00000395363; OTTHUMT00000395675	TMEM179B; MIR6748	transmembrane protein 179B; microRNA 6748	374395; 102465448	NM_199337; NR_106806; ENST00000333449; ENST00000526546; ENST00000532345; ENST00000532586; ENST00000533861; ENST00000610433; BC051355; OTTHUMT00000395360; OTTHUMT00000395361; OTTHUMT00000395362; OTTHUMT00000395363; OTTHUMT00000395675; CCDS8036.1; hsa_circ_0022523; hsa_circ_0022524; TMEM179B.gAug10; TMEM179B.hAug10; uc001nvd.5; uc031xqx.1; uc058cnc.1; uc058cnd.1; uc058cnf.1; uc058cng.1; NONHSAT0218…
TC0600011508.hg.1	1.84	0.002	NM_001292022; ENST00000354258; ENST00000486332; ENST00000487296; BC014081; OTTHUMT00000076087; OTTHUMT00000276210; OTTHUMT00000276211	TAP1	transporter 1, ATP-binding cassette, sub-family B (MDR/TAP)	6890	NM_001292022; ENST00000354258; ENST00000486332; ENST00000487296; BC014081; OTTHUMT00000076087; OTTHUMT00000276210; OTTHUMT00000276211; NM_000593_6; CCDS4758.1; uc003ocg.4; uc063nsg.1; uc063nsh.1; hsa_circ_0075953; hsa_circ_0075954
TC1200006649.hg.1	2.11	0.0012	NM_000365; NM_001159287; NM_001258026; ENST00000229270; ENST00000396705; ENST00000462761; ENST00000474253; ENST00000482209; ENST00000488464; ENST00000493987; ENST00000495834; ENST00000535434; ENST00000613953; BC007086; BC007812; BC009329; BC011611; BC015100; BC017917; BC070129; OTTHUMT00000258252; OTTHUMT00000258253; OTTHUMT00000258254; OTTHUMT00000258255; OTTHUMT00000258256; OTTHUMT00000258257; …	TPI1	triosephosphate isomerase 1	7167	NM_000365; NM_001159287; NM_001258026; ENST00000229270; ENST00000396705; ENST00000462761; ENST00000474253; ENST00000482209; ENST00000488464; ENST00000493987; ENST00000495834; ENST00000535434; ENST00000613953; BC007086; BC007812; BC009329; BC011611; BC015100; BC017917; BC070129; OTTHUMT00000258252; OTTHUMT00000258253; OTTHUMT00000258254; OTTHUMT00000258255; OTTHUMT00000258256; OTTHUMT00000258257; …
TC0100015346.hg.1	-1.6	0.0067	NM_015906; NM_033020; ENST00000358465; ENST00000369543; ENST00000448034; ENST00000450349; ENST00000476908; ENST00000478032; ENST00000492227; OTTHUMT00000032854; OTTHUMT00000032855; OTTHUMT00000032856; OTTHUMT00000032857; OTTHUMT00000032858; OTTHUMT00000032859; uc001eew.3	TRIM33	tripartite motif containing 33	51592	NM_015906; NM_033020; ENST00000358465; ENST00000369543; ENST00000448034; ENST00000450349; ENST00000476908; ENST00000478032; ENST00000492227; OTTHUMT00000032854; OTTHUMT00000032855; OTTHUMT00000032856; OTTHUMT00000032857; OTTHUMT00000032858; OTTHUMT00000032859; uc001eew.3; CCDS872.1; CCDS873.1; hsa_circ_0004127; hsa_circ_0013628; hsa_circ_0013629; hsa_circ_0013630; hsa_circ_0013631; hsa_circ_00136…
TC0500009223.hg.1	-2.13	0.0015	NM_017872; ENST00000231198; ENST00000521655; ENST00000523575; BC001523; BC001852; BC023521; OTTHUMT00000252579; OTTHUMT00000373947; OTTHUMT00000374000	THG1L	tRNA-histidine guanylyltransferase 1-like	54974	NM_017872; ENST00000231198; ENST00000521655; ENST00000523575; BC001523; BC001852; BC023521; OTTHUMT00000252579; OTTHUMT00000373947; OTTHUMT00000374000; CCDS4341.1; hsa_circ_0074800; hsa_circ_0074801; hsa_circ_0074802; hsa_circ_0074803; hsa_circ_0074804; hsa_circ_0074805; THG1L.aAug10; uc003lxd.4; uc063jdv.1; uc063jdw.1
TC1200012624.hg.1	1.63	0.0076	NM_001303114; NM_001303115; NM_001303116; NM_001303117; NM_032704; ENST00000301072; ENST00000541364; ENST00000548470; ENST00000549183; ENST00000549818; ENST00000552125; ENST00000552448; BC004949; BC005946; BC011790; BC019298; BC021088; BC033064; BC051297; BC063036; OTTHUMT00000404420; OTTHUMT00000404421; OTTHUMT00000404422; OTTHUMT00000404423; OTTHUMT00000404424; OTTHUMT00000404425; OTTHUMT000004…	TUBA1C	tubulin, alpha 1c	84790	NM_001303114; NM_001303115; NM_001303116; NM_001303117; NM_032704; ENST00000301072; ENST00000541364; ENST00000548470; ENST00000549183; ENST00000549818; ENST00000552125; ENST00000552448; BC004949; BC005946; BC011790; BC019298; BC021088; BC033064; BC051297; BC063036; OTTHUMT00000404420; OTTHUMT00000404421; OTTHUMT00000404422; OTTHUMT00000404423; OTTHUMT00000404424; OTTHUMT00000404425; OTTHUMT000004…
TC1700008938.hg.1	1.51	0.0012	NM_182565; ENST00000327490; ENST00000587913; ENST00000589240; BC035511; BC060859; OTTHUMT00000255920; OTTHUMT00000449946; OTTHUMT00000449947	UBALD2	UBA-like domain containing 2	283991	NM_182565; ENST00000327490; ENST00000587913; ENST00000589240; BC035511; BC060859; OTTHUMT00000255920; OTTHUMT00000449946; OTTHUMT00000449947; CCDS11742.1; hsa_circ_0045782; uc010wsy.2; uc060kie.1; uc060kif.1
TC0300011029.hg.1	1.9	0.0008	NM_003365; ENST00000203407; ENST00000412343; ENST00000415995; ENST00000460105; ENST00000463708; ENST00000467690; ENST00000471189; ENST00000472438; ENST00000480561; ENST00000493806; BC009586; OTTHUMT00000257517; OTTHUMT00000344979; OTTHUMT00000344981; OTTHUMT00000344982; OTTHUMT00000344983; OTTHUMT00000345032; OTTHUMT00000345033; OTTHUMT00000345034; OTTHUMT00000345035; OTTHUMT00000345036	UQCRC1	ubiquinol-cytochrome c reductase core protein I	7384	NM_003365; ENST00000203407; ENST00000412343; ENST00000415995; ENST00000460105; ENST00000463708; ENST00000467690; ENST00000471189; ENST00000472438; ENST00000480561; ENST00000493806; BC009586; OTTHUMT00000257517; OTTHUMT00000344979; OTTHUMT00000344981; OTTHUMT00000344982; OTTHUMT00000344983; OTTHUMT00000345032; OTTHUMT00000345033; OTTHUMT00000345034; OTTHUMT00000345035; OTTHUMT00000345036; CCDS2774…
TC1100009330.hg.1	1.62	0.0013	NM_032873; ENST00000284273; ENST00000525711; ENST00000526386; ENST00000526493; ENST00000529998; ENST00000530578; ENST00000530917; ENST00000533451; BC007541; OTTHUMT00000387499; OTTHUMT00000387500; OTTHUMT00000387501; OTTHUMT00000387502; OTTHUMT00000387503; OTTHUMT00000387504; OTTHUMT00000387505; OTTHUMT00000387506	UBASH3B	ubiquitin associated and SH3 domain containing B	84959	NM_032873; ENST00000284273; ENST00000525711; ENST00000526386; ENST00000526493; ENST00000529998; ENST00000530578; ENST00000530917; ENST00000533451; BC007541; OTTHUMT00000387499; OTTHUMT00000387500; OTTHUMT00000387501; OTTHUMT00000387502; OTTHUMT00000387503; OTTHUMT00000387504; OTTHUMT00000387505; OTTHUMT00000387506; CCDS31694.1; hsa_circ_0003391; hsa_circ_0004598; hsa_circ_0007575; hsa_circ_002469…
TC0Y00007244.hg.1	-1.76	0.0086	ENST00000433767	UBE2Q2P4Y	ubiquitin conjugating enzyme E2Q family member 2 pseudogene 4, Y-linked [Source:HGNC Symbol;Acc:HGNC:38429]		ENST00000433767; NONHSAT139743; OTTHUMT00000104734
TC2200008036.hg.1	2.55	0.0096	OTTHUMT00000075837; OTTHUMT00000319621; OTTHUMT00000322200	USP41	ubiquitin specific peptidase 41	373856	OTTHUMT00000075837; OTTHUMT00000319621; OTTHUMT00000322200; uc011ahp.2; uc062bsf.1; uc062bsg.1; uc062bsh.1; USP41.bAug10; ENST00000292729; ENST00000454608; ENST00000470202; ENST00000486536; hsa_circ_0062314
TC0600011805.hg.1	1.51	0.0083	NM_001286554; NM_018561; ENST00000373006; ENST00000373009; ENST00000373010; ENST00000394253; ENST00000423567; ENST00000448078; BC014176; OTTHUMT00000040536; OTTHUMT00000040537; OTTHUMT00000315992; OTTHUMT00000315993; OTTHUMT00000316513; uc003ori.3	USP49	ubiquitin specific peptidase 49	25862	NM_001286554; NM_018561; ENST00000373006; ENST00000373009; ENST00000373010; ENST00000394253; ENST00000423567; ENST00000448078; BC014176; OTTHUMT00000040536; OTTHUMT00000040537; OTTHUMT00000315992; OTTHUMT00000315993; OTTHUMT00000316513; uc003ori.3; CCDS4861.1; CCDS69111.1; uc003orh.3; uc063olw.1; uc063oly.1; uc063olz.1; uc063oma.1; chr6_41839301_41859613; lnc-FRS3-1:1; NONHSAT112767; NONHSAT112775
TC0600012542.hg.1	1.9	0.0077	NM_016021; ENST00000435041; BC013973; OTTHUMT00000043742	UBE2J1	ubiquitin-conjugating enzyme E2, J1	51465	NM_016021; ENST00000435041; BC013973; OTTHUMT00000043742; CCDS5021.1; hsa_circ_0077300; hsa_circ_0077301; hsa_circ_0077302; hsa_circ_0077303; hsa_circ_0077304; hsa_circ_0077305; uc003pnc.4
TC1100010897.hg.1	1.59	0.0061	NM_004223; NM_198183; ENST00000287156; ENST00000340573; ENST00000526659; ENST00000527022; ENST00000528275; BC032491; OTTHUMT00000392655; OTTHUMT00000392657; OTTHUMT00000392658; OTTHUMT00000392659; OTTHUMT00000392660	UBE2L6	ubiquitin-conjugating enzyme E2L 6	9246	NM_004223; NM_198183; ENST00000287156; ENST00000340573; ENST00000526659; ENST00000527022; ENST00000528275; BC032491; OTTHUMT00000392655; OTTHUMT00000392657; OTTHUMT00000392658; OTTHUMT00000392659; OTTHUMT00000392660; CCDS7960.1; CCDS7961.1; hsa_circ_0022156; hsa_circ_0022157; hsa_circ_0022158; uc001nkn.3; uc001nko.3; uc058bmr.1; uc058bms.1; uc058bmt.1
TC0X00007129.hg.1	1.62	0.0027	NM_003334; NM_153280; ENST00000335972; ENST00000377269; ENST00000377351; ENST00000412206; ENST00000427561; ENST00000442035; ENST00000451702; ENST00000457753; ENST00000490869; BC013041; OTTHUMT00000056389; OTTHUMT00000056390; OTTHUMT00000056391; OTTHUMT00000056392; OTTHUMT00000056393; OTTHUMT00000056394; OTTHUMT00000056395; OTTHUMT00000056396; OTTHUMT00000056397	UBA1	ubiquitin-like modifier activating enzyme 1	7317	NM_003334; NM_153280; ENST00000335972; ENST00000377269; ENST00000377351; ENST00000412206; ENST00000427561; ENST00000442035; ENST00000451702; ENST00000457753; ENST00000490869; BC013041; OTTHUMT00000056389; OTTHUMT00000056390; OTTHUMT00000056391; OTTHUMT00000056392; OTTHUMT00000056393; OTTHUMT00000056394; OTTHUMT00000056395; OTTHUMT00000056396; OTTHUMT00000056397; CCDS14275.1; hsa_circ_0090386; hsa…
TC0300011081.hg.1	2.02	6.47e-05	NM_003335; NR_049825; ENST00000333486; ENST00000460516; ENST00000460703; ENST00000473992; ENST00000478688; ENST00000478875; ENST00000483751; ENST00000488536; ENST00000489826; ENST00000494212; ENST00000497908; ENST00000584510; BC006378; OTTHUMT00000350503; OTTHUMT00000350504; OTTHUMT00000350505; OTTHUMT00000350506; OTTHUMT00000350507; OTTHUMT00000350508; OTTHUMT00000350509; OTTHUMT00000350510; OTT…	UBA7; MIR5193	ubiquitin-like modifier activating enzyme 7; microRNA 5193	7318; 100847079	NM_003335; NR_049825; ENST00000333486; ENST00000460516; ENST00000460703; ENST00000473992; ENST00000478688; ENST00000478875; ENST00000483751; ENST00000488536; ENST00000489826; ENST00000494212; ENST00000497908; ENST00000584510; BC006378; OTTHUMT00000350503; OTTHUMT00000350504; OTTHUMT00000350505; OTTHUMT00000350506; OTTHUMT00000350507; OTTHUMT00000350508; OTTHUMT00000350509; OTTHUMT00000350510; OTT…
TC1500006701.hg.1	-1.55	0.0072	NR_026859; NR_027470; ENST00000563895; ENST00000565158; ENST00000566138; ENST00000568274; ENST00000568486; OTTHUMT00000430685; OTTHUMT00000430686; OTTHUMT00000430687; OTTHUMT00000430688; OTTHUMT00000430689	ULK4P3; ULK4P2	ULK4 pseudogene 3; ULK4 pseudogene 2	89837; 100288380	NR_026859; NR_027470; ENST00000563895; ENST00000565158; ENST00000566138; ENST00000568274; ENST00000568486; OTTHUMT00000430685; OTTHUMT00000430686; OTTHUMT00000430687; OTTHUMT00000430688; OTTHUMT00000430689; NR_026858_5; FAM7A3.aAug10; NONHSAT041329; NONHSAT041331
TC1100012487.hg.1	1.71	0.0015	NR_120572; NR_120573; NR_120574; NR_120575; NR_120576; ENST00000525992.2; ENST00000528578.1; ENST00000532597.1; ENST00000554407.1; ENST00000556583.1; OTTHUMT00000389623; OTTHUMT00000389624; OTTHUMT00000389625; OTTHUMT00000411262; OTTHUMT00000411263; sheena.cAug10; sheena.dAug10; sheena.eAug10; uc058hyl.1; uc058hym.1; uc058hyn.1; uc058hyo.1; uc058hyq.1	LOC101929089; RP11-770J1.3; sheena	uncharacterized LOC101929089; novel transcript, antisense to MLL and TTC36; Transcript Identified by AceView	101929089	NR_120572; NR_120573; NR_120574; NR_120575; NR_120576; ENST00000525992.2; ENST00000528578.1; ENST00000532597.1; ENST00000554407.1; ENST00000556583.1; OTTHUMT00000389623; OTTHUMT00000389624; OTTHUMT00000389625; OTTHUMT00000411262; OTTHUMT00000411263; sheena.cAug10; sheena.dAug10; sheena.eAug10; uc058hyl.1; uc058hym.1; uc058hyn.1; uc058hyo.1; uc058hyq.1; ENST00000525992; ENST00000528578; ENST000005…
TC0300012027.hg.1	1.59	0.0061	NM_001009899; NR_111981; ENST00000316407; ENST00000478658; ENST00000491165; ENST00000496826; OTTHUMT00000354587; OTTHUMT00000354588; OTTHUMT00000354591	USF3	upstream transcription factor family member 3	205717	NM_001009899; NR_111981; ENST00000316407; ENST00000478658; ENST00000491165; ENST00000496826; OTTHUMT00000354587; OTTHUMT00000354588; OTTHUMT00000354591; CCDS43133.1; hsa_circ_0066823; uc003eam.4; uc062moj.1; uc062mok.1; uc062mol.1
TC0800008352.hg.1	-1.55	0.01	NM_015243; NM_017890; NM_152564; NM_181661; NR_047582; ENST00000355155; ENST00000357162; ENST00000358544; ENST00000441350; ENST00000493587; ENST00000496144; ENST00000518569; ENST00000521037; ENST00000521559; ENST00000521932; ENST00000522802; ENST00000524330; OTTHUMT00000277137; OTTHUMT00000277138; OTTHUMT00000277139; OTTHUMT00000277140; OTTHUMT00000277141; OTTHUMT00000379820; OTTHUMT00000379821; …	VPS13B	vacuolar protein sorting 13 homolog B (yeast)	157680	NM_015243; NM_017890; NM_152564; NM_181661; NR_047582; ENST00000355155; ENST00000357162; ENST00000358544; ENST00000441350; ENST00000493587; ENST00000496144; ENST00000518569; ENST00000521037; ENST00000521559; ENST00000521932; ENST00000522802; ENST00000524330; OTTHUMT00000277137; OTTHUMT00000277138; OTTHUMT00000277139; OTTHUMT00000277140; OTTHUMT00000277141; OTTHUMT00000379820; OTTHUMT00000379821; …
TC0800012213.hg.1	1.81	0.0037	NM_016208; NM_183057; ENST00000292510; ENST00000377348; ENST00000524521; ENST00000526054; ENST00000526204; ENST00000526734; ENST00000526977; ENST00000527797; ENST00000528142; ENST00000529182; ENST00000530790; ENST00000530836; ENST00000530983; ENST00000531032; ENST00000531924; ENST00000533806; BC006485; BC019321; BC050713; OTTHUMT00000382692; OTTHUMT00000382693; OTTHUMT00000382694; OTTHUMT00000382…	VPS28	vacuolar protein sorting 28 homolog (S. cerevisiae)	51160	NM_016208; NM_183057; ENST00000292510; ENST00000377348; ENST00000524521; ENST00000526054; ENST00000526204; ENST00000526734; ENST00000526977; ENST00000527797; ENST00000528142; ENST00000529182; ENST00000530790; ENST00000530836; ENST00000530983; ENST00000531032; ENST00000531924; ENST00000533806; BC006485; BC019321; BC050713; OTTHUMT00000382692; OTTHUMT00000382693; OTTHUMT00000382694; OTTHUMT00000382…
TC1900010696.hg.1	1.82	0.0005	NM_001243027; NM_001243028; NM_001626; ENST00000311278; ENST00000358335; ENST00000391844; ENST00000391845; ENST00000392037; ENST00000392038; ENST00000416362; ENST00000416994; ENST00000423127; ENST00000424901; ENST00000427375; ENST00000441941; ENST00000452077; ENST00000456441; ENST00000476247; ENST00000476266; ENST00000480878; ENST00000483166; ENST00000486368; ENST00000486647; ENST00000487537; ENS…	AKT2	v-akt murine thymoma viral oncogene homolog 2	208	NM_001243027; NM_001243028; NM_001626; ENST00000311278; ENST00000358335; ENST00000391844; ENST00000391845; ENST00000392037; ENST00000392038; ENST00000416362; ENST00000416994; ENST00000423127; ENST00000424901; ENST00000427375; ENST00000441941; ENST00000452077; ENST00000456441; ENST00000476247; ENST00000476266; ENST00000480878; ENST00000483166; ENST00000486368; ENST00000486647; ENST00000487537; ENS…
TC1700010762.hg.1	1.58	0.0079	NM_006373; ENST00000355653; ENST00000420567; ENST00000587062; ENST00000587147; ENST00000587173; ENST00000589709; ENST00000589828; ENST00000590924; ENST00000592388; BC008725; BC014279; BC015041; BC090858; OTTHUMT00000453101; OTTHUMT00000453102; OTTHUMT00000453103; OTTHUMT00000453104; OTTHUMT00000453105; OTTHUMT00000453106; OTTHUMT00000453107; OTTHUMT00000453108; OTTHUMT00000453109	VAT1	vesicle amine transport 1	10493	NM_006373; ENST00000355653; ENST00000420567; ENST00000587062; ENST00000587147; ENST00000587173; ENST00000589709; ENST00000589828; ENST00000590924; ENST00000592388; BC008725; BC014279; BC015041; BC090858; OTTHUMT00000453101; OTTHUMT00000453102; OTTHUMT00000453103; OTTHUMT00000453104; OTTHUMT00000453105; OTTHUMT00000453106; OTTHUMT00000453107; OTTHUMT00000453108; OTTHUMT00000453109; CCDS11451.1; hs…
TC0200008261.hg.1	1.74	0.0028	NM_006634; ENST00000306384; ENST00000462451; BC017891; OTTHUMT00000252484; OTTHUMT00000329450	VAMP5	vesicle associated membrane protein 5	10791	NM_006634; ENST00000306384; ENST00000462451; BC017891; OTTHUMT00000252484; OTTHUMT00000329450; CCDS1980.1; hsa_circ_0055430; hsa_circ_0055431; hsa_circ_0055432; uc002spu.2; uc061lhs.1; NONHSAT072022
TC0800008845.hg.1	2.33	0.0094	NM_002467; ENST00000259523; ENST00000377970; ENST00000517291; ENST00000520751; ENST00000524013; ENST00000613283; ENST00000621592; BC000141; BC000917; BC058901; OTTHUMT00000250277; OTTHUMT00000250278; OTTHUMT00000380690; OTTHUMT00000380691; OTTHUMT00000380692; OTTHUMT00000476371	MYC	v-myc avian myelocytomatosis viral oncogene homolog	4609	NM_002467; ENST00000259523; ENST00000377970; ENST00000517291; ENST00000520751; ENST00000524013; ENST00000613283; ENST00000621592; BC000141; BC000917; BC058901; OTTHUMT00000250277; OTTHUMT00000250278; OTTHUMT00000380690; OTTHUMT00000380691; OTTHUMT00000380692; OTTHUMT00000476371; CCDS6359.2; hsa_circ_0085533; hsa_circ_0085534; hsa_circ_0085535; MYC.gAug10; uc003ysh.2; uc022bbe.2; uc064qdi.1; uc064…
TC0100014502.hg.1	1.7	0.0059	NM_024763; NM_207014; ENST00000371022; ENST00000371023; ENST00000371026; ENST00000464352; ENST00000469450; ENST00000474506; ENST00000488333; ENST00000491297; ENST00000493572; ENST00000531552; ENST00000531980; ENST00000532629; BC126379; BC126381; OTTHUMT00000025404; OTTHUMT00000025405; OTTHUMT00000025406; OTTHUMT00000025407; OTTHUMT00000025408; OTTHUMT00000025409; OTTHUMT00000025410; OTTHUMT000000…	WDR78	WD repeat domain 78	79819	NM_024763; NM_207014; ENST00000371022; ENST00000371023; ENST00000371026; ENST00000464352; ENST00000469450; ENST00000474506; ENST00000488333; ENST00000491297; ENST00000493572; ENST00000531552; ENST00000531980; ENST00000532629; BC126379; BC126381; OTTHUMT00000025404; OTTHUMT00000025405; OTTHUMT00000025406; OTTHUMT00000025407; OTTHUMT00000025408; OTTHUMT00000025409; OTTHUMT00000025410; OTTHUMT000000…
TC1700006709.hg.1	1.72	0.0081	NM_017523; NM_199139; NR_046396; NR_046397; NR_046398; ENST00000346752; ENST00000361842; ENST00000571135; ENST00000571217; ENST00000571673; ENST00000572107; ENST00000572495; ENST00000572546; ENST00000573518; ENST00000573760; ENST00000574394; ENST00000574907; ENST00000574962; ENST00000575147; ENST00000575267; ENST00000575369; ENST00000576341; ENST00000576459; ENST00000576724; BC073156; OTTHUMT0000…	XAF1	XIAP associated factor 1	54739	NM_017523; NM_199139; NR_046396; NR_046397; NR_046398; ENST00000346752; ENST00000361842; ENST00000571135; ENST00000571217; ENST00000571673; ENST00000572107; ENST00000572495; ENST00000572546; ENST00000573518; ENST00000573760; ENST00000574394; ENST00000574907; ENST00000574962; ENST00000575147; ENST00000575267; ENST00000575369; ENST00000576341; ENST00000576459; ENST00000576724; BC073156; OTTHUMT0000…
TC1700008455.hg.1	1.71	0.0034	NM_001005404; ENST00000312655; ENST00000581865; ENST00000582192; ENST00000582813; ENST00000585166; BC127924; BC132884; BC132886; OTTHUMT00000446031; OTTHUMT00000446032; OTTHUMT00000446033; OTTHUMT00000446034; OTTHUMT00000446035	YPEL2	yippee like 2	388403	NM_001005404; ENST00000312655; ENST00000581865; ENST00000582192; ENST00000582813; ENST00000585166; BC127924; BC132884; BC132886; OTTHUMT00000446031; OTTHUMT00000446032; OTTHUMT00000446033; OTTHUMT00000446034; OTTHUMT00000446035; CCDS32695.1; hsa_circ_0005600; hsa_circ_0044837; hsa_circ_0044838; uc002ixm.2; uc060ich.1; uc060ici.1; uc060icj.1; uc060icl.1; chr17_57430575_57430887; NONHSAT055007; NON…
TC1900012025.hg.1	-1.53	0.0031	NM_006969; NR_036599; NR_036600; ENST00000339844; ENST00000391783; ENST00000438150; ENST00000457749; ENST00000464469; ENST00000542421; BC140720; OTTHUMT00000336038; OTTHUMT00000336039; OTTHUMT00000396147; OTTHUMT00000396148; OTTHUMT00000396149; OTTHUMT00000396728	ZNF28	zinc finger protein 28	7576	NM_006969; NR_036599; NR_036600; ENST00000339844; ENST00000391783; ENST00000438150; ENST00000457749; ENST00000464469; ENST00000542421; BC140720; OTTHUMT00000336038; OTTHUMT00000336039; OTTHUMT00000396147; OTTHUMT00000396148; OTTHUMT00000396149; OTTHUMT00000396728; CCDS33093.2; hsa_circ_0052115; hsa_circ_0052116; uc002qad.4; uc061cfu.1; uc061cfv.1; uc061cfy.1; uc061cfz.1; uc061cga.1; ZNF468andZNF2…
TC1900011793.hg.1	-1.5	0.0072	NM_001039886; ENST00000359798; ENST00000461321; ENST00000461779; ENST00000465448; ENST00000486474; ENST00000487863; ENST00000611267; OTTHUMT00000350447; OTTHUMT00000350458; OTTHUMT00000350486; OTTHUMT00000350487; OTTHUMT00000350488; OTTHUMT00000350489; OTTHUMT00000473236	ZNF808; RPL39P34	zinc finger protein 808; ribosomal protein L39 pseudogene 34	388558; 100271523	NM_001039886; ENST00000359798; ENST00000461321; ENST00000461779; ENST00000465448; ENST00000486474; ENST00000487863; ENST00000611267; OTTHUMT00000350447; OTTHUMT00000350458; OTTHUMT00000350486; OTTHUMT00000350487; OTTHUMT00000350488; OTTHUMT00000350489; OTTHUMT00000473236; CCDS46167.1; hsa_circ_0052105; hsa_circ_0052106; hsa_circ_0052107; hsa_circ_0052108; uc002pzq.3; uc010epq.2; uc061cea.1; uc061…
TC1900011318.hg.1	-1.56	0.0084	NM_001310127	ZNF888	zinc finger protein 888	388559	NM_001310127; ENST00000454258.1; ENST00000596623.1; OTTHUMT00000463875; uc061cgs.1; ENST00000596623; HG510998.1:1..551:ncRNA; NONHSAT067598; NONHSAT067599; TCONS_l2_00013205
TC1900009001.hg.1	2.09	0.0021	NM_001010879; ENST00000307468; ENST00000536878; ENST00000597219; ENST00000597850; ENST00000598689; ENST00000598726; ENST00000599456; ENST00000600053; BC103957; BC103958; BC103959; OTTHUMT00000466788; OTTHUMT00000466789; OTTHUMT00000466790; OTTHUMT00000466791; OTTHUMT00000466792; OTTHUMT00000466793; OTTHUMT00000466794; OTTHUMT00000466795; uc002qph.3	ZIK1	zinc finger protein interacting with K protein 1	284307	NM_001010879; ENST00000307468; ENST00000536878; ENST00000597219; ENST00000597850; ENST00000598689; ENST00000598726; ENST00000599456; ENST00000600053; BC103957; BC103958; BC103959; OTTHUMT00000466788; OTTHUMT00000466789; OTTHUMT00000466790; OTTHUMT00000466791; OTTHUMT00000466792; OTTHUMT00000466793; OTTHUMT00000466794; OTTHUMT00000466795; uc002qph.3; CCDS33135.1; uc002qpg.4; uc002qpi.4; uc002qpj.4…
TC1600009791.hg.1	1.58	0.0086	NM_001012981; ENST00000328086; ENST00000565590; ENST00000569150; BC130007; BC151139; OTTHUMT00000435739; OTTHUMT00000435740; OTTHUMT00000435742	ZKSCAN2	zinc finger with KRAB and SCAN domains 2	342357	NM_001012981; ENST00000328086; ENST00000565590; ENST00000569150; BC130007; BC151139; OTTHUMT00000435739; OTTHUMT00000435740; OTTHUMT00000435742; CCDS32410.1; hsa_circ_0038702; hsa_circ_0038703; uc002dod.5; uc002doe.3; uc059shr.1
TC0X00009890.hg.1	2.08	0.0001	NM_001178032; NM_001178033; NM_001243804; NM_018684; NR_045044; ENST00000337990; ENST00000374839; ENST00000447788; ENST00000476032; ENST00000488406; ENST00000488608; ENST00000488831; ENST00000492653; BC004411; OTTHUMT00000056958; OTTHUMT00000056959; OTTHUMT00000056960; OTTHUMT00000056961; OTTHUMT00000056962; OTTHUMT00000056963; OTTHUMT00000056964; uc011mow.2	ZC4H2	zinc finger, C4H2 domain containing	55906	NM_001178032; NM_001178033; NM_001243804; NM_018684; NR_045044; ENST00000337990; ENST00000374839; ENST00000447788; ENST00000476032; ENST00000488406; ENST00000488608; ENST00000488831; ENST00000492653; BC004411; OTTHUMT00000056958; OTTHUMT00000056959; OTTHUMT00000056960; OTTHUMT00000056961; OTTHUMT00000056962; OTTHUMT00000056963; OTTHUMT00000056964; uc011mow.2; CCDS14380.1; CCDS55431.1; CCDS55432.1…
TC0600011592.hg.1	1.7	0.0041	ENST00000339867	RP3-391O22.3			ENST00000339867; NONHSAT112138; OTTHUMT00000040249
TC0100009309.hg.1	1.94	0.0016	ENST00000416095	RP11-270C12.3			ENST00000416095; NONHSAT004964; OTTHUMT00000030355
TC0X00008587.hg.1	-1.76	0.0051	ENST00000420490	RP11-51C14.1			ENST00000420490; NONHSAT138793; OTTHUMT00000058578
TC0X00007268.hg.1	-1.73	0.0057	ENST00000422654	RP11-22B10.3			ENST00000422654; NONHSAT137060; OTTHUMT00000056586
TC0700007139.hg.1	-1.75	0.0025	ENST00000423599	AC006195.2			ENST00000423599; NONHSAT120025; OTTHUMT00000329147
TC1700011702.hg.1	2.36	0.0022	ENST00000425002	AC079325.6			ENST00000425002; NONHSAT055796; OTTHUMT00000145083; TCONS_l2_00011463; TCONS_l2_00011464
TC1000009961.hg.1	-1.69	0.0026	ENST00000427935	RP11-265G8.3			ENST00000427935; NONHSAT011662; OTTHUMT00000047093
TC0200012797.hg.1	1.86	0.0003	ENST00000436998	AC016734.2			ENST00000436998; NONHSAT071066; NONHSAT071067; OTTHUMT00000326875
TC0900006638.hg.1	1.81	0.0054	ENST00000437701	RP11-87N24.1			ENST00000437701; NONHSAT130199; OTTHUMT00000051721
TC0100014029.hg.1	-2.1	0.007	ENST00000437848	RP11-767N6.2			ENST00000437848; NONHSAT002957; OTTHUMT00000098388
TC0100011088.hg.1	1.62	0.0064	ENST00000447479	RP11-448G4.2			ENST00000447479; NONHSAT008632; OTTHUMT00000086535
TC0200013797.hg.1	-2.26	0.0061	ENST00000453431	AC009963.3			ENST00000453431; NONHSAT073081; OTTHUMT00000330751
TC0300009398.hg.1	1.6	0.008	ENST00000485059	RP11-450H5.3			ENST00000485059; NONHSAT093084; OTTHUMT00000350410
TC1800007228.hg.1	1.59	0.008	ENST00000490739	RP11-742D12.1			ENST00000490739; NONHSAT059136; OTTHUMT00000350475
TC1600010847.hg.1	-1.99	0.0092	ENST00000493458	AC009120.3			ENST00000493458; NONHSAT143673; NONHSAT143674; OTTHUMT00000350485
TC0700008706.hg.1	1.6	0.0021	ENST00000493920	RP11-251G23.2			ENST00000493920; NONHSAT122622; OTTHUMT00000348696
TC0300008777.hg.1	-1.99	0.0024	ENST00000499853	RP11-529F4.1			ENST00000499853; NONHSAT092033; NONHSAT092034; OTTHUMT00000355535
TC0800010815.hg.1	-2.08	0.0033	ENST00000523233	RP11-181D18.4			ENST00000523233; NONHSAT127253; OTTHUMT00000379290
TC1900009972.hg.1	1.78	0.0072	ENST00000526892	CTD-2521M24.4			ENST00000526892; NONHSAT062885; OTTHUMT00000388768
TC1600009491.hg.1	-2.19	0.0018	ENST00000528546	RP11-680G24.1			ENST00000528546; NONHSAT140707; OTTHUMT00000388794
TC1100009221.hg.1	1.88	0.0023	ENST00000532177	RP11-158I9.1			ENST00000532177; NONHSAT024521; OTTHUMT00000389308
TC1600007408.hg.1	-1.84	0.0011	ENST00000546408	RP11-231C14.5			ENST00000546408; NONHSAT141608; OTTHUMT00000409304
TC1400006517.hg.1	-1.87	0.0046	ENST00000553568; ENST00000555016	RP11-203M5.6			ENST00000553568; ENST00000555016; NONHSAT035576; NONHSAT035577; OTTHUMT00000411039; OTTHUMT00000411040
TC1600007452.hg.1	-1.84	0.0011	ENST00000563429	RP11-347C12.8			ENST00000563429; NONHSAT141728; OTTHUMT00000434105
TC1600009564.hg.1	-2.11	0.0009	ENST00000564015	RP11-467M13.2			ENST00000564015; NONHSAT140796; OTTHUMT00000422762
TC1400007163.hg.1	-2.66	0.0017	ENST00000565135	RP11-452D12.1			ENST00000565135; NONHSAT036882; NONHSAT036883; OTTHUMT00000421375
TC1600009578.hg.1	-1.66	0.0075	ENST00000567872	CTD-2576D5.3			ENST00000567872; NONHSAT140809; OTTHUMT00000436073
TC1600010232.hg.1	2.11	0.0053	ENST00000569247	RP11-42I10.3			ENST00000569247; NONHSAT142359; OTTHUMT00000426656
TC1900009262.hg.1	1.73	0.0024	ENST00000586202	AC006130.4			ENST00000586202; NONHSAT060468; OTTHUMT00000451923
TC1800008907.hg.1	-1.61	0.0095	ENST00000589763	RP11-635N19.2			ENST00000589763; NONHSAT059667; OTTHUMT00000449944
TC1200006744.hg.1	-2.38	0.008	uc021qul.2	AC007436.1			uc021qul.2; ENST00000390208; ENST00000540749; AC007436.1:19043..18928:rfam; NONHSAT026389; NONHSAT140050; OTTHUMT00000399336
TC0900009413.hg.1	-2.06	0.0015	uc064rwy.1	AL589675.1			uc064rwy.1; ENST00000408523; NONHSAT130015
