# Supplementary material for: Gene Profiling in Patients with Systemic Sclerosis Reveals the Presence of Oncogenic Gene Signatures
Source: Front Immunol. 2018 Mar 6;9:449. doi: 10.3389/fimmu.2018.00449 (PMC5845728; doi:10.3389/fimmu.2018.00449)
Supplement: Supplementary file 3 [file table_3.xlsx]

## Sheet: Foglio1
Supplementary table 3. Biological processes and pathways enriched in lSSc modules
GO biological processes	P value		PANTHER Pathways	P value
M0
G-protein coupled receptor signaling pathway	1.78e-05		Histamine H2 receptor mediated signaling pathway	6.62e-08
chemokine-mediated signaling pathway	0.0131		Beta3 adrenergic receptor signaling pathway	9.18e-08
			Opioid prodynorphin pathway	1.48e-07
			5HT4 type receptor mediated signaling pathway	1.48e-07
			Opioid proopiomelanocortin pathway	1.61e-07
			Opioid proenkephalin pathway	1.61e-07
			Enkephalin release	1.61e-07
			Beta2 adrenergic receptor signaling pathway	3.9e-07
			Beta1 adrenergic receptor signaling pathway	3.9e-07
			5HT1 type receptor mediated signaling pathway	3.9e-07
			Inflammation mediated by chemokine and cytokine signaling pathway	8.1e-07
			Cortocotropin releasing factor receptor signaling pathway	5.16e-05
			Heterotrimeric G-protein signaling pathway-rod outer segment phototransduction	6.14e-05
			GABA-B receptor II signaling	6.83e-05
			Angiotensin II-stimulated signaling through G proteins and beta-arrestin	6.83e-05
			Histamine H1 receptor mediated signaling pathway	0.0001
			Metabotropic glutamate receptor group II pathway	0.000113
			Oxytocin receptor mediated signaling pathway	0.000175
			Muscarinic acetylcholine receptor 1 and 3 signaling pathway	0.000181
			Thyrotropin-releasing hormone receptor signaling pathway	0.000187
			Muscarinic acetylcholine receptor 2 and 4 signaling pathway	0.000187
			Metabotropic glutamate receptor group III pathway	0.000231
			5HT2 type receptor mediated signaling pathway	0.000231
			Heterotrimeric G-protein signaling pathway-Gi alpha and Gs alpha mediated pathway	0.00123
			Endogenous cannabinoid signaling	0.00797
			PI3 kinase pathway	0.0179
			Dopamine receptor mediated signaling pathway	0.0198
			Endothelin signaling pathway	0.0283
			Heterotrimeric G-protein signaling pathway-Gq alpha and Go alpha mediated pathway	0.0409
M1
transcription from RNA polymerase III promoter	0.0024		Transcription regulation by bZIP transcription factor	0.000153
positive regulation of type I interferon production	0.0142		Pyruvate metabolism	0.00366
			Salvage pyrimidine ribonucleotides	0.00432
			De novo pyrimidine ribonucleotides biosythesis	0.00466
			De novo pyrimidine deoxyribonucleotide biosynthesis	0.00466
			Glycolysis	0.00665
			Histamine H2 receptor mediated signaling pathway	0.00863
			Beta3 adrenergic receptor signaling pathway	0.00963
			De novo purine biosynthesis	0.0103
			Opioid prodynorphin pathway	0.0113
			5HT4 type receptor mediated signaling pathway	0.0113
			Opioid proopiomelanocortin pathway	0.0116
			Opioid proenkephalin pathway	0.0116
			Enkephalin release	0.0116
			GABA-B receptor II signaling	0.0126
			General transcription regulation	0.0126
			Beta2 adrenergic receptor signaling pathway	0.0156
			Beta1 adrenergic receptor signaling pathway	0.0156
			5HT1 type receptor mediated signaling pathway	0.0156
			Dopamine receptor mediated signaling pathway	0.0198
			Endothelin signaling pathway	0.0283
M2
type I interferon signaling pathway	7.27e-17		JAK/STAT signaling pathway	0.00646
cellular response to type I interferon	7.27e-17		Interleukin signaling pathway	0.036
response to type I interferon	1.32e-16
cytokine-mediated signaling pathway	3.94e-09
innate immune response	9.83e-09
cellular response to cytokine stimulus	7.35e-08
response to cytokine	1.7e-07
defense response	1.17e-06
immune response	1.4e-05
defense response to virus	2.25e-05
defense response to other organism	2.89e-05
interferon-gamma-mediated signaling pathway	7.81e-05
cellular response to organic substance	9.89e-05
response to virus	0.000159
cell surface receptor signaling pathway	0.00017
immune system process	0.000411
cellular response to chemical stimulus	0.000459
cellular response to interferon-gamma	0.000793
response to organic substance	0.000814
response to other organism	0.000898
response to external biotic stimulus	0.000917
response to biotic stimulus	0.00118
response to interferon-gamma	0.0015
response to stress	0.00348
negative regulation of viral genome replication	0.00727
response to chemical	0.0181
negative regulation of viral life cycle	0.0217
regulation of viral genome replication	0.0294
negative regulation of viral process	0.04
antigen processing and presentation of exogenous peptide antigen via MHC class I, TAP-independent	0.0443
M3
translation	2.01e-08		none
biosynthetic process	0.00011
protein metabolic process	0.000271
primary metabolic process	0.0313
rRNA metabolic process	0.0492
M4
interferon-gamma-mediated signaling pathway	3.48e-13		Interferon gamma signaling	2.2e-16
cellular response to interferon-gamma	2.03e-11		Interferon Signaling	8.66e-14
response to interferon-gamma	6.21e-11		Cytokine Signaling in Immune system	8.52e-10
innate immune response	9.83e-09		Immune System	1.95e-06
cytokine-mediated signaling pathway	1.07e-06		Interferon alpha/beta signaling	1.2e-05
defense response	1.17e-06		Translocation of ZAP-70 to Immunological synapse	0.00013
cellular response to cytokine stimulus	1.37e-05		Phosphorylation of CD3 and TCR zeta chains	0.000188
immune response	1.4e-05		PD-1 signaling	0.00021
antigen processing and presentation of exogenous peptide antigen	1.9e-05		Generation of second messenger molecules	0.00054
antigen processing and presentation of exogenous antigen	2.31e-05		Costimulation by the CD28 family	0.00363
antigen processing and presentation of peptide antigen	2.51e-05		Adaptive Immune System	0.00811
response to cytokine	2.85e-05		Downstream TCR signaling	0.0109
antigen processing and presentation	5.18e-05		Endosomal/Vacuolar pathway	0.0162
type I interferon signaling pathway	5.49e-05		MHC class II antigen presentation	0.0173
cellular response to type I interferon	5.49e-05		TCR signaling	0.0191
positive regulation of T cell activation	6.22e-05
response to type I interferon	7.38e-05
positive regulation of leukocyte cell-cell adhesion	7.57e-05
positive regulation of cell-cell adhesion	0.00015
immune system process	0.000411
regulation of T cell activation	0.000439
positive regulation of lymphocyte activation	0.000524
regulation of leukocyte cell-cell adhesion	0.000547
positive regulation of leukocyte activation	0.000807
positive regulation of cell activation	0.00092
positive regulation of cell adhesion	0.00121
regulation of cell-cell adhesion	0.00156
regulation of T cell proliferation	0.00189
regulation of lymphocyte activation	0.00288
response to stress	0.00348
regulation of leukocyte activation	0.00528
regulation of lymphocyte proliferation	0.00585
regulation of mononuclear cell proliferation	0.00596
regulation of leukocyte proliferation	0.00691
cellular response to organic substance	0.00709
regulation of cell activation	0.00725
cell surface receptor signaling pathway	0.0113
regulation of cell adhesion	0.0155
cellular response to chemical stimulus	0.0266
T cell costimulation	0.0294
lymphocyte costimulation	0.0327
response to organic substance	0.0435
antigen processing and presentation of exogenous peptide antigen via MHC class I, TAP-independent	0.0443
antigen processing and presentation of exogenous peptide antigen via MHC class II	0.0483
antigen processing and presentation of peptide antigen via MHC class II	0.0498
M5
translation	0.00572		NONE
M6
glycolysis	3.45e-07		Glycolysis	1.72e-10
generation of precursor metabolites and energy	6.69e-06		Pyruvate metabolism	1.23e-05
monosaccharide metabolic process	0.0045
carbohydrate metabolic process	0.00897
M7
apoptotic process	2.5e-06		Apoptosis signaling pathway	3.56e-08
programmed cell death	6.26e-06		Oxidative stress response	0.000143
cell death	7.9e-06		FAS signaling pathway	0.0113
response to gamma radiation	1.52e-05		Insulin/IGF pathway-protein kinase B signaling cascade	0.0133
positive regulation of cell death	5.32e-05		p53 pathway feedback loops 2	0.0169
regulation of apoptotic process	8e-05		PI3 kinase pathway	0.0179
regulation of programmed cell death	8.58e-05		Ras Pathway	0.0244
regulation of cell death	0.000145		Interleukin signaling pathway	0.0316
regulation of intracellular signal transduction	0.000283		FGF signaling pathway	0.04
response to radiation	0.000616		EGF receptor signaling pathway	0.0454
response to ionizing radiation	0.000753		Huntington disease	0.0464
regulation of homeostatic process	0.000991		PDGF signaling pathway	0.0486
response to abiotic stimulus	0.00129
cell surface receptor signaling pathway	0.00156
positive regulation of apoptotic process	0.00332
positive regulation of programmed cell death	0.00348
regulation of cellular response to stress	0.00403
response to organic substance	0.00615
cellular response to DNA damage stimulus	0.00904
regulation of mitochondrial membrane potential	0.00972
cellular response to stress	0.011
regulation of signal transduction	0.0124
regulation of telomere maintenance	0.0159
negative regulation of apoptotic process	0.0185
negative regulation of programmed cell death	0.02
regulation of cell communication	0.0231
regulation of signaling	0.0256
extrinsic apoptotic signaling pathway	0.0259
negative regulation of cell death	0.031
regulation of apoptotic signaling pathway	0.032
negative regulation of extrinsic apoptotic signaling pathway	0.0362
M8
protein ubiquitination	2.29e-17		Ubiquitin proteasome pathway	0.000775		PMID:	29039081
protein modification by small protein conjugation	1.09e-16
protein modification by small protein conjugation or removal	2.93e-15
protein polyubiquitination	2.79e-10
ubiquitin-dependent protein catabolic process	4.03e-10
modification-dependent protein catabolic process	4.54e-10
modification-dependent macromolecule catabolic process	5.42e-10
proteolysis involved in cellular protein catabolic process	1.33e-09
cellular protein catabolic process	2.12e-09
protein catabolic process	5.02e-09
cellular protein modification process	2.59e-08
protein modification process	2.59e-08
macromolecule modification	8.57e-08
cellular macromolecule catabolic process	9.3e-08
cellular protein metabolic process	2.84e-07
organonitrogen compound catabolic process	3.7e-07
macromolecule catabolic process	4.01e-07
proteasome-mediated ubiquitin-dependent protein catabolic process	3e-06
protein metabolic process	3.24e-06
proteasomal protein catabolic process	5.37e-06
proteolysis	6.92e-06
cellular catabolic process	5.59e-05
organic substance catabolic process	5.66e-05
organonitrogen compound metabolic process	6.53e-05
catabolic process	0.000275
cellular macromolecule metabolic process	0.00183
post-translational protein modification	0.0019
macromolecule metabolic process	0.00749
nitrogen compound metabolic process	0.0327
