# Supplementary material for: Gene Profiling in Patients with Systemic Sclerosis Reveals the Presence of Oncogenic Gene Signatures
Source: Front Immunol. 2018 Mar 6;9:449. doi: 10.3389/fimmu.2018.00449 (PMC5845728; doi:10.3389/fimmu.2018.00449)
Supplement: Supplementary file 4 [file table_4.xlsx]

## Sheet: Foglio1
Supplementary Table 4. Biological processes and pathways enriched in the dSSc-modules
GO biological processes	P value		PANTHER Pathways	P value
M0
positive regulation of immune system process	0.000127		Inflammation mediated by chemokine and cytokine signaling pathway	0.00224
regulation of immune system process	0.0013		JAK/STAT signaling pathway	0.00485
immune response	0.00221		Interferon-gamma signaling pathway	0.00854
response to virus	0.00337		p53 pathway feedback loops 2	0.0145
positive regulation of cell proliferation	0.00632		Oxidative stress response	0.0156
immune effector process	0.0138		Toll-like receptor signaling pathway	0.0162
cell surface receptor signaling pathway	0.0143		Ras Pathway	0.021
positive regulation of cytokine production	0.0165		Interleukin signaling pathway	0.0271
immune system process	0.0278		EGF receptor signaling pathway	0.0391
regulation of tumor necrosis factor superfamily cytokine production	0.0287		PDGF signaling pathway	0.0418
negative regulation of activated T cell proliferation	0.0355		Angiogenesis	0.0487
positive regulation of lymphocyte proliferation	0.0462
positive regulation of mononuclear cell proliferation	0.0473
M1
ATP metabolic process	6.95e-15		none
oxidative phosphorylation	2.21e-14
purine ribonucleoside triphosphate metabolic process	2.38e-14
ribonucleoside triphosphate metabolic process	2.87e-14
purine nucleoside triphosphate metabolic process	3.09e-14
purine ribonucleoside monophosphate metabolic process	3.86e-14
purine nucleoside monophosphate metabolic process	4e-14
ribonucleoside monophosphate metabolic process	5.9e-14
nucleoside triphosphate metabolic process	6.11e-14
nucleoside monophosphate metabolic process	9.46e-14
purine ribonucleotide metabolic process	1.28e-12
ribonucleotide metabolic process	1.84e-12
purine nucleotide metabolic process	1.97e-12
ribose phosphate metabolic process	2.6e-12
purine-containing compound metabolic process	4.51e-12
mitochondrial ATP synthesis coupled electron transport	9.55e-12
ATP synthesis coupled electron transport	1.03e-11
nucleotide metabolic process	2.87e-11
nucleoside phosphate metabolic process	3.18e-11
respiratory electron transport chain	4.02e-11
electron transport chain	4.83e-11
nucleobase-containing small molecule metabolic process	7.35e-11
generation of precursor metabolites and energy	1.87e-10
cellular respiration	6.16e-10
energy derivation by oxidation of organic compounds	7.76e-09
organophosphate metabolic process	9.66e-09
carbohydrate derivative metabolic process	2.4e-08
small molecule metabolic process	2.31e-06
hydrogen ion transmembrane transport	5.49e-06
phosphate-containing compound metabolic process	8.93e-06
phosphorus metabolic process	1.31e-05
phosphorylation	1.52e-05
proton transport	1.91e-05
hydrogen transport	2.04e-05
mitochondrial electron transport, NADH to ubiquinone	3.19e-05
mitochondrion organization	5.5e-05
NADH dehydrogenase complex assembly	9.86e-05
mitochondrial respiratory chain complex I assembly	9.86e-05
mitochondrial respiratory chain complex I biogenesis	9.86e-05
oxidation-reduction process	0.000101
mitochondrial respiratory chain complex assembly	0.000467
monovalent inorganic cation transport	0.00337
nucleobase-containing compound metabolic process	0.00887
heterocycle metabolic process	0.0125
inorganic cation transmembrane transport	0.0129
cellular aromatic compound metabolic process	0.0134
organic cyclic compound metabolic process	0.0203
cation transmembrane transport	0.0223
cellular nitrogen compound metabolic process	0.0284
inorganic ion transmembrane transport	0.0287
M2
type I interferon signaling pathway	4.79e-41		Ubiquitin proteasome pathway	1.33e-05
cellular response to type I interferon	4.79e-41		JAK/STAT signaling pathway	0.000721
response to type I interferon	2.62e-40		Interleukin signaling pathway	0.0205
cytokine-mediated signaling pathway	1.07e-28		EGF receptor signaling pathway	0.0404
innate immune response	2.77e-27		PDGF signaling pathway	0.0458
cellular response to cytokine stimulus	3.42e-24
defense response to virus	4.66e-23
response to cytokine	6.56e-23
defense response	7.91e-23
response to stress	3.28e-22
response to virus	1.35e-21
defense response to other organism	1.65e-21
response to other organism	3.97e-20
response to external biotic stimulus	4.35e-20
response to biotic stimulus	1.25e-19
immune response	8.13e-19
cellular response to organic substance	6.36e-17
response to organic substance	8.4e-16
immune system process	8.93e-16
interferon-gamma-mediated signaling pathway	1.2e-15
cell surface receptor signaling pathway	7.55e-15
cellular response to chemical stimulus	2.04e-14
response to interferon-gamma	1.53e-13
negative regulation of viral genome replication	4.49e-13
negative regulation of multi-organism process	8.83e-13
immune effector process	9.77e-13
cellular response to interferon-gamma	1.18e-12
negative regulation of viral process	1.92e-12
response to external stimulus	1.57e-11
negative regulation of viral life cycle	1.68e-11
regulation of viral genome replication	4.58e-11
response to chemical	1.63e-10
multi-organism process	3.09e-10
cellular response to stimulus	3.34e-10
regulation of symbiosis, encompassing mutualism through parasitism	8.67e-10
response to stimulus	1.43e-09
regulation of viral life cycle	4.37e-09
regulation of viral process	5.96e-09
regulation of multi-organism process	2.83e-08
regulation of innate immune response	8.44e-08
negative regulation of biological process	3.36e-07
regulation of immune system process	3.52e-07
regulation of cytokine production	6.57e-07
signal transduction	2.22e-06
regulation of type I interferon production	3.9e-06
antigen processing and presentation of exogenous peptide antigen via MHC class I, TAP-dependent	4.54e-06
antigen processing and presentation of exogenous peptide antigen via MHC class I	5.92e-06
regulation of defense response	1.39e-05
signaling	1.76e-05
response to interferon-alpha	1.8e-05
antigen processing and presentation of peptide antigen via MHC class I	1.95e-05
cell communication	2.77e-05
antigen processing and presentation of exogenous peptide antigen via MHC class I, TAP-independent	5.58e-05
regulation of immune response	6.01e-05
modification-dependent protein catabolic process	0.000118
modification-dependent macromolecule catabolic process	0.000142
proteolysis involved in cellular protein catabolic process	0.000353
cellular macromolecule catabolic process	0.000367
positive regulation of immune system process	0.000447
cellular protein catabolic process	0.000569
negative regulation of type I interferon production	0.00085
negative regulation of innate immune response	0.00085
antigen processing and presentation of exogenous peptide antigen	0.00131
protein catabolic process	0.00136
protein modification by small protein conjugation	0.00147
antigen processing and presentation of exogenous antigen	0.00171
antigen processing and presentation of peptide antigen	0.00191
protection from natural killer cell mediated cytotoxicity	0.002
macromolecule catabolic process	0.00203
response to interferon-beta	0.00233
protein modification by small protein conjugation or removal	0.00241
positive regulation of cytokine production	0.00244
negative regulation of immune system process	0.00265
regulation of CD8-positive, alpha-beta T cell proliferation	0.00345
ISG15-protein conjugation	0.00345
regulation of response to stress	0.00355
antigen processing and presentation	0.00503
negative regulation of immune response	0.00673
positive regulation of type I interferon production	0.00806
biological regulation	0.00865
positive regulation of T cell mediated immunity	0.0109
ubiquitin-dependent protein catabolic process	0.0137
regulation of CD8-positive, alpha-beta T cell activation	0.0159
viral process	0.0164
antigen processing and presentation of endogenous peptide antigen	0.0211
negative regulation of defense response	0.023
cellular response to interferon-alpha	0.0273
protein ubiquitination	0.0347
negative regulation of natural killer cell mediated cytotoxicity	0.0347
symbiosis, encompassing mutualism through parasitism	0.0417
regulation of biological process	0.0421
antigen processing and presentation of endogenous antigen	0.0433
negative regulation of natural killer cell mediated immunity	0.0433
response to bacterium	0.0443
regulation of hemopoiesis	0.0453
M3
cellular response to tumor necrosis factor	2.13e-10		Apoptosis signaling pathway	0.000662
response to tumor necrosis factor	3.85e-10		Cell cycle	0.00764
tumor necrosis factor-mediated signaling pathway	3.23e-09		Toll-like receptor signaling pathway	0.0188
NIK/NF-kappaB signaling	2.07e-07		Ubiquitin proteasome pathway	0.0205
positive regulation of immune response	6.4e-07		p53 pathway	0.0299
cellular response to cytokine stimulus	1.78e-06
positive regulation of proteolysis	2.48e-06
positive regulation of defense response	3.49e-06
response to cytokine	3.71e-06
positive regulation of immune system process	6.31e-06
regulation of immune response	6.79e-06
positive regulation of protein modification by small protein conjugation or removal	1.51e-05
regulation of cellular amino acid metabolic process	2.28e-05
innate immune response-activating signal transduction	2.75e-05
cytokine-mediated signaling pathway	3.27e-05
activation of innate immune response	3.92e-05
negative regulation of ubiquitin-protein ligase activity involved in mitotic cell cycle	4.14e-05
regulation of ubiquitin-protein ligase activity involved in mitotic cell cycle	4.38e-05
SCF-dependent proteasomal ubiquitin-dependent protein catabolic process	4.38e-05
antigen processing and presentation of exogenous peptide antigen via MHC class I, TAP-dependent	5.14e-05
regulation of hematopoietic stem cell differentiation	5.41e-05
positive regulation of ubiquitin-protein ligase activity involved in regulation of mitotic cell cycle transition	5.41e-05
negative regulation of ubiquitin protein ligase activity	6e-05
antigen processing and presentation of exogenous peptide antigen via MHC class I	6e-05
regulation of transcription from RNA polymerase II promoter in response to hypoxia	6e-05
regulation of response to stress	6.01e-05
regulation of cellular amine metabolic process	6.63e-05
anaphase-promoting complex-dependent catabolic process	6.63e-05
positive regulation of ubiquitin protein ligase activity	8.03e-05
protein deubiquitination	8.3e-05
negative regulation of ubiquitin-protein transferase activity	8.42e-05
protein polyubiquitination	8.6e-05
regulation of hematopoietic progenitor cell differentiation	8.81e-05
regulation of protein modification by small protein conjugation or removal	9.37e-05
regulation of immune system process	9.49e-05
negative regulation of G2/M transition of mitotic cell cycle	9.65e-05
negative regulation of cell cycle G2/M phase transition	0.000105
protein modification by small protein removal	0.000109
positive regulation of protein ubiquitination involved in ubiquitin-dependent protein catabolic process	0.00011
antigen processing and presentation of peptide antigen via MHC class I	0.00012
regulation of ubiquitin protein ligase activity	0.00012
positive regulation of innate immune response	0.000132
Wnt signaling pathway	0.00016
regulation of defense response	0.000165
positive regulation of ubiquitin-protein transferase activity	0.00018
response to hypoxia	0.000199
regulation of protein ubiquitination involved in ubiquitin-dependent protein catabolic process	0.000209
response to decreased oxygen levels	0.000224
regulation of proteolysis	0.000239
regulation of establishment of planar polarity	0.000259
regulation of stem cell differentiation	0.000268
regulation of transcription from RNA polymerase II promoter in response to stress	0.000268
response to oxygen levels	0.000303
regulation of DNA-templated transcription in response to stress	0.000329
stimulatory C-type lectin receptor signaling pathway	0.000351
positive regulation of canonical Wnt signaling pathway	0.000362
regulation of ubiquitin-protein transferase activity	0.000374
innate immune response activating cell surface receptor signaling pathway	0.000386
regulation of peptidase activity	0.000554
non-canonical Wnt signaling pathway	0.000555
negative regulation of protein ubiquitination	0.000587
regulation of innate immune response	0.000602
negative regulation of protein modification by small protein conjugation or removal	0.000815
regulation of mRNA stability	0.000859
T cell receptor signaling pathway	0.000881
positive regulation of Wnt signaling pathway	0.000927
cellular response to organic substance	0.000972
positive regulation of response to stimulus	0.00102
regulation of RNA stability	0.00108
negative regulation of canonical Wnt signaling pathway	0.00119
positive regulation of peptidase activity	0.00124
response to abiotic stimulus	0.00129
regulation of cellular ketone metabolic process	0.00133
antigen processing and presentation of exogenous peptide antigen	0.00143
regulation of mRNA catabolic process	0.00143
immune response-activating signal transduction	0.00144
Fc-epsilon receptor signaling pathway	0.00163
regulation of morphogenesis of an epithelium	0.00163
negative regulation of signal transduction	0.00167
antigen processing and presentation of exogenous antigen	0.00167
positive regulation of protein ubiquitination	0.00178
antigen processing and presentation of peptide antigen	0.00178
positive regulation of proteolysis involved in cellular protein catabolic process	0.00182
cellular response to hypoxia	0.00186
immune response-regulating signaling pathway	0.00197
positive regulation of protein modification process	0.00198
cellular response to decreased oxygen levels	0.00215
regulation of G2/M transition of mitotic cell cycle	0.00215
negative regulation of Wnt signaling pathway	0.00238
activation of immune response	0.00251
positive regulation of cellular protein catabolic process	0.00258
regulation of cell cycle G2/M phase transition	0.00263
negative regulation of mitotic cell cycle phase transition	0.00263
negative regulation of cell communication	0.00273
negative regulation of signaling	0.00278
cellular response to oxygen levels	0.00295
negative regulation of cell cycle phase transition	0.00306
antigen processing and presentation	0.00318
proteolysis	0.00364
cellular response to chemical stimulus	0.00373
protein catabolic process	0.00439
antigen receptor-mediated signaling pathway	0.00518
regulation of canonical Wnt signaling pathway	0.00536
Fc receptor signaling pathway	0.00562
response to organic substance	0.00615
negative regulation of response to stimulus	0.00629
regulation of organ morphogenesis	0.00638
positive regulation of transferase activity	0.00643
regulation of proteolysis involved in cellular protein catabolic process	0.00679
regulation of protein ubiquitination	0.00755
protein ubiquitination	0.00767
positive regulation of cellular protein metabolic process	0.0079
positive regulation of protein catabolic process	0.00849
negative regulation of cell cycle process	0.00912
regulation of mRNA metabolic process	0.00912
negative regulation of mitotic cell cycle	0.0101
regulation of cellular protein catabolic process	0.0102
cellular response to stress	0.011
positive regulation of protein metabolic process	0.0112
proteasome-mediated ubiquitin-dependent protein catabolic process	0.0115
intracellular signal transduction	0.0116
regulation of signal transduction	0.0124
protein modification by small protein conjugation	0.0133
positive regulation of catalytic activity	0.0137
regulation of Wnt signaling pathway	0.0159
proteasomal protein catabolic process	0.0161
regulation of protein modification process	0.0184
cell-cell signaling by wnt	0.0219
response to stress	0.0219
regulation of cell communication	0.0231
regulation of molecular function	0.0242
regulation of signaling	0.0256
negative regulation of transferase activity	0.0291
MAPK cascade	0.0291
regulation of endopeptidase activity	0.0351
positive regulation of cellular catabolic process	0.0361
organonitrogen compound catabolic process	0.0378
positive regulation of molecular function	0.0384
macromolecule catabolic process	0.0394
regulation of mitotic cell cycle phase transition	0.0395
regulation of protein catabolic process	0.0407
immune response-activating cell surface receptor signaling pathway	0.0415
protein modification by small protein conjugation or removal	0.0424
signal transduction by protein phosphorylation	0.0435
regulation of transferase activity	0.0447
regulation of hemopoiesis	0.0487
cell surface receptor signaling pathway involved in cell-cell signaling	0.0492
M4
G-protein coupled receptor signaling pathway	5.86e-08		Inflammation mediated by chemokine and cytokine signaling pathway	2.86e-06
chemokine-mediated signaling pathway	5.84e-07		Heterotrimeric G-protein signaling pathway-Gi alpha and Gs alpha mediated pathway	0.00209
regulation of cAMP metabolic process	1.61e-05		Endogenous cannabinoid signaling	0.0102
regulation of cyclic nucleotide metabolic process	3.57e-05		Histamine H2 receptor mediated signaling pathway	0.0111
T cell chemotaxis	0.000135		Beta3 adrenergic receptor signaling pathway	0.0124
regulation of purine nucleotide metabolic process	0.000298		Cortocotropin releasing factor receptor signaling pathway	0.0141
regulation of nucleotide metabolic process	0.00034		Opioid prodynorphin pathway	0.0145
T cell migration	0.000722		5HT4 type receptor mediated signaling pathway	0.0145
leukocyte chemotaxis	0.00151		Opioid proopiomelanocortin pathway	0.0149
lymphocyte chemotaxis	0.00617		Opioid proenkephalin pathway	0.0149
cell chemotaxis	0.00619		Enkephalin release	0.0149
chemotaxis	0.00791		Heterotrimeric G-protein signaling pathway-rod outer segment phototransduction	0.0153
taxis	0.00791		Angiotensin II-stimulated signaling through G proteins and beta-arrestin	0.0162
lymphocyte migration	0.0136		Histamine H1 receptor mediated signaling pathway	0.0195
signal transduction	0.0185		Beta2 adrenergic receptor signaling pathway	0.02
cytokine-mediated signaling pathway	0.0191		Beta1 adrenergic receptor signaling pathway	0.02
cellular response to organic substance	0.0291		5HT1 type receptor mediated signaling pathway	0.02
signaling	0.0368		Metabotropic glutamate receptor group II pathway	0.0208
regulation of adenylate cyclase activity	0.0409		PI3 kinase pathway	0.0229
cell communication	0.0429		Dopamine receptor mediated signaling pathway	0.0254
			Muscarinic acetylcholine receptor 1 and 3 signaling pathway	0.0263
			Thyrotropin-releasing hormone receptor signaling pathway	0.0267
			Muscarinic acetylcholine receptor 2 and 4 signaling pathway	0.0267
			Metabotropic glutamate receptor group III pathway	0.0296
			5HT2 type receptor mediated signaling pathway	0.0296
			Endothelin signaling pathway	0.0363
M5
cell-cell signaling by wnt	1.79e-07		Cell cycle	1.79e-05
Wnt signaling pathway	1.79e-07		p53 pathway feedback loops 2	0.0145
cell surface receptor signaling pathway involved in cell-cell signaling	6.1e-07		Ubiquitin proteasome pathway	0.0176
mitotic cell cycle process	7.38e-06		p53 pathway	0.0257
regulation of cellular amino acid metabolic process	9.79e-06
regulation of canonical Wnt signaling pathway	1.09e-05
mitotic cell cycle	1.22e-05
negative regulation of ubiquitin-protein ligase activity involved in mitotic cell cycle	1.78e-05
regulation of ubiquitin-protein ligase activity involved in mitotic cell cycle	1.88e-05
SCF-dependent proteasomal ubiquitin-dependent protein catabolic process	1.88e-05
antigen processing and presentation of exogenous peptide antigen via MHC class I, TAP-dependent	2.21e-05
regulation of hematopoietic stem cell differentiation	2.33e-05
positive regulation of ubiquitin-protein ligase activity involved in regulation of mitotic cell cycle transition	2.33e-05
protein polyubiquitination	2.48e-05
negative regulation of ubiquitin protein ligase activity	2.58e-05
antigen processing and presentation of exogenous peptide antigen via MHC class I	2.58e-05
regulation of transcription from RNA polymerase II promoter in response to hypoxia	2.58e-05
proteasome-mediated ubiquitin-dependent protein catabolic process	2.85e-05
regulation of cellular amine metabolic process	2.85e-05
positive regulation of ubiquitin protein ligase activity	3.45e-05
NIK/NF-kappaB signaling	3.62e-05
negative regulation of ubiquitin-protein transferase activity	3.62e-05
regulation of hematopoietic progenitor cell differentiation	3.79e-05
negative regulation of G2/M transition of mitotic cell cycle	4.15e-05
regulation of Wnt signaling pathway	4.27e-05
proteasomal protein catabolic process	4.33e-05
negative regulation of cell cycle G2/M phase transition	4.54e-05
positive regulation of protein ubiquitination involved in ubiquitin-dependent protein catabolic process	4.74e-05
antigen processing and presentation of peptide antigen via MHC class I	5.16e-05
regulation of ubiquitin protein ligase activity	5.16e-05
Wnt signaling pathway, planar cell polarity pathway	6.88e-05
positive regulation of ubiquitin-protein transferase activity	7.73e-05
protein phosphorylation	8.59e-05
regulation of protein ubiquitination involved in ubiquitin-dependent protein catabolic process	8.99e-05
MAPK cascade	9.14e-05
regulation of establishment of planar polarity	0.000112
cell cycle process	0.000115
regulation of stem cell differentiation	0.000115
regulation of transcription from RNA polymerase II promoter in response to stress	0.000115
regulation of mitotic cell cycle phase transition	0.000134
regulation of DNA-templated transcription in response to stress	0.000141
stimulatory C-type lectin receptor signaling pathway	0.000151
signal transduction by protein phosphorylation	0.000152
positive regulation of canonical Wnt signaling pathway	0.000156
regulation of ubiquitin-protein transferase activity	0.000161
innate immune response activating cell surface receptor signaling pathway	0.000166
tumor necrosis factor-mediated signaling pathway	0.000183
regulation of cell cycle phase transition	0.000183
post-translational protein modification	0.000206
cell-cell signaling	0.000212
regulation of cell cycle	0.000212
non-canonical Wnt signaling pathway	0.000239
negative regulation of protein ubiquitination	0.000253
negative regulation of protein modification by small protein conjugation or removal	0.000351
ubiquitin-dependent protein catabolic process	0.000362
regulation of mRNA stability	0.00037
T cell receptor signaling pathway	0.00038
modification-dependent protein catabolic process	0.000385
positive regulation of Wnt signaling pathway	0.0004
modification-dependent macromolecule catabolic process	0.00042
regulation of RNA stability	0.000464
phosphorylation	0.00047
regulation of cellular ketone metabolic process	0.000575
negative regulation of cell cycle	0.000581
antigen processing and presentation of exogenous peptide antigen	0.000616
regulation of mRNA catabolic process	0.000616
cell cycle	0.000623
proteolysis involved in cellular protein catabolic process	0.000659
Fc-epsilon receptor signaling pathway	0.000705
regulation of morphogenesis of an epithelium	0.000705
antigen processing and presentation of exogenous antigen	0.000721
positive regulation of protein ubiquitination	0.000769
antigen processing and presentation of peptide antigen	0.000769
positive regulation of proteolysis involved in cellular protein catabolic process	0.000786
cellular response to hypoxia	0.000803
cellular protein catabolic process	0.000835
cellular response to decreased oxygen levels	0.000929
regulation of G2/M transition of mitotic cell cycle	0.000929
positive regulation of cellular protein catabolic process	0.00111
positive regulation of protein modification by small protein conjugation or removal	0.00111
regulation of cell cycle G2/M phase transition	0.00114
negative regulation of mitotic cell cycle phase transition	0.00114
cellular response to oxygen levels	0.00127
protein catabolic process	0.00129
negative regulation of cell cycle phase transition	0.00132
antigen processing and presentation	0.00137
regulation of mitotic cell cycle	0.00144
regulation of cell cycle process	0.00177
innate immune response-activating signal transduction	0.0018
cellular response to tumor necrosis factor	0.00213
antigen receptor-mediated signaling pathway	0.00224
protein ubiquitination	0.00226
activation of innate immune response	0.00239
Fc receptor signaling pathway	0.00243
regulation of organ morphogenesis	0.00276
regulation of proteolysis involved in cellular protein catabolic process	0.00294
response to tumor necrosis factor	0.00298
regulation of protein ubiquitination	0.00327
positive regulation of protein catabolic process	0.00368
protein modification by small protein conjugation	0.00393
negative regulation of cell cycle process	0.00395
regulation of mRNA metabolic process	0.00395
protein deubiquitination	0.00436
negative regulation of mitotic cell cycle	0.00436
regulation of cellular protein catabolic process	0.00442
regulation of protein modification by small protein conjugation or removal	0.0048
protein modification by small protein removal	0.00541
cellular macromolecule catabolic process	0.0056
regulation of transcription from RNA polymerase II promoter	0.00616
positive regulation of innate immune response	0.00632
response to hypoxia	0.00877
phosphate-containing compound metabolic process	0.00883
cellular response to organic substance	0.00956
response to decreased oxygen levels	0.00962
organonitrogen compound catabolic process	0.0112
phosphorus metabolic process	0.0114
macromolecule catabolic process	0.0117
response to oxygen levels	0.0123
protein modification by small protein conjugation or removal	0.0126
negative regulation of transferase activity	0.0127
regulation of transferase activity	0.0133
cell surface receptor signaling pathway	0.0143
positive regulation of proteolysis	0.0151
positive regulation of cellular catabolic process	0.0157
negative regulation of nitrogen compound metabolic process	0.0168
regulation of protein catabolic process	0.0177
immune response-activating cell surface receptor signaling pathway	0.0181
positive regulation of defense response	0.019
regulation of innate immune response	0.0212
regulation of hemopoiesis	0.0212
immune response-regulating cell surface receptor signaling pathway	0.0244
negative regulation of cellular metabolic process	0.0254
negative regulation of signal transduction	0.0259
negative regulation of macromolecule metabolic process	0.0268
positive regulation of catabolic process	0.0268
cellular response to chemical stimulus	0.0302
negative regulation of cell communication	0.0389
negative regulation of signaling	0.0395
immune response-activating signal transduction	0.0427
response to organic substance	0.0465
negative regulation of metabolic process	0.0474
proteolysis	0.0494
M6
response to virus	1.73e-05		Oxidative stress response	3.57e-07
positive regulation of multicellular organismal process	0.00117		p53 pathway feedback loops 2	8.79e-05
regulation of lymphocyte proliferation	0.00127		Interleukin signaling pathway	0.00031
regulation of mononuclear cell proliferation	0.0013		PDGF signaling pathway	0.000741
regulation of immune system process	0.0013		JAK/STAT signaling pathway	0.00485
negative regulation of cell differentiation	0.00144		Interferon-gamma signaling pathway	0.00854
regulation of leukocyte proliferation	0.00151		Toll-like receptor signaling pathway	0.0162
negative regulation of cell proliferation	0.00161		Ras Pathway	0.021
regulation of cell proliferation	0.00165		Apoptosis signaling pathway	0.0335
alpha-beta T cell differentiation	0.00205		EGF receptor signaling pathway	0.0391
alpha-beta T cell activation	0.00326		Angiogenesis	0.0487
response to other organism	0.00501
type I interferon signaling pathway	0.00509
cellular response to type I interferon	0.00509
response to external biotic stimulus	0.0051
negative regulation of developmental process	0.00586
response to biotic stimulus	0.00628
positive regulation of cell proliferation	0.00632
response to type I interferon	0.00635
apoptotic process	0.00767
positive regulation of type I interferon production	0.00812
renal tubule development	0.00983
immune effector process	0.0138
cell surface receptor signaling pathway	0.0143
negative regulation of leukocyte differentiation	0.0144
programmed cell death	0.0147
regulation of immune response	0.0156
negative regulation of multicellular organismal process	0.0157
positive regulation of cytokine production	0.0165
cell death	0.0174
regulation of cytokine biosynthetic process	0.0179
regulation of hemopoiesis	0.0212
CD8-positive, alpha-beta T cell differentiation	0.0238
negative regulation of cellular metabolic process	0.0254
CD8-positive, alpha-beta T cell activation	0.0293
defense response to other organism	0.0311
regulation of lymphocyte activation	0.0344
regulation of type I interferon production	0.0351
alpha-beta T cell lineage commitment	0.0355
negative regulation of hemopoiesis	0.0386
negative regulation of RNA metabolic process	0.0403
T cell differentiation	0.0404
positive regulation of lymphocyte proliferation	0.0462
positive regulation of mononuclear cell proliferation	0.0473
negative regulation of metabolic process	0.0474
regulation of multicellular organismal process	0.0476
